# Supplementary material for: Protein kinase PfPK2 mediated signalling is critical for host erythrocyte invasion by malaria parasite
Source: PLoS Pathog. 2023 Nov 21;19(11):e1011770. doi: 10.1371/journal.ppat.1011770 (PMC10662742; doi:10.1371/journal.ppat.1011770)
Supplement: S1 Dataset — 1.1: List of phopshopeptides identified in the phosphoproteomic analysis of PfPK2 mutant parasite. 1.2: List of hyperphopshopeptides/sites identified in the phosphoproteomic analysis of PfPK2 parasite. 1.3: List of hypophopshopeptides/sites identified in the phosphoproteomic analysis of PfPK2 parasite. 1.4: Details of TMT labels used for phosphoproteomic analysis of PfPK2 mutant parasite. 1.5: Protein-protein interaction analysis of differentially phosphorylated proteins identified in PfPK2 mutant parasite. (XLSX) [file ppat.1011770.s014.xlsx]

## Sheet: Supp data 1.1
Protein kinase PfPK2 mediated signalling is critical for host erythrocyte invasion by malaria parasite
Supplementary data 1.1: List of phopshopeptides identified in the phosphoproteomic analysis of PfPK2 mutant parasite
Protein Description	Peptide Sequence	Protein Accession	Modifications (with phosphoRS probablity score)	Modifications in Master Proteins	BR1_Normalized fold change	BR2_Normalized fold change	BR3_Normalized fold change	T-test p-value
26S protease regulatory subunit 10B, putative	RFSQGTSADR	PF3D7_1306400.1-p1	2xPhospho [S3(100); T6(100)]	2xPhospho [S248(100); T251(100)]	1.12649	1.00051	1.53524	0.017035
26S protease regulatory subunit 7, putative	GDESAHGDHEVQR	PF3D7_1311500.1-p1	1xPhospho [S4(100)]; 1xTMT6plex [N-Term]	1xPhospho [S275(100)]	1.00344	1.12906	1.24336	0.00376953
26S proteasome regulatory subunit RPN2, putative	TAQDDNSSVLSDGK	PF3D7_1466300.1-p1	1xPhospho [S11(100)]	1xPhospho [S1024(100)]	1.15536	1.01766	0.843929	0.00793195
26S proteasome regulatory subunit RPN2, putative	TAQDDNSSVLSDGK	PF3D7_1466300.1-p1	2xPhospho [S11(100); S/T]	2xPhospho [S1024(100); S/T]	0.983149	0.985834	0.930723	0.000344294
26S proteasome regulatory subunit RPN2, putative	TAQDDNSSVLSDGK	PF3D7_1466300.1-p1	2xPhospho [S8(100); S11(100)]	2xPhospho [S1021(100); S1024(100)]	1.13888	0.974183	1.02925	0.00212891
40S ribosomal protein S12, putative	SDVESADNNVVVEEK	PF3D7_0307100.1-p1	1xAcetyl [N-Term]; 1xTMT6plex [K15]; 2xPhospho [S1(100); S5(100)]	1xAcetyl [N-Term]; 2xPhospho [S2(100); S6(100)]	0.838105	0.936446	1.01695	0.00307456
40S ribosomal protein S12, putative	SDVESADNNVVVEEK	PF3D7_0307100.1-p1	1xAcetyl [N-Term]; 1xTMT6plex [K15]; 1xPhospho [S1(99.3)]	1xAcetyl [N-Term]; 1xPhospho [S2(99.3)]	0.917868	0.93462	1.07783	0.00268973
40S ribosomal protein S3	STNSVELFAER	PF3D7_1465900.1-p1	1xPhospho [S4(100)]	1xPhospho [S84(100)]	1.24338	1.65702	2.32802	0.0313447
60S ribosomal protein L10, putative	MLSCAGADR	PF3D7_1414300.1-p1	1xCarbamidomethyl [C4]; 1xPhospho [S3(100)]	1xPhospho [S104(100)]	0.898475	1.0033	1.5326	0.0281531
60S ribosomal protein L28	SNSTNVTLK	PF3D7_1142500.1-p1	1xPhospho [S3(100)]	1xPhospho [S54(100)]	0.940409	0.875693	1.68612	0.0462018
60S ribosomal protein L28	LLQQHGSFEK	PF3D7_1142500.1-p1	1xTMT6plex [K10]; 1xPhospho [S7(100)]	1xPhospho [S98(100)]	1.16521	0.974365	1.26339	0.00554899
60S ribosomal protein L3	NSASTDADITEK	PF3D7_1027800.1-p1	1xTMT6plex [K12]; 2xPhospho [S4(100); T5(100)]	2xPhospho [S292(100); T293(100)]	1.16948	0.895456	0.938859	0.00713593
60S ribosomal protein L7, putative	YEEEYESER	PF3D7_0307200.1-p1	1xPhospho [S7(100)]; 1xTMT6plex [N-Term]	1xPhospho [S66(100)]	0.969074	0.824005	0.992754	0.00321103
60S ribosomal protein L7ae/L30e, putative	TNNSLDEEK	PF3D7_0419800.1-p1	1xPhospho [S4(100)]	1xPhospho [S107(100)]	0.931173	1.03424	0.808444	0.00494521
6-cysteine protein	HSFSNSEIFER	PF3D7_0508000.1-p1	2xPhospho [S2(100); S4(99.6)]; 1xTMT6plex [N-Term]	2xPhospho [S312(100); S314(99.6)]	0.986616	0.973861	1.12335	0.00215954
6-cysteine protein	HSFSNSEIFER	PF3D7_0508000.1-p1	1xPhospho [S2(100)]; 1xTMT6plex [N-Term]	1xPhospho [S312(100)]	1.13513	0.936302	1.10498	0.00339682
ABC transporter I family member 1, putative	GQSDDDNDEEK	PF3D7_0319700.1-p1	1xTMT6plex [K11]; 1xPhospho [S3(100)]	1xPhospho [S2441(100)]	0.90304	1.10486	1.00065	0.00335915
ABC transporter I family member 1, putative	GQSDDDNDEEK	PF3D7_0319700.1-p1	1xPhospho [S3(100)]	1xPhospho [S2441(100)]	0.968962	1.17488	0.778786	0.0135045
actin I	TSEQSSDIEK	PF3D7_1246200.1-p1	1xTMT6plex [K10]; 1xPhospho [S/T]		1.02636	1.03186	1.90035	0.0451824
actin I	EEYDESGPSIVHR	PF3D7_1246200.1-p1	1xPhospho [S9(100)]	1xPhospho [S369(100)]	1.15485	1.16957	0.806783	0.012657
actin I	EEYDESGPSIVHR	PF3D7_1246200.1-p1	2xPhospho [S6(100); S9(100)]	2xPhospho [S366(100); S369(100)]	1.16592	1.05742	1.18612	0.00123399
adenylyl cyclase beta	SNIAQANNSDDNYPSDYNK	PF3D7_0802600.1-p1	1xPhospho [S9(100)]; 1xTMT6plex [K19]; 1xTMT6plex [N-Term]	1xPhospho [S284(100)]	0.874546	1.09072	1.13096	0.00589835
adenylyl cyclase beta	SNIAQANNSDDNYPSDYNK	PF3D7_0802600.1-p1	1xTMT6plex [K19]; 2xPhospho [S9(100); S15(100)]	2xPhospho [S284(100); S290(100)]	1.11221	1.06205	0.824913	0.00776243
adenylyl cyclase beta	HTATGDVSSSSHAYSR	PF3D7_0802600.1-p1	2xPhospho [S10(99.4); S11(100)]	2xPhospho [S1395(99.4); S1396(100)]	0.943103	1.24581	1.20537	0.00695946
antigen 332, DBL-like protein	VEEESATEEVDER	PF3D7_1149000.1-p1	1xPhospho [S5(99.7)]	1xPhospho [S5002(99.7)]	0.92472	1.22181	0.944079	0.00856601
antigen 332, DBL-like protein	VIEQEGSNTEVAEDVEEK	PF3D7_1149000.1-p1	1xPhospho [S7(100)]; 1xTMT6plex [K18]; 1xTMT6plex [N-Term]	1xPhospho [S2583(100)]	0.890045	1.02279	0.767375	0.00674558
antigen 332, DBL-like protein	VIEQEGSNTEVAEDVEEK	PF3D7_1149000.1-p1	1xPhospho [S7(100)]	1xPhospho [S2583(100)]	0.774412	0.947918	0.741482	0.00602418
antigen 332, DBL-like protein	TMDEEIGDQGSVAEK	PF3D7_1149000.1-p1	1xPhospho [S11(100)]; 1xTMT6plex [K15]; 1xTMT6plex [N-Term]	1xPhospho [S1358(100)]	0.963608	0.915684	0.754352	0.00515821
antigen 332, DBL-like protein	TMDEEIGDQGSVAEK	PF3D7_1149000.1-p1	1xOxidation [M2]; 1xTMT6plex [K15]; 1xPhospho [S11(100)]	1xPhospho [S1358(100)]	1.06274	1.08368	0.851818	0.00544422
antigen 332, DBL-like protein	SVSEEVLEEEGSTTEK	PF3D7_1149000.1-p1	1xTMT6plex [K16]; 2xPhospho [S3(99.6); S12(99.6)]	2xPhospho [S1462(99.6); S1471(99.6)]	1.03438	1.097	0.835653	0.00628553
antigen 332, DBL-like protein	EGSVTEQLVEEEK	PF3D7_1149000.1-p1	1xPhospho [S3(100)]; 1xTMT6plex [K13]; 1xTMT6plex [N-Term]	1xPhospho [S1530(100)]	1.04452	1.09216	0.923575	0.00241082
antigen 332, DBL-like protein	EGSATEEIVQDGSGTNDFVGK	PF3D7_1149000.1-p1	1xTMT6plex [K21]; 2xPhospho [S3(100); T15(99.3)]	2xPhospho [S3066(100); T3078(99.3)]	0.734591	1.43944	0.879388	0.0418127
antigen 332, DBL-like protein	EGSATEEIVQDGSGTNDFVGK	PF3D7_1149000.1-p1	1xTMT6plex [K21]; 1xPhospho [S3(100)]	1xPhospho [S3066(100)]	1.0107	1.14597	1.15835	0.00182644
AP2 domain transcription factor AP2-I	GIYGSNESINNNGLMDEGR	PF3D7_1007700.1-p1	1xOxidation [M15]; 2xPhospho [S5(100); S8(100)]	2xPhospho [S1381(100); S1384(100)]	1.63478	1.01194	0.854442	0.0392361
AP2 domain transcription factor AP2-I	ASALTPVEGVR	PF3D7_1007700.1-p1	1xPhospho [T5(100)]	1xPhospho [T942(100)]	1.01912	1.06304	0.898925	0.00242778
AP2 domain transcription factor AP2-O2, putative	HINDQVENQMNSPTR	PF3D7_0516800.1-p1	1xPhospho [T14(99.7)]	1xPhospho [T2018(99.7)]	1.035	1.15371	1.10273	0.000980761
AP2 domain transcription factor AP2-O5, putative	ASEIVESDMYESNEDSNTK	PF3D7_1449500.1-p1	2xPhospho [S7(100); S12(99.3)]; 1xOxidation [M9]; 1xTMT6plex [K19]; 1xTMT6plex [N-Term]	2xPhospho [S36(100); S41(99.3)]	0.952652	1.23173	0.854088	0.0122396
AP2 domain transcription factor AP2-O5, putative	ASEIVESDMYESNEDSNTK	PF3D7_1449500.1-p1	1xTMT6plex [K19]; 2xPhospho [S7(100); S12(100)]	2xPhospho [S36(100); S41(100)]	0.818647	1.51828	0.831586	0.0446864
AP2 domain transcription factor AP2-O5, putative	AHGYDDSEYSTR	PF3D7_1449500.1-p1	1xPhospho [S10(99.8)]	1xPhospho [S594(99.8)]	0.969952	0.889645	1.02141	0.00159
AP2 domain transcription factor AP2-O5, putative	AHGYDDSEYSTR	PF3D7_1449500.1-p1	2xPhospho [S7(100); S10(100)]	2xPhospho [S591(100); S594(100)]	0.966621	0.928283	1.01975	0.000744139
AP2 domain transcription factor, putative	SSNPQSTDNYSSEEYMQR	PF3D7_0420300.1-p1	1xPhospho [S11(99.6)]	1xPhospho [S1401(99.6)]	1.30099	1.07383	0.701908	0.0277862
AP2 domain transcription factor, putative	SSNPQSTDNYSSEEYMQR	PF3D7_0420300.1-p1	1xPhospho [S11(99.5)]; 1xOxidation [M16]; 1xTMT6plex [N-Term]	1xPhospho [S1401(99.5)]	1.16582	1.4434	1.00357	0.01118
AP2 domain transcription factor, putative	NRISSDEFNDEHNK	PF3D7_0613800.1-p1	2xPhospho [S4(100); S5(100)]	2xPhospho [S697(100); S698(100)]	1.09679	1.0522	1.03324	0.000315109
AP2 domain transcription factor, putative	NMYSQSLLNHR	PF3D7_0613800.1-p1	1xOxidation [M2]; 1xPhospho [S4(100)]	1xPhospho [S2917(100)]	0.997035	1.15699	1.18823	0.00281316
AP2 domain transcription factor, putative	YNEHNNIFGSNNHTNR	PF3D7_0613800.1-p1	1xPhospho [T14(99.5)]	1xPhospho [T2774(99.5)]	1.08114	0.862638	0.992569	0.00417607
AP2 domain transcription factor, putative	NDDDEDDGNNTDNSK	PF3D7_1139300.1-p1	2xPhospho [T11(100); S14(100)]; 1xTMT6plex [K15]; 1xTMT6plex [N-Term]	2xPhospho [T1777(100); S1780(100)]	0.854082	0.899964	0.972132	0.00142653
AP2 domain transcription factor, putative	NDDDEDDGNNTDNSK	PF3D7_1139300.1-p1	1xPhospho [T11(100)]; 1xTMT6plex [K15]; 1xTMT6plex [N-Term]	1xPhospho [T1777(100)]	0.979156	1.09246	1.04497	0.000998426
AP2 domain transcription factor, putative	NCDENSNNYDYK	PF3D7_1239200.1-p1	1xCarbamidomethyl [C2]; 1xPhospho [S6(100)]; 1xTMT6plex [K12]; 1xTMT6plex [N-Term]	1xPhospho [S2367(100)]	1.02871	0.967242	0.927368	0.000913783
AP2 domain transcription factor, putative	NASQSSLHSNIIR	PF3D7_1239200.1-p1	2xPhospho [S6(100); S9(100)]	2xPhospho [S1848(100); S1851(100)]	1.00813	0.810293	0.842052	0.00475059
AP2 domain transcription factor, putative	DDDIQSDQLNK	PF3D7_0613800.1-p1	1xTMT6plex [K11]; 1xPhospho [S6(100)]	1xPhospho [S761(100)]	1.02104	1.08735	1.02525	0.000420914
arginyl-tRNA--protein transferase	SEQGNLSSHNMK	PF3D7_0212900.1-p1	1xAcetyl [N-Term]; 1xPhospho [S1]; 1xTMT6plex [K12]; 1xTMT6plex [N-Term]	1xAcetyl [N-Term]; 1xPhospho [S2]	0.796847	1.12324	1.07496	0.0102206
arginyl-tRNA--protein transferase	SEQGNLSSHNMK	PF3D7_0212900.1-p1	1xAcetyl [N-Term]; 1xPhospho [S1(100)]; 1xOxidation [M11]; 1xTMT6plex [K12]; 1xTMT6plex [N-Term]	1xAcetyl [N-Term]; 1xPhospho [S2(100)]	1.12096	1.26662	0.775988	0.0185047
asparagine and aspartate rich protein 1	GGEGEGEDSEECQIK	PF3D7_1233600.1-p1	1xCarbamidomethyl [C12]; 1xTMT6plex [K15]; 1xPhospho [S9(100)]	1xPhospho [S2137(100)]	0.940021	0.995265	0.997315	0.00036832
asparagine-rich antigen Pfa35-2	NMNTISDDTNTINER	PF3D7_0105700.1-p1	1xOxidation [M2]; 2xPhospho [S6(100); T9(100)]	2xPhospho [S2810(100); T2813(100)]	1.48902	0.927952	1.04642	0.0211799
ATP-dependent 6-phosphofructokinase	DGGSSPTSSAK	PF3D7_0915400.1-p1	1xTMT6plex [K11]; 1xPhospho [S5(100)]	1xPhospho [S684(100)]	0.808021	1.19054	0.843027	0.0162118
ATP-dependent RNA helicase DBP10, putative	YNNDISDNNDNNSENEEK	PF3D7_0827000.1-p1	1xTMT6plex [K18]; 1xPhospho [S13(100)]	1xPhospho [S1174(100)]	0.858801	0.975613	1.09243	0.0047446
ATP-dependent RNA helicase DBP10, putative	YNNDISDNNDNNSENEEK	PF3D7_0827000.1-p1	1xTMT6plex [K18]; 2xPhospho [S6(100); S13(100)]	2xPhospho [S1167(100); S1174(100)]	1.00979	0.623081	0.861414	0.0178628
ATP-dependent RNA helicase DBP5	GNDLFSPTSSSIENNNNDNNK	PF3D7_1459000.1-p1	3xPhospho [T/S]; 1xTMT6plex [K21]; 1xTMT6plex [N-Term]		1.02607	0.918973	0.86821	0.00245273
ATP-dependent RNA helicase DDX23, putative	NSYEDIHPNNTK	PF3D7_0518500.1-p1	1xTMT6plex [K12]; 1xPhospho [S2(100)]	1xPhospho [S251(100)]	1.12227	1.0443	1.02524	0.000777397
ATP-dependent RNA helicase DRS1, putative	NVSDRDEDDVEEMK	PF3D7_1251500.1-p1	1xPhospho [S3(100)]	1xPhospho [S45(100)]	0.929158	0.956102	1.18038	0.00601758
atypical protein kinase, ABC-1 family, putative	SHSYSDCR	PF3D7_1414500.1-p1	1xCarbamidomethyl [C7]; 1xPhospho [S3(100)]	1xPhospho [S1968(100)]	0.963053	1.20142	0.819812	0.0122872
basal complex transmembrane protein 1	TSQNENINHSLNDQTYK	PF3D7_0611600.1-p1	1xPhospho [T/S]; 1xTMT6plex [K17]; 1xTMT6plex [N-Term]	1xPhospho [S/T]	0.976036	1.0687	0.813785	0.0060572
basal complex transmembrane protein 1	TSQNENINHSLNDQTYK	PF3D7_0611600.1-p1	1xTMT6plex [K17]; 2xPhospho [S2(99.5); S10(100)]	2xPhospho [S413(99.5); S421(100)]	0.898699	0.935115	0.845361	0.000850599
basal complex transmembrane protein 1	NESNQNSSHENIYYQK	PF3D7_0611600.1-p1	1xTMT6plex [K16]; 1xPhospho [S/Y]		1.00123	1.15018	0.95204	0.00329899
bromodomain protein 2, putative	HGSNNSNINAHYEK	PF3D7_1212900.1-p1	2xPhospho [S3(100); S6(100)]	2xPhospho [S916(100); S919(100)]	1.0443	0.980645	0.794271	0.00631264
bromodomain protein, putative	NTSNNANVENK	PF3D7_1234100.1-p1	1xTMT6plex [K11]; 1xPhospho [T2(99.8)]	1xPhospho [T1010(99.8)]	0.779204	0.848936	0.689437	0.003552
bromodomain protein, putative	DTYNNYNSDDVEK	PF3D7_1234100.1-p1	1xTMT6plex [K13]; 1xPhospho [S8(100)]	1xPhospho [S1815(100)]	0.782676	0.738634	0.792953	0.000466074
bromodomain protein, putative	DMNYQEISHLQDEESEQR	PF3D7_1234100.1-p1	1xPhospho [S15(100)]; 1xTMT6plex [N-Term]	1xPhospho [S389(100)]	0.950979	0.666607	0.895749	0.0106266
calcium-transporting ATPase	SNENTIISR	PF3D7_0106300.1-p1	1xPhospho [S1(100)]	1xPhospho [S482(100)]	0.92725	0.985395	0.969458	0.000325873
calcium-transporting ATPase	NDLNNNNNNNNNSSR	PF3D7_0106300.1-p1	1xPhospho [S14(99.6)]	1xPhospho [S467(99.6)]	0.931535	1.21559	1.10106	0.00575726
calcium-transporting ATPase	EMKSNENTIISR	PF3D7_0106300.1-p1	1xTMT6plex [K3]; 1xPhospho [S4(100)]	1xPhospho [S482(100)]	0.898662	1.00311	1.10842	0.00362194
calmodulin	DGDGYISADELR	PF3D7_1434200.1-p1	1xPhospho [S7(100)]	1xPhospho [S102(100)]	0.910461	1.25441	1.07561	0.00834805
calponin homology domain-containing protein, putative	YEDNDSNTDYTK	PF3D7_1447800.1-p1	1xTMT6plex [K12]; 1xPhospho [S6(100)]	1xPhospho [S1267(100)]	0.982218	0.966542	0.782247	0.00493735
cAMP-dependent protein kinase regulatory subunit	NILNDDGSSDGNDTDVHSMFDR	PF3D7_1223100.1-p1	1xOxidation [M19]; 1xPhospho [S/T]		1.15693	1.0742	0.52764	0.0431309
casein kinase 1	FDQTADQEGR	PF3D7_1136500.2-p1	1xPhospho [T4(100)]	1xPhospho [T313(100)]	0.949191	1.07234	0.9265	0.00211894
casein kinase II beta chain	DNTESSEECQ	PF3D7_1342400.1-p1	1xCarbamidomethyl [C9]; 1xPhospho [S5(99.7)]	1xPhospho [S380(99.7)]	0.811343	0.889238	1.09658	0.00823151
casein kinase II beta chain	MENSDSNKDLQDSK	PF3D7_1103700.1-p1	1xAcetyl [N-Term]; 1xOxidation [M1]; 2xTMT6plex [K8; K14]; 2xPhospho [S4(100); S6(100)]	1xAcetyl [N-Term]; 2xPhospho [S4(100); S6(100)]	1.14709	1.24166	1.01883	0.00321615
casein kinase II beta chain	MENSDSNKDLQDSK	PF3D7_1103700.1-p1	1xAcetyl [N-Term]; 1xOxidation [M1]; 2xTMT6plex [K8; K14]; 1xPhospho [S4(100)]	1xAcetyl [N-Term]; 1xPhospho [S4(100)]	1.00333	1.15159	0.981155	0.00260895
casein kinase II beta chain	MENSDSNKDLQDSK	PF3D7_1103700.1-p1	1xAcetyl [N-Term]; 2xTMT6plex [K8; K14]; 1xPhospho [S4(100)]	1xAcetyl [N-Term]; 1xPhospho [S4(100)]	0.864761	0.938086	1.4809	0.0300996
casein kinase II beta chain	MENSDSNK	PF3D7_1103700.1-p1	1xAcetyl [N-Term]; 1xPhospho [S4(100)]; 1xOxidation [M1]; 1xTMT6plex [K8]; 1xTMT6plex [N-Term]	1xAcetyl [N-Term]; 1xPhospho [S4(100)]	0.966323	1.04987	1.03337	0.000630993
casein kinase II beta chain	MENSDSNK	PF3D7_1103700.1-p1	1xAcetyl [N-Term]; 1xPhospho [S4(99.7)]; 1xTMT6plex [K8]; 1xTMT6plex [N-Term]	1xAcetyl [N-Term]; 1xPhospho [S4(99.7)]	0.870453	0.898576	1.26655	0.0155339
cation diffusion facilitator family protein, putative	SNCETEAHLK	PF3D7_0715900.1-p1	1xCarbamidomethyl [C3]; 1xTMT6plex [K10]; 1xPhospho [S1(100)]	1xPhospho [S539(100)]	1.03934	1.08968	1.07558	0.000196892
cation transporting P-ATPase	NSYYNNSFHK	PF3D7_0504000.1-p1	1xTMT6plex [K10]; 2xPhospho [S2(100); S7(100)]	2xPhospho [S276(100); S281(100)]	0.986916	0.777399	1.20851	0.0154127
CCR4-NOT transcription complex subunit 4, putative	AVCDMNSSDIEER	PF3D7_1235300.1-p1	1xCarbamidomethyl [C3]; 2xPhospho [S7(100); S8(100)]	2xPhospho [S73(100); S74(100)]	1.01691	0.895484	0.924033	0.00149976
CCR4-NOT transcription complex subunit 4, putative	AVCDMNSSDIEER	PF3D7_1235300.1-p1	1xCarbamidomethyl [C3]; 1xPhospho [S8(100)]	1xPhospho [S74(100)]	0.774723	1.03462	1.11577	0.0109467
CCR4-NOT transcription complex subunit 4, putative	AVCDMNSSDIEER	PF3D7_1235300.1-p1	1xCarbamidomethyl [C3]; 1xOxidation [M5]; 1xPhospho [S]		1.19677	1.11999	0.915474	0.00601627
cdc2-related protein kinase 1	LNSQNNIQFHS	PF3D7_0417800.1-p1	2xPhospho [S3(100); S11(100)]	2xPhospho [S691(100); S699(100)]	1.04674	0.920446	1.28705	0.00968282
cdc2-related protein kinase 4	NQYSPSLETVQR	PF3D7_0317200.1-p1	1xPhospho [S4(100)]	1xPhospho [S997(100)]	1.15494	0.868377	0.781973	0.0142205
cdc2-related protein kinase 4	NQYSPSLETVQR	PF3D7_0317200.1-p1	2xPhospho [S4(100); T9(100)]	2xPhospho [S997(100); T1002(100)]	0.991994	0.994725	1.01069	3.40587e-05
cell cycle associated protein, putative	NSSIDDFQGAR	PF3D7_1220300.1-p1	1xPhospho [S3(100)]	1xPhospho [S734(100)]	1.15863	0.908842	0.88206	0.00792793
cell division cycle protein 48 homologue, putative	GSSLGDGSGAGDR	PF3D7_0619400.1-p1	2xPhospho [S3(100); S8(100)]	2xPhospho [S592(100); S597(100)]	1.22213	1.21718	1.55163	0.00684937
cell division cycle protein 48 homologue, putative	GSSLGDGSGAGDR	PF3D7_0619400.1-p1	1xPhospho [S2(100)]	1xPhospho [S591(100)]	1.04469	0.969341	1.48595	0.0185436
centrin-3	SESVSYTPR	PF3D7_1027700.1-p1	1xPhospho [S1(100)]	1xPhospho [S6(100)]	0.962383	0.779209	1.06791	0.00801309
centrin-4	NDPLSDVDSDS	PF3D7_1105500.1-p1	2xPhospho [S5(100); S9(100)]	2xPhospho [S165(100); S169(100)]	0.879381	0.85392	1.06689	0.00513584
Cg7 protein	NELNESVIKENDELR	PF3D7_0709400.1-p1	1xPhospho [S6(100)]	1xPhospho [S964(100)]	0.998652	1.09488	1.21044	0.00307596
chloroquine resistance transporter	ELDNLVQEGNGSR	PF3D7_0709000.1-p1	1xPhospho [S12(100)]	1xPhospho [S33(100)]	1.08236	0.89418	1.14482	0.00520064
choline-phosphate cytidylyltransferase	VHNSQDDMDNEEK	PF3D7_1316600.1-p1	1xTMT6plex [K13]; 1xPhospho [S4(100)]	1xPhospho [S22(100)]	1.14952	1.17299	0.771481	0.0155435
choline-phosphate cytidylyltransferase	VHNSQDDMDNEEK	PF3D7_1316600.1-p1	1xPhospho [S4(100)]; 1xOxidation [M8]; 1xTMT6plex [K13]; 1xTMT6plex [N-Term]	1xPhospho [S22(100)]	1.11061	1.09735	0.871877	0.00564525
chromatin assembly factor 1 subunit A	NEDGNDEDNTEENVEEK	PF3D7_0501800.1-p1	1xPhospho [T10(100)]; 1xTMT6plex [K17]; 1xTMT6plex [N-Term]	1xPhospho [T760(100)]	0.831842	0.999762	0.946771	0.00285159
chromatin remodeling protein	SSNDVNEEK	PF3D7_1104200.1-p1	1xPhospho [S2(99.7)]	1xPhospho [S12(99.7)]	0.848998	1.28649	0.870269	0.0196127
chromodomain-helicase-DNA-binding protein 1 homolog, putative	NNENSNDESDGGNNK	PF3D7_1023900.1-p1	2xPhospho [S5(100); S9(100)]; 1xTMT6plex [K15]; 1xTMT6plex [N-Term]	2xPhospho [S2292(100); S2296(100)]	0.905215	1.15196	1.01069	0.0048501
chromodomain-helicase-DNA-binding protein 1 homolog, putative	NNENSNDESDGGNNK	PF3D7_1023900.1-p1	1xTMT6plex [K15]; 1xPhospho [S5(100)]	1xPhospho [S2292(100)]	0.971739	1.23531	0.903221	0.0093993
chromodomain-helicase-DNA-binding protein 1 homolog, putative	GNNNNNSNTTSR	PF3D7_1023900.1-p1	1xPhospho [S7(100)]; 1xTMT6plex [N-Term]	1xPhospho [S2615(100)]	0.819179	1.28607	0.880229	0.0209967
clathrin heavy chain, putative	QFTQNNSYR	PF3D7_1219100.1-p1	1xPhospho [S7(100)]; 1xTMT6plex [N-Term]	1xPhospho [S1350(100)]	0.924014	0.869011	0.953037	0.000723797
clustered-asparagine-rich protein	KGETVENTNS	PF3D7_1236100.1-p1	1xTMT6plex [K1]; 1xPhospho [S10(100)]	1xPhospho [S445(100)]	1.02025	1.03775	0.990202	0.000186704
clustered-asparagine-rich protein	GETVENTNS	PF3D7_1236100.1-p1	1xPhospho [S9(100)]	1xPhospho [S445(100)]	1.11568	1.10944	1.05002	0.000367193
coatomer alpha subunit, putative	GDHLDSSINNNNNNNIGR	PF3D7_0606700.1-p1	1xPhospho [S6(99.5)]; 1xTMT6plex [N-Term]	1xPhospho [S181(99.5)]	1.16596	1.18392	0.95176	0.00456013
coatomer subunit gamma, putative	QISNEYEEK	PF3D7_1145100.1-p1	1xPhospho [S3(100)]	1xPhospho [S664(100)]	1.02557	0.986477	1.55593	0.0230237
conserved Plasmodium membrane protein, unknown function	SNTCEENECK	PF3D7_0719900.1-p1	2xCarbamidomethyl [C4; C9]; 1xTMT6plex [K10]; 1xPhospho [T3(100)]	1xPhospho [T793(100)]	0.677599	0.90274	1.15771	0.0223196
conserved Plasmodium membrane protein, unknown function	QNSQLSSTNITNDTHLK	PF3D7_1313800.1-p1	2xPhospho [S3(100); S6(99.4)]; 1xTMT6plex [K17]; 1xTMT6plex [N-Term]	2xPhospho [S811(100); S814(99.4)]	1.13351	1.05698	0.91027	0.00399158
conserved Plasmodium membrane protein, unknown function	NSNINDEFSETQLR	PF3D7_0305300.1-p1	1xPhospho [S9(100)]	1xPhospho [S31(100)]	0.884055	0.920939	0.923613	0.000196866
conserved Plasmodium membrane protein, unknown function	GESVDEVASDGIAR	PF3D7_0719900.1-p1	2xPhospho [S3(100); S9(100)]	2xPhospho [S452(100); S458(100)]	1.00481	0.988999	1.09583	0.00104314
conserved Plasmodium membrane protein, unknown function	GESVDEVASDGIAR	PF3D7_0719900.1-p1	1xPhospho [S9(100)]	1xPhospho [S458(100)]	0.916579	1.13832	0.980981	0.00420857
conserved Plasmodium membrane protein, unknown function	TNDNSVSNLYR	PF3D7_0212400.1-p1	1xPhospho [S5(100)]	1xPhospho [S1053(100)]	0.909155	0.838444	0.975654	0.00189914
conserved Plasmodium membrane protein, unknown function	TDYSSEDEIYAK	PF3D7_0704300.1-p1	1xTMT6plex [K12]; 2xPhospho [S4(100); S5(100)]	2xPhospho [S212(100); S213(100)]	1.02159	1.11081	0.908825	0.00330691
conserved Plasmodium membrane protein, unknown function	SHTIEGSMV	PF3D7_0618000.1-p1	1xPhospho [T3(100)]	1xPhospho [T789(100)]	1.04075	1.2047	0.922092	0.00596747
conserved Plasmodium membrane protein, unknown function	SHTIEGSMV	PF3D7_0618000.1-p1	1xOxidation [M8]; 2xPhospho [T3(100); S7(100)]	2xPhospho [T789(100); S793(100)]	1.17296	1.05324	0.977926	0.00281483
conserved Plasmodium membrane protein, unknown function	SHTIEGSMV	PF3D7_0618000.1-p1	2xPhospho [T3(100); S7(100)]	2xPhospho [T789(100); S793(100)]	1.13877	1.0711	1.16516	0.000619273
conserved Plasmodium membrane protein, unknown function	SHTIEGSMV	PF3D7_0618000.1-p1	1xOxidation [M8]; 1xPhospho [T3(100)]	1xPhospho [T789(100)]	1.08047	1.2764	0.948808	0.00737767
conserved Plasmodium membrane protein, unknown function	SELSSSQYNQIGNER	PF3D7_1216400.1-p1	1xPhospho [S5(99.6)]	1xPhospho [S627(99.6)]	1.09741	1.02471	1.09361	0.000485499
conserved Plasmodium membrane protein, unknown function	SAGADENLR	PF3D7_0804500.1-p1	1xPhospho [S1(100)]	1xPhospho [S4828(100)]	0.89187	0.941809	0.838554	0.00111832
conserved Plasmodium membrane protein, unknown function	NEFINSSENDNVNER	PF3D7_0214800.1-p1	1xPhospho [S6(100)]	1xPhospho [S665(100)]	1.33774	1.23661	0.873075	0.0147413
conserved Plasmodium membrane protein, unknown function	NEFINSSENDNVNER	PF3D7_0214800.1-p1	2xPhospho [S6(100); S7(100)]; 1xTMT6plex [N-Term]	2xPhospho [S665(100); S666(100)]	1.15309	1.11899	0.84542	0.00866617
conserved Plasmodium membrane protein, unknown function	NDLNIQNDENICSR	PF3D7_0618000.1-p1	1xCarbamidomethyl [C12]; 1xPhospho [S13(100)]	1xPhospho [S411(100)]	1.08164	1.12598	1.07797	0.000198377
conserved Plasmodium membrane protein, unknown function	MASSVENEEK	PF3D7_0703900.1-p1	1xTMT6plex [K10]; 2xPhospho [S3(100); S4(100)]	2xPhospho [S2839(100); S2840(100)]	0.815757	0.880388	1.39115	0.0298777
conserved Plasmodium membrane protein, unknown function	KTDYSSEDEIYAK	PF3D7_0704300.1-p1	2xTMT6plex [K1; K13]; 2xPhospho [S5(100); S6(100)]	2xPhospho [S212(100); S213(100)]	1.10522	0.972372	1.00028	0.00155025
conserved Plasmodium membrane protein, unknown function	INYNSDGDHDVVQHK	PF3D7_0726400.1-p1	1xPhospho [S5(100)]; 1xTMT6plex [K15]; 1xTMT6plex [N-Term]	1xPhospho [S3609(100)]	0.916487	0.971821	0.812668	0.00267386
conserved Plasmodium membrane protein, unknown function	IDNGESDEYNSTNQSPR	PF3D7_1437500.1-p1	1xPhospho [S6(100)]	1xPhospho [S14(100)]	1.20502	1.22109	1.08976	0.00124298
conserved Plasmodium membrane protein, unknown function	IDNGESDEYNSTNQSPR	PF3D7_1437500.1-p1	2xPhospho [S11(99.5); S15(100)]	2xPhospho [S19(99.5); S23(100)]	0.933248	1.33746	1.00871	0.0126419
conserved Plasmodium membrane protein, unknown function	ICSNDNNICSDDNNICSER	PF3D7_1321300.1-p1	3xCarbamidomethyl [C2; C9; C16]; 1xPhospho [S10(100)]; 1xTMT6plex [N-Term]	1xPhospho [S546(100)]	0.969396	1.02716	0.742952	0.00889977
conserved Plasmodium membrane protein, unknown function	GSYQSNDDIQK	PF3D7_0704100.1-p1	1xPhospho [S5(100)]; 1xTMT6plex [K11]; 1xTMT6plex [N-Term]	1xPhospho [S2747(100)]	1.08361	0.893489	1.05872	0.0034578
conserved Plasmodium membrane protein, unknown function	EINTIMNSDHSDHNDEK	PF3D7_1419400.1-p1	1xTMT6plex [K17]; 2xPhospho [S8(100); S11(100)]	2xPhospho [S1237(100); S1240(100)]	0.934732	0.798342	0.789395	0.00311334
conserved Plasmodium protein, unknown function	YVYNSNDVHNR	PF3D7_0724100.1-p1	1xPhospho [S5(100)]	1xPhospho [S964(100)]	1.2712	1.13039	0.799772	0.0167138
conserved Plasmodium protein, unknown function	YEEEEDISEIYEEDRASR	PF3D7_1237900.1-p1	1xPhospho [S17(100)]	1xPhospho [S387(100)]	0.992416	1.04226	1.1805	0.00274409
conserved Plasmodium protein, unknown function	YEEEEDISEIYEEDRASR	PF3D7_1237900.1-p1	2xPhospho [S8(100); S17(100)]	2xPhospho [S378(100); S387(100)]	0.838411	0.92498	1.15205	0.00913402
conserved Plasmodium protein, unknown function	VSSCPEYQNSNEQYHQK	PF3D7_0822900.1-p1	1xCarbamidomethyl [C4]; 1xTMT6plex [K17]; 1xPhospho [S10(100)]	1xPhospho [S977(100)]	1.04696	1.16793	1.1101	0.000991965
conserved Plasmodium protein, unknown function	VSEHSGDLNR	PF3D7_0611800.1-p1	1xPhospho [S5(100)]	1xPhospho [S1231(100)]	1.09898	1.05269	0.968128	0.00135432
conserved Plasmodium protein, unknown function	TSNFYNNDDSSM	PF3D7_0807600.1-p1	1xPhospho [S11(99.6)]	1xPhospho [S1332(99.6)]	0.828371	1.04184	0.951485	0.00429844
conserved Plasmodium protein, unknown function	TSNFYNNDDSSM	PF3D7_0807600.1-p1	1xPhospho [S/T/Y]; 1xOxidation [M12]; 1xTMT6plex [N-Term]		1.17076	1.01367	0.87199	0.00709678
conserved Plasmodium protein, unknown function	SYQNSYPYETQNEK	PF3D7_0529400.1-p1	2xPhospho [S1(100); S5(100)]	2xPhospho [S907(100); S911(100)]	0.912262	0.859931	1.00274	0.00202758
conserved Plasmodium protein, unknown function	SYQNSYPYETQNEK	PF3D7_0529400.1-p1	1xPhospho [S1(100)]	1xPhospho [S907(100)]	1.09961	1.22773	1.17497	0.00101251
conserved Plasmodium protein, unknown function	SSSSNVNIR	PF3D7_1207000.1-p1	1xPhospho [S3(100)]	1xPhospho [S583(100)]	0.879294	0.87431	1.1074	0.00643578
conserved Plasmodium protein, unknown function	SNSNSLNNK	PF3D7_0817300.1-p1	1xPhospho [S3(100)]	1xPhospho [S1414(100)]	1.00107	1.04148	1.06456	0.00032072
conserved Plasmodium protein, unknown function	SNNDNNETSEYK	PF3D7_0321100.1-p1	1xTMT6plex [K12]; 1xPhospho [S1(100)]	1xPhospho [S1247(100)]	0.849934	0.92464	1.01386	0.00258873
conserved Plasmodium protein, unknown function	SNIEEDESNDENQIIQK	PF3D7_1237200.1-p1	1xTMT6plex [K17]; 1xPhospho [S8(100)]	1xPhospho [S1211(100)]	0.943685	1.17869	0.868487	0.00866756
conserved Plasmodium protein, unknown function	SNENFQNEENHYSQQK	PF3D7_0910200.1-p1	1xTMT6plex [K16]; 1xPhospho [S13(100)]	1xPhospho [S322(100)]	0.990214	0.966188	0.79187	0.00462186
conserved Plasmodium protein, unknown function	SHSSSSSVYASANAEN	PF3D7_0601900.1-p1	1xPhospho [S/Y]		0.955813	1.21055	1.0227	0.00510592
conserved Plasmodium protein, unknown function	SHSSSSSVYASANAEN	PF3D7_0601900.1-p1	2xPhospho [S6(99.6); S7(100)]	2xPhospho [S118(99.6); S119(100)]	1.04648	1.11433	0.949275	0.00212782
conserved Plasmodium protein, unknown function	SHSSSSSVYASANAEN	PF3D7_0601900.1-p1	3xPhospho [S3(99.1); S5(99.1); S7(100)]	3xPhospho [S115(99.1); S117(99.1); S119(100)]	0.704891	1.00069	1.0967	0.0155614
conserved Plasmodium protein, unknown function	SHNNEDEK	PF3D7_1349600.1-p1	1xTMT6plex [K8]; 1xPhospho [S1(100)]	1xPhospho [S260(100)]	0.96756	1.154	0.947992	0.00409187
conserved Plasmodium protein, unknown function	SHFSGDNEYIQDQLSNR	PF3D7_0317300.1-p1	1xPhospho [S4(100)]	1xPhospho [S568(100)]	0.769499	0.846673	0.966031	0.00438231
conserved Plasmodium protein, unknown function	SHFSGDNEYIQDQLSNR	PF3D7_0317300.1-p1	2xPhospho [S4(100); S15(100)]	2xPhospho [S568(100); S579(100)]	1.14738	1.35906	0.887817	0.0141982
conserved Plasmodium protein, unknown function	SAVDYDGK	PF3D7_1352400.1-p1	1xTMT6plex [K8]; 1xPhospho [S1(100)]	1xPhospho [S94(100)]	1.0767	1.24135	1.09378	0.00210594
conserved Plasmodium protein, unknown function	RNSDNSYEEEPSNTTK	PF3D7_1409600.1-p1	2xPhospho [S3(100); S6(100)]	2xPhospho [S705(100); S708(100)]	1.36759	0.98125	0.823099	0.0226034
conserved Plasmodium protein, unknown function	RNSDNSYEEEPSNTTK	PF3D7_1409600.1-p1	1xTMT6plex [K16]; 1xPhospho [S3(100)]	1xPhospho [S705(100)]	0.920693	1.30397	0.874265	0.0169339
conserved Plasmodium protein, unknown function	RNSDNSYEEEPSNTTK	PF3D7_1409600.1-p1	2xPhospho [S3(100); S6(100)]; 1xTMT6plex [K16]; 1xTMT6plex [N-Term]	2xPhospho [S705(100); S708(100)]	0.941007	0.907218	0.987497	0.000605548
conserved Plasmodium protein, unknown function	REESHEMNR	PF3D7_0807600.1-p1	1xPhospho [S4(100)]	1xPhospho [S1230(100)]	1.05024	0.704404	1.01839	0.0139556
conserved Plasmodium protein, unknown function	REESHEMNR	PF3D7_0807600.1-p1	1xOxidation [M7]; 1xPhospho [S4(100)]	1xPhospho [S1230(100)]	1.0958	0.918782	0.868942	0.00508923
conserved Plasmodium protein, unknown function	NYSNDHPR	PF3D7_1015400.1-p1	1xPhospho [S3(100)]	1xPhospho [S478(100)]	0.842311	0.852614	1.02574	0.00427701
conserved Plasmodium protein, unknown function	NYANNSNEK	PF3D7_1207000.1-p1	1xPhospho [S6(100)]	1xPhospho [S2078(100)]	0.973823	0.874679	0.962781	0.00111877
conserved Plasmodium protein, unknown function	NVNNEHELVDTYSDGK	PF3D7_0825000.1-p1	1xTMT6plex [K16]; 1xPhospho [S13(99.5)]	1xPhospho [S985(99.5)]	1.05143	1.23158	1.11113	0.00218582
conserved Plasmodium protein, unknown function	NSNNSNLTNDR	PF3D7_0407800.1-p1	1xPhospho [S2(100)]	1xPhospho [S553(100)]	0.973282	1.1501	1.11688	0.00251384
conserved Plasmodium protein, unknown function	NSNNSNLTNDR	PF3D7_0407800.1-p1	2xPhospho [S2(100); S5(100)]	2xPhospho [S553(100); S556(100)]	0.952419	1.20153	1.06715	0.00446507
conserved Plasmodium protein, unknown function	NSDNSYEEEPSNTTK	PF3D7_1409600.1-p1	1xTMT6plex [K15]; 1xPhospho [S11(99.2)]	1xPhospho [S714(99.2)]	1.07716	1.38577	1.09746	0.00697775
conserved Plasmodium protein, unknown function	NQNSDHNDDCIK	PF3D7_0707200.1-p1	1xCarbamidomethyl [C10]; 1xPhospho [S4(100)]; 1xTMT6plex [K12]; 1xTMT6plex [N-Term]	1xPhospho [S471(100)]	0.844016	1.06431	0.951947	0.00441992
conserved Plasmodium protein, unknown function	NNTLNEENNLR	PF3D7_0710200.1-p1	1xPhospho [T3(100)]; 1xTMT6plex [N-Term]	1xPhospho [T2832(100)]	0.932213	0.881445	0.849374	0.000737246
conserved Plasmodium protein, unknown function	NEVEEDDNSYDDNNENNNK	PF3D7_1322300.1-p1	1xTMT6plex [K19]; 1xPhospho [S9(99.3)]	1xPhospho [S412(99.3)]	1.16552	0.905036	1.07507	0.00526115
conserved Plasmodium protein, unknown function	NEQLSDATLNR	PF3D7_0214300.1-p1	1xPhospho [S5(100)]; 1xTMT6plex [N-Term]	1xPhospho [S1141(100)]	1.16485	1.09141	0.801681	0.0116231
conserved Plasmodium protein, unknown function	NEQLSDATLNR	PF3D7_0214300.1-p1	2xPhospho [S5(100); T8(100)]	2xPhospho [S1141(100); T1144(100)]	0.946661	0.905257	0.850621	0.000951797
conserved Plasmodium protein, unknown function	NDTFNSNSLGR	PF3D7_1227600.1-p1	1xPhospho [S6(100)]	1xPhospho [S450(100)]	1.07506	0.905448	0.929721	0.00296696
conserved Plasmodium protein, unknown function	NDNINSSNEYDVR	PF3D7_0504800.1-p1	1xPhospho [S/Y]; 1xTMT6plex [N-Term]		0.813073	1.3157	1.11871	0.0177615
conserved Plasmodium protein, unknown function	NDNINSSNEYDVR	PF3D7_0504800.1-p1	2xPhospho [S6(100); S7(100)]	2xPhospho [S1467(100); S1468(100)]	0.743345	0.818395	1.01896	0.00902252
conserved Plasmodium protein, unknown function	MQSESNAQ	PF3D7_1210600.1-p1	1xPhospho [S3(100)]	1xPhospho [S1060(100)]	0.959067	0.94252	1.15207	0.00433831
conserved Plasmodium protein, unknown function	IHNHSNSLDDDER	PF3D7_1237200.1-p1	2xPhospho [S5(100); S7(100)]; 1xTMT6plex [N-Term]	2xPhospho [S1394(100); S1396(100)]	0.740189	1.06622	0.853165	0.0114261
conserved Plasmodium protein, unknown function	IHNHSNSLDDDER	PF3D7_1237200.1-p1	1xPhospho [S7(100)]	1xPhospho [S1396(100)]	0.897896	1.06235	0.927853	0.00274796
conserved Plasmodium protein, unknown function	GSNYGNIDAR	PF3D7_1440100.1-p1	1xPhospho [S2(100)]; 1xTMT6plex [N-Term]	1xPhospho [S448(100)]	0.876329	0.946442	0.880457	0.000634843
conserved Plasmodium protein, unknown function	GSINNDSYYR	PF3D7_1241200.1-p1	1xPhospho [S7(100)]; 1xTMT6plex [N-Term]	1xPhospho [S1439(100)]	1.07103	1.04649	1.01214	0.000267938
conserved Plasmodium protein, unknown function	FSYHASDEHNEK	PF3D7_1031300.1-p1	1xTMT6plex [K12]; 2xPhospho [S2(100); S6(100)]	2xPhospho [S407(100); S411(100)]	0.977065	0.709282	0.844584	0.0082919
conserved Plasmodium protein, unknown function	EVSNEENREDEMIR	PF3D7_1237900.1-p1	1xPhospho [S3(100)]	1xPhospho [S918(100)]	1.04329	0.803397	0.940498	0.00554735
conserved Plasmodium protein, unknown function	EIFEGENTDDDTK	PF3D7_1466800.1-p1	1xTMT6plex [K13]; 1xPhospho [T8(100)]	1xPhospho [T69(100)]	1.12624	1.2302	0.919271	0.00693171
conserved Plasmodium protein, unknown function	EGSNVNSCTEENTGANNK	PF3D7_1362700.1-p1	1xCarbamidomethyl [C8]; 2xPhospho [S3(100); S7(100)]; 1xTMT6plex [K18]; 1xTMT6plex [N-Term]	2xPhospho [S913(100); S917(100)]	0.875402	1.08075	0.882969	0.00500758
conserved Plasmodium protein, unknown function	EGSNVNSCTEENTGANNK	PF3D7_1362700.1-p1	1xCarbamidomethyl [C8]; 1xPhospho [S]; 1xTMT6plex [K18]; 1xTMT6plex [N-Term]	1xPhospho [S]	0.796125	0.797882	1.19122	0.0194509
conserved Plasmodium protein, unknown function	DQNSNEPMNENK	PF3D7_1014900.1-p1	1xTMT6plex [K12]; 1xPhospho [S4(100)]	1xPhospho [S298(100)]	1.04178	1.19765	1.00007	0.00308624
conserved Plasmodium protein, unknown function	DITNESSYR	PF3D7_1451200.1-p1	1xPhospho [S6(100)]	1xPhospho [S804(100)]	1.06121	1.01703	1.004	0.000283756
conserved Plasmodium protein, unknown function	DGYISNDEK	PF3D7_1228400.1-p1	1xPhospho [S5(100)]	1xPhospho [S852(100)]	1.04016	1.0373	1.00753	0.00010292
conserved Plasmodium protein, unknown function	AYTENDNDTTSCSK	PF3D7_1460500.1-p1	1xCarbamidomethyl [C12]; 1xPhospho [S11(99.5)]	1xPhospho [S556(99.5)]	1.04076	1.2491	1.14243	0.00275274
conserved Plasmodium protein, unknown function	SDSYEELSEK	PF3D7_0420600.1-p1	1xAcetyl [N-Term]; 1xTMT6plex [K10]; 2xPhospho [S1(100); S3(100)]	1xAcetyl [N-Term]; 2xPhospho [S2(100); S4(100)]	0.830838	1.02255	0.913591	0.00360325
conserved Plasmodium protein, unknown function	YYSDEETNSLNK	PF3D7_1134300.1-p1	1xTMT6plex [K12]; 2xPhospho [S3(100); S9(100)]	2xPhospho [S1891(100); S1897(100)]	0.859372	1.0714	0.980068	0.00398085
conserved Plasmodium protein, unknown function	YVMNDSYDELDHR	PF3D7_0504800.1-p1	1xPhospho [S6(100)]; 1xTMT6plex [N-Term]	1xPhospho [S1564(100)]	0.885824	1.17612	1.09949	0.00672512
conserved Plasmodium protein, unknown function	YVMNDSYDELDHR	PF3D7_0504800.1-p1	1xOxidation [M3]; 1xPhospho [S6(100)]	1xPhospho [S1564(100)]	0.835005	1.04395	1.11771	0.00710718
conserved Plasmodium protein, unknown function	YSTDSDDIER	PF3D7_1466800.1-p1	1xPhospho [S5(100)]	1xPhospho [S625(100)]	0.932881	1.06815	0.975644	0.00161472
conserved Plasmodium protein, unknown function	YLEHEQMNQSQR	PF3D7_1353300.1-p1	1xPhospho [S10(100)]	1xPhospho [S908(100)]	1.13888	0.952692	1.03653	0.00265519
conserved Plasmodium protein, unknown function	YHNNCNTSPSNTR	PF3D7_0503200.1-p1	1xCarbamidomethyl [C5]; 1xPhospho [S8(100)]; 1xTMT6plex [N-Term]	1xPhospho [S583(100)]	1.01587	1.2808	1.09285	0.00481471
conserved Plasmodium protein, unknown function	VLQQDSMEER	PF3D7_0504800.1-p1	1xOxidation [M7]; 1xPhospho [S6(100)]	1xPhospho [S3491(100)]	1.01678	0.791098	0.974546	0.00553185
conserved Plasmodium protein, unknown function	VGTLNHDNLNDDTNR	PF3D7_1110100.1-p1	1xPhospho [T3(100)]; 1xTMT6plex [N-Term]	1xPhospho [T428(100)]	1.1141	1.17926	1.36488	0.00377421
conserved Plasmodium protein, unknown function	VEDNISLDHNNNNNNNR	PF3D7_1013600.1-p1	1xPhospho [S6(100)]	1xPhospho [S1379(100)]	0.927855	0.816812	0.857641	0.00139457
conserved Plasmodium protein, unknown function	TSSSNPVDNNTK	PF3D7_0504800.1-p1	1xTMT6plex [K12]; 1xPhospho [S4(99.7)]	1xPhospho [S4684(99.7)]	0.931053	0.933944	0.830655	0.00142518
conserved Plasmodium protein, unknown function	TSENEQSNK	PF3D7_1419000.1-p1	1xPhospho [S2(100)]	1xPhospho [S123(100)]	0.875376	1.08972	0.872266	0.00574091
conserved Plasmodium protein, unknown function	TNNSSENLR	PF3D7_1122500.1-p1	1xPhospho [S4(100)]	1xPhospho [S1637(100)]	0.788818	0.652349	0.549899	0.010698
conserved Plasmodium protein, unknown function	TIDNSNEVNK	PF3D7_1445700.1-p1	1xTMT6plex [K10]; 1xPhospho [S5(100)]	1xPhospho [S53(100)]	1.04934	1.11549	0.678414	0.0199807
conserved Plasmodium protein, unknown function	THNDNDNTSETSK	PF3D7_1360400.1-p1	1xTMT6plex [K13]; 1xPhospho [S9(100)]	1xPhospho [S179(100)]	1.23599	0.782298	0.940438	0.0176931
conserved Plasmodium protein, unknown function	TCSDNTHNEDGSK	PF3D7_1339300.1-p1	1xCarbamidomethyl [C2]; 1xTMT6plex [K13]; 1xPhospho [S3(99.7)]	1xPhospho [S117(99.7)]	0.993482	1.06951	0.844469	0.00461863
conserved Plasmodium protein, unknown function	SYSYYSDR	PF3D7_1436200.1-p1	1xPhospho [S6(100)]	1xPhospho [S891(100)]	0.988763	1.275	1.02107	0.00676349
conserved Plasmodium protein, unknown function	SYSYYSDR	PF3D7_1436200.1-p1	2xPhospho [S3(100); S6(100)]	2xPhospho [S888(100); S891(100)]	1.20392	1.32626	1.09352	0.00308228
conserved Plasmodium protein, unknown function	SYSSTTNEEQEK	PF3D7_0822900.1-p1	1xTMT6plex [K12]; 1xPhospho [S3(99.8)]	1xPhospho [S627(99.8)]	1.00298	1.20961	0.821633	0.0120583
conserved Plasmodium protein, unknown function	SYSSTTNEEQEK	PF3D7_0822900.1-p1	1xTMT6plex [K12]; 2xPhospho [S3(100); S4(99.6)]	2xPhospho [S627(100); S628(99.6)]	1.02036	1.11446	0.70139	0.017035
conserved Plasmodium protein, unknown function	SVTSQQDDIIHSHEEDNYVSDR	PF3D7_1237900.1-p1	1xPhospho [S20(100)]	1xPhospho [S448(100)]	0.845495	0.923021	1.00079	0.00235022
conserved Plasmodium protein, unknown function	SVSSVEDSTSR	PF3D7_1308400.1-p1	2xPhospho [S3(100); S4(100)]	2xPhospho [S304(100); S305(100)]	1.04392	1.25162	1.2569	0.0034891
conserved Plasmodium protein, unknown function	SVSHYEETK	PF3D7_0212500.1-p1	1xPhospho [S1(100)]	1xPhospho [S3628(100)]	0.913946	0.93167	0.963458	0.000239182
conserved Plasmodium protein, unknown function	STNSTYQR	PF3D7_0604500.1-p1	1xPhospho [S4(99.7)]	1xPhospho [S1729(99.7)]	0.97099	1.02587	0.936434	0.000708422
conserved Plasmodium protein, unknown function	STAYSENSDISNNKEDYNSDR	PF3D7_0821000.1-p1	3xPhospho [S5(100); S8(100); S11(100)]; 1xTMT6plex [N-Term]	3xPhospho [S33(100); S36(100); S39(100)]	1.17715	0.802382	0.870657	0.0143965
conserved Plasmodium protein, unknown function	STAYSENSDISNNK	PF3D7_0821000.1-p1	2xPhospho [S5(100); S8(100)]	2xPhospho [S33(100); S36(100)]	0.98459	1.01948	0.953632	0.000371975
conserved Plasmodium protein, unknown function	SSYSEVNDEFNINNEEHHNK	PF3D7_1466900.1-p1	2xPhospho [S1(99.4); S4(99.4)]; 1xTMT6plex [K20]; 1xTMT6plex [N-Term]	2xPhospho [S246(99.4); S249(99.4)]	0.766051	0.850353	1.09261	0.0115453
conserved Plasmodium protein, unknown function	SSTVATHGSQENSSAAFMSGK	PF3D7_1036900.1-p1	1xPhospho [S9]; 1xTMT6plex [K21]; 1xTMT6plex [N-Term]	1xPhospho [S1086]	1.08845	0.791349	0.97497	0.00817297
conserved Plasmodium protein, unknown function	SSTVATHGSQENSSAAFMSGK	PF3D7_1036900.1-p1	1xPhospho [S9(100)]; 1xOxidation [M18]; 1xTMT6plex [K21]; 1xTMT6plex [N-Term]	1xPhospho [S1086(100)]	0.851122	0.890347	0.846931	0.00025671
conserved Plasmodium protein, unknown function	SSSNNSQDTMK	PF3D7_1459600.1-p1	1xTMT6plex [K11]; 2xPhospho [S3(99.3); S6(100)]	2xPhospho [S132(99.3); S135(100)]	0.978975	0.984229	0.772063	0.00582008
conserved Plasmodium protein, unknown function	SSSNNDYSFESTIR	PF3D7_0208100.1-p1	1xPhospho [S3(100)]	1xPhospho [S991(100)]	0.990722	0.99063	0.983496	5.86501e-06
conserved Plasmodium protein, unknown function	SSNTNENVK	PF3D7_1362700.1-p1	1xPhospho [S2(100)]	1xPhospho [S1618(100)]	1.23451	1.23085	0.801787	0.0169538
conserved Plasmodium protein, unknown function	SSCHNSEVEIYNSTR	PF3D7_1211200.1-p1	1xCarbamidomethyl [C3]; 2xPhospho [S1(99.6); S6(100)]	2xPhospho [S985(99.6); S990(100)]	0.959995	0.785175	1.0546	0.00707477
conserved Plasmodium protein, unknown function	SSCHNSEVEIYNSTR	PF3D7_1211200.1-p1	1xCarbamidomethyl [C3]; 3xPhospho [S1(99.5); S6(100); S13(99.5)]	3xPhospho [S985(99.5); S990(100); S997(99.5)]	1.27882	0.719915	0.923933	0.0269621
conserved Plasmodium protein, unknown function	SQNDDFSYEDEEEMNR	PF3D7_0307700.1-p1	1xOxidation [M14]; 2xPhospho [S1(100); S7(99.5)]	2xPhospho [S1624(100); S1630(99.5)]	1.62824	1.18599	1.86051	0.0157395
conserved Plasmodium protein, unknown function	SQNDDFSYEDEEEMNR	PF3D7_0307700.1-p1	1xOxidation [M14]; 1xPhospho [S7(100)]	1xPhospho [S1630(100)]	0.762115	1.04438	1.04058	0.0095597
conserved Plasmodium protein, unknown function	SNSNIHNCGQGNTTR	PF3D7_0508900.1-p1	1xCarbamidomethyl [C8]; 1xPhospho [S3(100)]	1xPhospho [S1787(100)]	1.06528	0.908913	0.739959	0.0106091
conserved Plasmodium protein, unknown function	SNIYNNSSSHK	PF3D7_0822900.1-p1	1xPhospho [S9(100)]; 1xTMT6plex [K11]; 1xTMT6plex [N-Term]	1xPhospho [S1004(100)]	1.06362	1.15236	0.784342	0.0120701
conserved Plasmodium protein, unknown function	SNENNSEEVIHLLR	PF3D7_1133200.1-p1	1xPhospho [S6(100)]	1xPhospho [S718(100)]	1.42924	0.85879	1.35323	0.0210267
conserved Plasmodium protein, unknown function	SGNNLEHQLNSDENEK	PF3D7_0504800.1-p1	1xPhospho [S11(100)]; 1xTMT6plex [K16]; 1xTMT6plex [N-Term]	1xPhospho [S1137(100)]	0.993753	0.924049	1.08036	0.00204017
conserved Plasmodium protein, unknown function	SEVETDGSNAFGR	PF3D7_1451200.1-p1	1xPhospho [S8(99.7)]; 1xTMT6plex [N-Term]	1xPhospho [S991(99.7)]	0.912342	0.790797	1.07373	0.00774685
conserved Plasmodium protein, unknown function	SEVETDGSNAFGR	PF3D7_1451200.1-p1	2xPhospho [T5(100); S8(100)]	2xPhospho [T988(100); S991(100)]	0.96501	0.999026	0.754859	0.00702305
conserved Plasmodium protein, unknown function	SENSDDDVNR	PF3D7_1365000.1-p1	1xPhospho [S4(100)]; 1xTMT6plex [N-Term]	1xPhospho [S230(100)]	0.789429	0.995397	0.811009	0.00565686
conserved Plasmodium protein, unknown function	SCSSSTIAR	PF3D7_1426800.1-p1	1xCarbamidomethyl [C2]; 1xPhospho [S3(99.4)]	1xPhospho [S1334(99.4)]	0.759471	0.898313	0.935613	0.00382104
conserved Plasmodium protein, unknown function	RVSEHSGDLNR	PF3D7_0611800.1-p1	1xPhospho [S3(100)]	1xPhospho [S1228(100)]	1.04142	1.05001	1.04929	6.91436e-06
conserved Plasmodium protein, unknown function	RVSDASDIYAR	PF3D7_0215400.1-p1	2xPhospho [S3(100); S6(100)]	2xPhospho [S283(100); S286(100)]	0.877943	1.06612	0.968075	0.00311867
conserved Plasmodium protein, unknown function	RNSYECDDLNK	PF3D7_1427300.1-p1	1xCarbamidomethyl [C6]; 1xPhospho [S3(100)]; 1xTMT6plex [K11]; 1xTMT6plex [N-Term]	1xPhospho [S1018(100)]	0.863946	0.986749	0.98639	0.0018629
conserved Plasmodium protein, unknown function	RESFIDNDDGNCR	PF3D7_1441500.1-p1	1xCarbamidomethyl [C12]; 1xPhospho [S3(100)]	1xPhospho [S259(100)]	0.878205	1.20276	1.09135	0.00801016
conserved Plasmodium protein, unknown function	REDDVDSHDR	PF3D7_0606600.1-p1	1xPhospho [S7(100)]	1xPhospho [S1569(100)]	0.949002	1.05624	1.05608	0.00122307
conserved Plasmodium protein, unknown function	RDEQIEYISESGDMQPEK	PF3D7_1237900.1-p1	1xTMT6plex [K18]; 1xPhospho [S9(100)]	1xPhospho [S350(100)]	0.957145	0.758902	1.35981	0.0284657
conserved Plasmodium protein, unknown function	RDDTNNISDDNYIK	PF3D7_1339700.1-p1	1xPhospho [S8(100)]	1xPhospho [S710(100)]	1.06527	1.05112	0.973168	0.000772261
conserved Plasmodium protein, unknown function	QSSMTNSINSK	PF3D7_0822900.1-p1	1xTMT6plex [K11]; 1xPhospho [S3(100)]	1xPhospho [S987(100)]	0.950926	1.03755	0.926071	0.00120742
conserved Plasmodium protein, unknown function	QNSDVLNQER	PF3D7_1446700.1-p1	1xPhospho [S3(100)]	1xPhospho [S30(100)]	0.911407	0.922155	0.915689	1.16201e-05
conserved Plasmodium protein, unknown function	QGPSHESGDNLGK	PF3D7_0313000.1-p1	1xTMT6plex [K13]; 1xPhospho [S7(100)]	1xPhospho [S340(100)]	1.08461	1.13551	1.06694	0.000351713
conserved Plasmodium protein, unknown function	QEINESNESLDER	PF3D7_0824900.1-p1	1xPhospho [S9(100)]	1xPhospho [S820(100)]	1.14387	0.884205	1.13902	0.00653424
conserved Plasmodium protein, unknown function	QEINESNESLDER	PF3D7_0824900.1-p1	2xPhospho [S6(100); S9(100)]	2xPhospho [S817(100); S820(100)]	0.99199	1.02903	0.899792	0.00155396
conserved Plasmodium protein, unknown function	QDDDYISER	PF3D7_1237900.1-p1	1xPhospho [S7(100)]	1xPhospho [S485(100)]; 1xPhospho [S976(100)]; 1xPhospho [S1480(100)]; 1xPhospho [S2023(100)]; 1xPhospho [S2720(100)]	0.880565	1.20467	0.852802	0.0130411
conserved Plasmodium protein, unknown function	NYNDMSTNNDGTPR	PF3D7_1429600.1-p1	2xPhospho [T12(100); T/S/Y]; 1xTMT6plex [N-Term]	2xPhospho [T187(100); S/T/Y]	0.975815	0.980729	0.994867	3.36907e-05
conserved Plasmodium protein, unknown function	NYNDMSTNNDGTPR	PF3D7_1429600.1-p1	1xOxidation [M5]; 1xPhospho [T12(100)]	1xPhospho [T187(100)]	1.03837	1.16701	0.722961	0.0177769
conserved Plasmodium protein, unknown function	NYNDMSTNNDGTPR	PF3D7_1429600.1-p1	1xPhospho [T12(100)]	1xPhospho [T187(100)]	1.00618	0.835985	1.05698	0.00474793
conserved Plasmodium protein, unknown function	NYNDMSTNNDGTPR	PF3D7_1429600.1-p1	1xOxidation [M5]; 2xPhospho [T12(100); S/T/Y]	2xPhospho [T187(100); S/T/Y]	1.00389	1.36859	0.797291	0.0240862
conserved Plasmodium protein, unknown function	NYITYDNDHDNYSNK	PF3D7_1409600.1-p1	1xPhospho [S13(100)]; 1xTMT6plex [K15]; 1xTMT6plex [N-Term]	1xPhospho [S387(100)]	1.19212	1.03126	1.10657	0.00174795
conserved Plasmodium protein, unknown function	NVSNNNNNDIHDK	PF3D7_0212100.1-p1	1xPhospho [S3(100)]; 1xTMT6plex [K13]; 1xTMT6plex [N-Term]	1xPhospho [S781(100)]	0.814495	1.14664	0.860353	0.01199
conserved Plasmodium protein, unknown function	NVDSDHLSELCK	PF3D7_0504800.1-p1	1xCarbamidomethyl [C11]; 1xTMT6plex [K12]; 2xPhospho [S4(100); S8(100)]	2xPhospho [S1550(100); S1554(100)]	0.841115	0.909822	0.940174	0.0010653
conserved Plasmodium protein, unknown function	NTFVNYSSDNNTR	PF3D7_1343800.1-p1	2xPhospho [S7(100); S8(100)]	2xPhospho [S2043(100); S2044(100)]	0.872486	0.864029	0.707178	0.00432574
conserved Plasmodium protein, unknown function	NSPNHEDFLNK	PF3D7_1241200.1-p1	1xTMT6plex [K11]; 1xPhospho [S2(100)]	1xPhospho [S445(100)]	0.881553	0.974004	0.869854	0.00131214
conserved Plasmodium protein, unknown function	NSNNNQYFGQSFTNR	PF3D7_0508900.1-p1	1xPhospho [T13(100)]; 1xTMT6plex [N-Term]	1xPhospho [T1604(100)]	1.61802	1.1888	1.03859	0.0178547
conserved Plasmodium protein, unknown function	NSCPSTVGH	PF3D7_1105300.1-p1	1xCarbamidomethyl [C3]; 1xPhospho [S2(100)]	1xPhospho [S723(100)]	1.19233	0.895105	1.18412	0.00793686
conserved Plasmodium protein, unknown function	NRISNEQNNK	PF3D7_0307700.1-p1	1xTMT6plex [K10]; 1xPhospho [S4(100)]	1xPhospho [S899(100)]	0.90281	0.886185	0.950946	0.000451751
conserved Plasmodium protein, unknown function	NQESHDEYNEEAVK	PF3D7_1466800.1-p1	1xPhospho [S4(100)]	1xPhospho [S203(100)]	0.960873	1.02465	1.18942	0.00411376
conserved Plasmodium protein, unknown function	NNSMSTNQQTIQNK	PF3D7_1036900.1-p1	1xOxidation [M4]; 1xPhospho [S3(100)]	1xPhospho [S1454(100)]	1.44142	0.772225	0.902971	0.0367289
conserved Plasmodium protein, unknown function	NNPSFNSDISNTR	PF3D7_1343800.1-p1	2xPhospho [S7(100); S10(99.6)]	2xPhospho [S543(100); S546(99.6)]	1.21763	0.832494	1.2465	0.01443
conserved Plasmodium protein, unknown function	NNIISEGEEESR	PF3D7_1017600.1-p1	1xPhospho [S5(100)]; 1xTMT6plex [N-Term]	1xPhospho [S266(100)]	1.07609	1.10207	1.02196	0.000488984
conserved Plasmodium protein, unknown function	NNIEENTNSQMCNENR	PF3D7_1435600.1-p1	1xCarbamidomethyl [C12]; 1xPhospho [S9(100)]	1xPhospho [S739(100)]	0.9607	1.10756	0.829825	0.00682516
conserved Plasmodium protein, unknown function	NNDGDNKSQEDDYGNK	PF3D7_0317300.1-p1	1xPhospho [S8(100)]; 2xTMT6plex [K7; K16]; 1xTMT6plex [N-Term]	1xPhospho [S1085(100)]	1.01529	0.937373	0.843151	0.00283958
conserved Plasmodium protein, unknown function	NNDGDNKSQEDDDGNK	PF3D7_0317300.1-p1	2xTMT6plex [K7; K16]; 1xPhospho [S8(100)]	1xPhospho [S1049(100)]; 1xPhospho [S2108(100)]	0.984735	0.875525	0.978775	0.00140044
conserved Plasmodium protein, unknown function	NMITTNSNTR	PF3D7_1359600.1-p1	1xPhospho [S7(100)]	1xPhospho [S939(100)]	0.972284	0.810453	0.904593	0.00273282
conserved Plasmodium protein, unknown function	NLQHSDNEK	PF3D7_1354900.1-p1	1xPhospho [S5(100)]	1xPhospho [S193(100)]	0.945254	1.31475	0.762042	0.0250621
conserved Plasmodium protein, unknown function	NLCDSNNEGNYHCDQECNPYNEQSSK	PF3D7_1210600.1-p1	3xCarbamidomethyl [C3; C13; C17]; 1xTMT6plex [K26]; 1xPhospho [S5(100)]	1xPhospho [S247(100)]	0.708309	1.15383	0.75618	0.0251912
conserved Plasmodium protein, unknown function	NIVSDDHNIDDDDDDDYIYEK	PF3D7_0606000.1-p1	1xPhospho [S4(100)]; 1xTMT6plex [K21]; 1xTMT6plex [N-Term]	1xPhospho [S787(100)]	1.05435	1.27874	0.772305	0.0194505
conserved Plasmodium protein, unknown function	NISVEDLNNEESNTQK	PF3D7_1122500.1-p1	1xTMT6plex [K16]; 2xPhospho [S3(100); S12(100)]	2xPhospho [S91(100); S100(100)]	0.842308	0.553512	0.493554	0.0280002
conserved Plasmodium protein, unknown function	NISEEQDGEER	PF3D7_1133200.1-p1	1xPhospho [S3(100)]	1xPhospho [S1147(100)]	1.03565	0.960362	0.99155	0.000480618
conserved Plasmodium protein, unknown function	NINDQISNDGNIENER	PF3D7_1320700.1-p1	1xPhospho [S7(100)]; 1xTMT6plex [N-Term]	1xPhospho [S872(100)]	0.981698	1.01244	1.0535	0.000418966
conserved Plasmodium protein, unknown function	NHSYDDSEFEK	PF3D7_0621100.1-p1	1xTMT6plex [K11]; 2xPhospho [S3(100); S7(100)]	2xPhospho [S165(100); S169(100)]	1.00421	1.41432	1.67373	0.0198101
conserved Plasmodium protein, unknown function	NHIHNQVDSQDDLLSSSR	PF3D7_1142100.1-p1	1xPhospho [S9(100)]; 1xTMT6plex [N-Term]	1xPhospho [S2358(100)]	0.990563	1.24373	1.22114	0.00489558
conserved Plasmodium protein, unknown function	NESNTTIELSR	PF3D7_1237900.1-p1	2xPhospho [S/T]		1.04637	1.03859	1.6251	0.0237877
conserved Plasmodium protein, unknown function	NESNTNDR	PF3D7_1225200.1-p1	1xPhospho [S3(100)]	1xPhospho [S478(100)]	0.811351	0.860647	1.10222	0.00931375
conserved Plasmodium protein, unknown function	NEFPTHTNSR	PF3D7_1359600.1-p1	1xPhospho [S9(99.8)]	1xPhospho [S1554(99.8)]	0.916167	0.776185	0.996582	0.00512167
conserved Plasmodium protein, unknown function	NEENDNNDNASR	PF3D7_1466800.1-p1	1xPhospho [S11(100)]	1xPhospho [S260(100)]	0.982481	0.794141	1.3256	0.0218938
conserved Plasmodium protein, unknown function	NDVDNQNSVR	PF3D7_1308400.1-p1	1xPhospho [S8(100)]	1xPhospho [S3026(100)]	0.877627	0.890281	0.873442	3.30503e-05
conserved Plasmodium protein, unknown function	NDNSSNQGDK	PF3D7_0706500.1-p1	1xTMT6plex [K10]; 1xPhospho [S5(99.7)]	1xPhospho [S1520(99.7)]	0.843868	0.962368	0.90299	0.00143176
conserved Plasmodium protein, unknown function	NDNNSTQEEIK	PF3D7_1443100.1-p1	1xTMT6plex [K11]; 1xPhospho [S5(100)]	1xPhospho [S355(100)]	0.935633	0.900893	0.947631	0.000227953
conserved Plasmodium protein, unknown function	NAHSSHSQNNK	PF3D7_0724100.1-p1	1xTMT6plex [K11]; 1xPhospho [S7(100)]	1xPhospho [S441(100)]	0.799605	0.85441	0.815602	0.000390458
conserved Plasmodium protein, unknown function	MDSEHDENRSDGR	PF3D7_1322200.1-p1	1xPhospho [S10(100)]	1xPhospho [S2294(100)]	0.746924	0.936037	1.07723	0.0106434
conserved Plasmodium protein, unknown function	LNNCYEGDINSR	PF3D7_0403600.1-p1	1xCarbamidomethyl [C4]; 1xPhospho [S11(100)]	1xPhospho [S70(100)]	0.97751	0.977274	1.08941	0.00135123
conserved Plasmodium protein, unknown function	LHSNDTEALR	PF3D7_0724100.1-p1	1xPhospho [S3(100)]	1xPhospho [S451(100)]	0.9161	1.21482	0.863126	0.0118197
conserved Plasmodium protein, unknown function	LEEIIEENESHTER	PF3D7_1227700.1-p1	1xPhospho [S10(100)]	1xPhospho [S210(100)]	1.0467	1.62429	1.08418	0.0215078
conserved Plasmodium protein, unknown function	LDEDQSESNNK	PF3D7_0310900.1-p1	1xPhospho [S6(100)]; 1xTMT6plex [K11]; 1xTMT6plex [N-Term]	1xPhospho [S404(100)]	1.14959	0.928409	1.19777	0.00571893
conserved Plasmodium protein, unknown function	KHSDNVYEESEQDGK	PF3D7_0212500.1-p1	2xTMT6plex [K1; K15]; 2xPhospho [S3(100); S10(100)]	2xPhospho [S45(100); S52(100)]	0.964023	1.06996	0.940789	0.00160337
conserved Plasmodium protein, unknown function	KDYSNESEGEVNDFVK	PF3D7_1241200.1-p1	2xTMT6plex [K1; K16]; 2xPhospho [S4(100); S7(100)]	2xPhospho [S724(100); S727(100)]	0.904602	0.885654	1.09229	0.00467784
conserved Plasmodium protein, unknown function	ISSDISVTSK	PF3D7_1207000.1-p1	1xTMT6plex [K10]; 2xPhospho [S3(100); S6(100)]	2xPhospho [S80(100); S83(100)]	0.752944	1.4308	0.949744	0.035205
conserved Plasmodium protein, unknown function	INEQTNSYQNQDGSSLR	PF3D7_1021200.1-p1	1xPhospho [S14(99.6)]	1xPhospho [S374(99.6)]	0.843624	1.02598	0.475358	0.0403441
conserved Plasmodium protein, unknown function	IGSNENIGNK	PF3D7_1427300.1-p1	1xTMT6plex [K10]; 1xPhospho [S3(100)]	1xPhospho [S1063(100)]	0.969624	0.828408	0.82365	0.00298899
conserved Plasmodium protein, unknown function	HSDNVYEESEQDGKQTEGR	PF3D7_0212500.1-p1	1xPhospho [S9(100)]	1xPhospho [S52(100)]	0.923765	0.899822	1.05489	0.00251362
conserved Plasmodium protein, unknown function	HSDNVYEESEQDGK	PF3D7_0212500.1-p1	2xPhospho [S2(100); S9(100)]	2xPhospho [S45(100); S52(100)]	1.13407	0.934711	1.01272	0.00317333
conserved Plasmodium protein, unknown function	HSDNVYEESEQDGK	PF3D7_0212500.1-p1	1xPhospho [S2(100)]	1xPhospho [S45(100)]	1.05152	0.999195	0.951668	0.000829144
conserved Plasmodium protein, unknown function	GTHTNISSDDK	PF3D7_1353300.1-p1	1xTMT6plex [K11]; 1xPhospho [S7(99.5)]	1xPhospho [S575(99.5)]	1.01273	1.20838	1.22224	0.00345553
conserved Plasmodium protein, unknown function	GHNNCNDNTSLSSK	PF3D7_1133200.1-p1	1xCarbamidomethyl [C5]; 1xPhospho [S10(100)]	1xPhospho [S1877(100)]	1.14039	1.13512	1.2533	0.00107204
conserved Plasmodium protein, unknown function	GEETEGEEVDEQGEIER	PF3D7_0723400.1-p1	1xPhospho [T4(100)]	1xPhospho [T937(100)]	1.07911	0.860332	0.960111	0.00425344
conserved Plasmodium protein, unknown function	FTSNDDEEQR	PF3D7_1462900.1-p1	1xPhospho [S3(100)]	1xPhospho [S131(100)]	0.993464	0.989352	0.982804	9.85832e-06
conserved Plasmodium protein, unknown function	ESISLDGTGR	PF3D7_0606000.1-p1	1xPhospho [S4(100)]	1xPhospho [S834(100)]	0.92707	1.15738	0.951217	0.00517527
conserved Plasmodium protein, unknown function	ESGNVQEDEEQLSCR	PF3D7_1241200.1-p1	1xCarbamidomethyl [C14]; 1xPhospho [S13(100)]; 1xTMT6plex [N-Term]	1xPhospho [S2089(100)]	1.06335	0.9496	1.04452	0.00119079
conserved Plasmodium protein, unknown function	ENTNSPYNNTSHDR	PF3D7_0611800.1-p1	1xPhospho [S5(100)]	1xPhospho [S2001(100)]	0.82948	1.44305	0.945235	0.0294408
conserved Plasmodium protein, unknown function	ENHTEDETDHEQNYEK	PF3D7_1031300.1-p1	2xPhospho [T4(100); T8(100)]; 1xTMT6plex [K16]; 1xTMT6plex [N-Term]	2xPhospho [T280(100); T284(100)]	0.96226	1.23152	1.082	0.00504942
conserved Plasmodium protein, unknown function	ENDDNSDHLDTPVEQAK	PF3D7_1359000.1-p1	1xPhospho [S6(100)]; 1xTMT6plex [K17]; 1xTMT6plex [N-Term]	1xPhospho [S1905(100)]	0.955841	0.868064	1.11819	0.00553523
conserved Plasmodium protein, unknown function	EGGSDNIYTSNIK	PF3D7_0212500.1-p1	1xPhospho [S4(100)]; 1xTMT6plex [K13]; 1xTMT6plex [N-Term]	1xPhospho [S3172(100)]	0.939849	0.943547	1.05778	0.00155522
conserved Plasmodium protein, unknown function	EFDSNDITNYNDR	PF3D7_0306100.1-p1	1xPhospho [S4(100)]	1xPhospho [S472(100)]	1.04713	1.21354	0.861131	0.00943236
conserved Plasmodium protein, unknown function	EDAEGNSTQAR	PF3D7_0317300.1-p1	1xPhospho [S7(99.7)]	1xPhospho [S1500(99.7)]	1.03044	1.16223	1.03368	0.00162449
conserved Plasmodium protein, unknown function	DYTYNNSSIR	PF3D7_1353300.1-p1	1xPhospho [S7(100)]	1xPhospho [S1754(100)]	1.13521	0.894755	1.02505	0.00462492
conserved Plasmodium protein, unknown function	DYSNESEGEVNDFVK	PF3D7_1241200.1-p1	1xTMT6plex [K15]; 1xPhospho [S6(100)]	1xPhospho [S727(100)]	0.99847	1.04667	0.975765	0.000430692
conserved Plasmodium protein, unknown function	DSSHSNINSDLDVDR	PF3D7_0212500.1-p1	2xPhospho [S5(100); S9(100)]; 1xTMT6plex [N-Term]	2xPhospho [S31(100); S35(100)]	0.866103	1.63004	1.46902	0.0295781
conserved Plasmodium protein, unknown function	DNVSNESNSK	PF3D7_0317300.1-p1	1xTMT6plex [K10]; 2xPhospho [S4(100); S7(100)]	2xPhospho [S2815(100); S2818(100)]	0.906721	1.17128	0.961157	0.00627973
conserved Plasmodium protein, unknown function	DNIHYNDYSEGDGK	PF3D7_0208100.1-p1	1xPhospho [S9(100)]	1xPhospho [S1240(100)]	0.828966	0.893248	1.08723	0.00680085
conserved Plasmodium protein, unknown function	DNDVTSNLSDR	PF3D7_0723400.1-p1	1xPhospho [S9(100)]	1xPhospho [S1246(100)]	0.913288	1.12425	0.991487	0.00369862
conserved Plasmodium protein, unknown function	DNDVTSNLSDR	PF3D7_0723400.1-p1	2xPhospho [S9(100); T/S]	2xPhospho [S1246(100); T/S]	0.947052	1.23801	0.984778	0.00739198
conserved Plasmodium protein, unknown function	DMGNPSNNQHAMNNVYR	PF3D7_1423700.1-p1	1xOxidation [M]; 1xPhospho [S6(100)]	1xPhospho [S299(100)]	1.1408	1.03108	1.06017	0.000926689
conserved Plasmodium protein, unknown function	DMGNPSNNQHAMNNVYR	PF3D7_1423700.1-p1	1xPhospho [S6(100)]	1xPhospho [S299(100)]	0.917568	1.07762	0.850269	0.00501566
conserved Plasmodium protein, unknown function	DLSSSNQSNHIIASR	PF3D7_1320700.1-p1	2xPhospho [S3(98.9); S8(100)]; 1xTMT6plex [N-Term]	2xPhospho [S936(98.9); S941(100)]	0.963004	1.03793	0.947453	0.00080661
conserved Plasmodium protein, unknown function	DLHQYSNER	PF3D7_0504800.1-p1	1xPhospho [S6(100)]	1xPhospho [S2786(100)]	0.947675	1.06422	0.902679	0.00244555
conserved Plasmodium protein, unknown function	DIQDEDSTYINSTK	PF3D7_1320700.1-p1	1xPhospho [S7(99.6)]	1xPhospho [S244(99.6)]	1.02324	0.789117	1.21651	0.0146506
conserved Plasmodium protein, unknown function	DIEEDSENDNNSR	PF3D7_1308400.1-p1	2xPhospho [S6(100); S12(100)]	2xPhospho [S4866(100); S4872(100)]	0.932567	1.22166	1.02029	0.00647679
conserved Plasmodium protein, unknown function	DIEEDSENDNNSR	PF3D7_1308400.1-p1	1xPhospho [S6(100)]	1xPhospho [S4866(100)]	0.911182	1.01789	1.01664	0.00129445
conserved Plasmodium protein, unknown function	DHNIYNDLSDDGKSIDR	PF3D7_0825000.1-p1	1xTMT6plex [K13]; 2xPhospho [S9(100); S14(100)]	2xPhospho [S390(100); S395(100)]	1.01749	1.30784	1.34855	0.00716654
conserved Plasmodium protein, unknown function	DDTGGGGGGGSR	PF3D7_1352400.1-p1	1xPhospho [S11(100)]; 1xTMT6plex [N-Term]	1xPhospho [S189(100)]	0.952752	1.10528	1.16271	0.00338787
conserved Plasmodium protein, unknown function	DDMNNSDDEESVDNSNK	PF3D7_1359600.1-p1	1xOxidation [M3]; 1xTMT6plex [K17]; 2xPhospho [S6(100); S11(100)]	2xPhospho [S1805(100); S1810(100)]	0.787489	1.04454	1.29127	0.0189623
conserved Plasmodium protein, unknown function	DDMNNSDDEESVDNSNK	PF3D7_1359600.1-p1	1xTMT6plex [K17]; 2xPhospho [S6(100); S11(100)]	2xPhospho [S1805(100); S1810(100)]	1.03852	1.29654	1.03542	0.00587958
conserved Plasmodium protein, unknown function	DDMNNSDDEESVDNSNK	PF3D7_1359600.1-p1	1xPhospho [S6]; 1xTMT6plex [K17]; 1xTMT6plex [N-Term]	1xPhospho [S1805]	1.1774	0.936848	1.2699	0.00765391
conserved Plasmodium protein, unknown function	DDMNNSDDEESVDNSNK	PF3D7_1359600.1-p1	1xOxidation [M3]; 1xTMT6plex [K17]; 1xPhospho [S6(100)]	1xPhospho [S1805(100)]	1.00356	1.10214	1.03208	0.000783273
conserved protein, unknown function	KTDSDESPDENDQEER	PF3D7_1334100.1-p1	2xPhospho [S4(100); S7(100)]; 1xTMT6plex [K1]; 1xTMT6plex [N-Term]	2xPhospho [S265(100); S268(100)]	0.848824	1.2012	0.931038	0.011279
conserved protein, unknown function	KTDSDESPDENDQEER	PF3D7_1334100.1-p1	2xPhospho [S4(100); S7(100)]	2xPhospho [S265(100); S268(100)]	0.980733	1.01511	1.16616	0.00290684
conserved protein, unknown function	HYNNISNTK	PF3D7_1455300.1-p1	1xPhospho [S6(100)]; 1xTMT6plex [N-Term]	1xPhospho [S530(100)]	1.06195	0.886353	0.652903	0.0181629
conserved protein, unknown function	EYNTNESNCNR	PF3D7_1124300.1-p1	1xCarbamidomethyl [C9]; 1xPhospho [S7(100)]	1xPhospho [S86(100)]	0.855075	1.43421	0.933174	0.0273651
conserved protein, unknown function	EHSNHTVNR	PF3D7_1366900.1-p1	2xPhospho [S3(100); T6(100)]	2xPhospho [S338(100); T341(100)]	1.0892	0.89432	0.738061	0.0123039
conserved protein, unknown function	EHSNHTVNR	PF3D7_1366900.1-p1	1xPhospho [S3(100)]	1xPhospho [S338(100)]	1.23815	0.827628	0.885932	0.0165648
conserved protein, unknown function	DVEPGYNSDNNILYR	PF3D7_1329500.1-p1	1xPhospho [S8(100)]	1xPhospho [S654(100)]	0.766982	0.724653	1.22422	0.0298222
conserved protein, unknown function	SYNDGSEEENDSNTYIHDEK	PF3D7_1205000.1-p1	1xAcetyl [N-Term]; 1xTMT6plex [K20]; 2xPhospho [S1(98.5); S12(98.5)]	1xAcetyl [N-Term]; 2xPhospho [S2(98.5); S13(98.5)]	1.02674	0.916264	1.36117	0.0144279
conserved protein, unknown function	SSEYQGLLNSK	PF3D7_1409400.1-p1	1xAcetyl [N-Term]; 1xTMT6plex [K11]; 1xPhospho [S1(100)]	1xAcetyl [N-Term]; 1xPhospho [S2(100)]	1.07357	0.794954	1.18298	0.0126517
conserved protein, unknown function	SSEYQGLLNSK	PF3D7_1409400.1-p1	1xAcetyl [N-Term]; 2xPhospho [S1(100); S/Y]; 1xTMT6plex [K11]; 1xTMT6plex [N-Term]	1xAcetyl [N-Term]; 2xPhospho [S2(100); S/Y]	1.1227	0.938594	1.40534	0.0135187
conserved protein, unknown function	ADNNLDKNESDSSCINASDEQK	PF3D7_1124300.1-p1	1xAcetyl [N-Term]; 1xCarbamidomethyl [C14]; 2xTMT6plex [K7; K22]; 2xPhospho [S]	1xAcetyl [N-Term]	1.02016	1.37368	0.952631	0.0134235
conserved protein, unknown function	VENANCSDNEK	PF3D7_1202600.1-p1	1xCarbamidomethyl [C6]; 1xTMT6plex [K11]; 1xPhospho [S7(100)]	1xPhospho [S315(100)]	0.761963	1.05816	1.37735	0.0266864
conserved protein, unknown function	TTDGNSTEFNDK	PF3D7_1366900.1-p1	1xTMT6plex [K12]; 1xPhospho [S6(100)]	1xPhospho [S162(100)]	0.862985	0.85813	0.983522	0.00206302
conserved protein, unknown function	SVSFSSEEEHIPVEGR	PF3D7_1202600.1-p1	2xPhospho [S5(99.4); S6(99.4)]	2xPhospho [S1783(99.4); S1784(99.4)]	1.25549	0.806005	0.891819	0.0190286
conserved protein, unknown function	SSGSNTCGYNPR	PF3D7_0711100.1-p1	1xCarbamidomethyl [C7]; 1xPhospho [S4(100)]	1xPhospho [S9(100)]	0.829696	0.733037	0.919098	0.00419095
conserved protein, unknown function	SINPDNSANR	PF3D7_0911100.1-p1	1xPhospho [S1(100)]	1xPhospho [S845(100)]	1.02497	0.796846	0.963881	0.00534805
conserved protein, unknown function	QEQMASNSDTHK	PF3D7_1338700.1-p1	1xOxidation [M4]; 1xTMT6plex [K12]; 1xPhospho [S8(100)]	1xPhospho [S268(100)]	0.831901	1.24314	0.828319	0.0196445
conserved protein, unknown function	NNSSSENENTLSSK	PF3D7_0819500.1-p1	1xPhospho [S/T]		0.972081	1.06848	0.991347	0.000848099
conserved protein, unknown function	NLENNEDDETNVGR	PF3D7_0813300.1-p1	1xPhospho [T10(100)]; 1xTMT6plex [N-Term]	1xPhospho [T150(100)]	0.96394	0.779696	0.854559	0.00379386
conserved protein, unknown function	LGEQDSNNEELTSK	PF3D7_1327500.1-p1	1xPhospho [S6(100)]	1xPhospho [S119(100)]	1.05395	0.81843	0.85001	0.00655028
conserved protein, unknown function	KEESDEDEDENEEK	PF3D7_0819600.1-p1	2xTMT6plex [K1; K14]; 1xPhospho [S4(100)]	1xPhospho [S196(100)]	0.992946	0.942499	1.15477	0.00384131
conserved protein, unknown function	ICEDSEEEK	PF3D7_1316900.1-p1	1xCarbamidomethyl [C2]; 1xPhospho [S5(100)]	1xPhospho [S77(100)]	0.728632	1.27526	1.01512	0.0237339
conserved protein, unknown function	EAATDDHDNDSDRK	PF3D7_1249100.1-p1	1xPhospho [S11(100)]; 1xTMT6plex [N-Term]	1xPhospho [S84(100)]	1.07764	1.12645	1.01615	0.000882535
conserved protein, unknown function	EAATDDHDNDSDRK	PF3D7_1249100.1-p1	2xPhospho [T4(100); S11(100)]	2xPhospho [T77(100); S84(100)]	0.825914	0.89576	1.06082	0.005591
conserved protein, unknown function	EAATDDHDNDSDR	PF3D7_1249100.1-p1	1xPhospho [S11(100)]; 1xTMT6plex [N-Term]	1xPhospho [S84(100)]	0.999442	1.13535	0.894125	0.00474862
copper-transporting ATPase	YYQDEEGNFNSNIPIK	PF3D7_0904900.1-p1	1xPhospho [S11(100)]; 1xTMT6plex [K16]; 1xTMT6plex [N-Term]	1xPhospho [S1644(100)]	0.982361	1.14775	0.895968	0.00531979
copper-transporting ATPase	NNYDESSLSGDK	PF3D7_0904900.1-p1	1xTMT6plex [K12]; 1xPhospho [S7(100)]	1xPhospho [S2114(100)]	0.944802	1.01411	0.850426	0.00255609
copper-transporting ATPase	VEESEGVDENR	PF3D7_0904900.1-p1	1xPhospho [S4(100)]	1xPhospho [S287(100)]	0.963449	1.00817	0.778538	0.00582717
copper-transporting ATPase	NENINSNYNSTNNK	PF3D7_0904900.1-p1	1xPhospho [S10]; 1xTMT6plex [N-Term]	1xPhospho [S264]	0.808524	0.917374	1.09925	0.00801209
copper-transporting ATPase	NENINSNYNSTNNK	PF3D7_0904900.1-p1	2xPhospho [S6(100); S/T/Y]; 1xTMT6plex [N-Term]	2xPhospho [S260(100); S/T/Y]	0.900338	1.11429	0.990948	0.00380835
CorA-like Mg2+ transporter protein, putative	EKSSINDENDTK	PF3D7_1304200.1-p1	2xTMT6plex [K2; K12]; 1xPhospho [S3(100)]	1xPhospho [S84(100)]	1.06109	0.988363	0.690674	0.0150443
coronin	YYQYSQGSIR	PF3D7_1251200.1-p1	2xPhospho [S5(100); S8(100)]	2xPhospho [S293(100); S296(100)]	1.05601	1.47964	1.29836	0.0090946
CSC1-like protein, putative	ETVGVTNDDSTTEVK	PF3D7_1250200.1-p1	1xTMT6plex [K15]; 1xPhospho [S10(100)]	1xPhospho [S68(100)]	1.06492	0.920157	0.923402	0.00241426
CUGBP Elav-like family member 1	MASISEADNAIR	PF3D7_1359400.1-p1	1xOxidation [M1]; 1xPhospho [S3(100)]	1xPhospho [S135(100)]	1.26149	0.941383	1.51787	0.0176018
cytoadherence linked asexual protein 3.1	QTSTYIDTEK	PF3D7_0302500.1-p1	1xTMT6plex [K10]; 1xPhospho [S3(100)]	1xPhospho [S1382(100)]	1.10185	1.01988	0.95886	0.00162349
debranching enzyme-associated ribonuclease, putative	SDVDEFYEYAK	PF3D7_1220400.1-p1	1xAcetyl [N-Term]; 1xPhospho [S1(100)]; 1xTMT6plex [K11]; 1xTMT6plex [N-Term]	1xAcetyl [N-Term]; 1xPhospho [S2(100)]	0.859251	1.05948	0.923853	0.00385477
deoxyribodipyrimidine photo-lyase, putative	NSNISIEEK	PF3D7_0513600.1-p1	2xPhospho [S2(100); S5(100)]	2xPhospho [S1094(100); S1097(100)]	0.742723	0.901859	0.801352	0.0032323
DNA ligase I	NIDYNDDTESE	PF3D7_1304100.1-p1	1xPhospho [S10(100)]; 1xTMT6plex [N-Term]	1xPhospho [S911(100)]	1.1339	1.16155	0.884365	0.00684534
DNA ligase I	NIDYNDDTESE	PF3D7_1304100.1-p1	2xPhospho [T8(100); S10(100)]	2xPhospho [T909(100); S911(100)]	0.846206	1.19194	1.11775	0.00983177
DNA replication licensing factor MCM5, putative	QQTVFENNEISATPRSER	PF3D7_1211700.1-p1	2xPhospho [T13(99.6); S16(100)]	2xPhospho [T95(99.6); S98(100)]	1.06122	0.833701	1.03742	0.00541183
DNA/RNA-binding protein Alba 2	SGDEEEEEEEEEEDEENNK	PF3D7_1346300.1-p1	1xTMT6plex [K19]; 1xPhospho [S1(100)]	1xPhospho [S98(100)]	0.855699	1.20641	0.771211	0.0193268
DNA/RNA-binding protein Alba 2	NEDKKSGDEEEEEEEEEEDEENNK	PF3D7_1346300.1-p1	3xTMT6plex [K4; K5; K24]; 1xPhospho [S6(100)]	1xPhospho [S98(100)]	1.11642	1.77172	1.0014	0.0325771
DNA/RNA-binding protein Alba 3	ASTEEVSQER	PF3D7_1006200.1-p1	1xPhospho [T3(100)]	1xPhospho [T4(100)]	0.980748	1.08523	0.99051	0.00106792
DNA/RNA-binding protein Alba 3	ASTEEVSQER	PF3D7_1006200.1-p1	2xPhospho [S2(100); T3(100)]	2xPhospho [S3(100); T4(100)]	0.982857	1.06963	1.10318	0.00115947
DNA2/NAM7 helicase, putative	RDDENESNDEVQNK	PF3D7_1010200.1-p1	1xPhospho [S7(100)]	1xPhospho [S1266(100)]	0.96291	0.874228	1.06623	0.00327012
DNA-directed RNA polymerases I, II, and III subunit RPABC2, putative	SDYENSEANEDNIR	PF3D7_0303300.1-p1	1xPhospho [S6(100)]	1xPhospho [S55(100)]	0.936202	1.06596	0.81519	0.00589181
DNA-directed RNA polymerases I, II, and III subunit RPABC2, putative	SDYENSEANEDNIR	PF3D7_0303300.1-p1	2xPhospho [S1(100); S6(100)]	2xPhospho [S50(100); S55(100)]	0.981051	0.69051	0.90055	0.0100502
DNA-directed RNA polymerases I, II, and III subunit RPABC2, putative	KDNKSDYENSEANEDNIR	PF3D7_0303300.1-p1	2xTMT6plex [K1; K4]; 2xPhospho [S5(100); S10(100)]	2xPhospho [S50(100); S55(100)]	0.991417	0.88832	1.00265	0.00143089
DNA-directed RNA polymerases I, II, and III subunit RPABC2, putative	KDNKSDYENSEANEDNIR	PF3D7_0303300.1-p1	2xPhospho [S5(100); S10(100)]	2xPhospho [S50(100); S55(100)]	1.33712	1.012	0.907182	0.0139223
DNA-directed RNA polymerases I, II, and III subunit RPABC2, putative	DNKSDYENSEANEDNIR	PF3D7_0303300.1-p1	2xPhospho [S4; S9]; 1xTMT6plex [K3]; 1xTMT6plex [N-Term]	2xPhospho [S50; S55]	0.824654	1.00286	0.776011	0.00625396
DnaJ protein, putative	SYSNNNNTNSANNAQR	PF3D7_1136800.1-p1	1xPhospho [S3(100)]	1xPhospho [S221(100)]	0.986974	1.21818	0.885707	0.00899672
DnaJ protein, putative	NSENFGNSEISENSESAER	PF3D7_1473200.1-p1	1xPhospho [S14(99.6)]	1xPhospho [S157(99.6)]	0.635068	0.941791	1.16761	0.0272968
DnaJ protein, putative	NSENFGNSEISENSESAER	PF3D7_1473200.1-p1	2xPhospho [S11(100); S14(100)]	2xPhospho [S154(100); S157(100)]	0.660251	1.29684	0.994851	0.0331816
DnaJ protein, putative	SEISGNSENAR	PF3D7_1473200.1-p1	1xPhospho [S7(100)]	1xPhospho [S139(100)]	0.882701	1.14149	1.04032	0.00538933
DnaJ protein, putative	SEISGNSENAR	PF3D7_1473200.1-p1	2xPhospho [S4(100); S7(100)]; 1xTMT6plex [N-Term]	2xPhospho [S136(100); S139(100)]	0.841482	1.11893	1.07092	0.00710209
DnaJ protein, putative	MENQNTGNDVNSGNSENAEK	PF3D7_1473200.1-p1	1xPhospho [S15(100)]; 1xOxidation [M1]; 1xTMT6plex [K20]; 1xTMT6plex [N-Term]	1xPhospho [S94(100)]	1.08518	0.8958	0.957691	0.00322366
DnaJ protein, putative	MENQNTGNDVNSGNSENAEK	PF3D7_1473200.1-p1	1xPhospho [S15]; 1xTMT6plex [K20]; 1xTMT6plex [N-Term]	1xPhospho [S94]	0.740522	0.866652	0.873089	0.00271371
DnaJ protein, putative	ASNDSYENSDVNGAVSK	PF3D7_0823800.1-p1	1xPhospho [S9]; 1xTMT6plex [K17]; 1xTMT6plex [N-Term]	1xPhospho [S13]	0.836946	1.42188	0.907175	0.0291979
DnaJ protein, putative	ASNDSYENSDVNGAVSK	PF3D7_0823800.1-p1	2xPhospho [S5(100); S9(100)]; 1xTMT6plex [K17]; 1xTMT6plex [N-Term]	2xPhospho [S9(100); S13(100)]	0.93575	0.826019	0.917191	0.00143888
double-strand break repair protein MRE11	NDEMNNSDHPGEYLNYR	PF3D7_0107800.1-p1	1xPhospho [S7(100)]; 1xTMT6plex [N-Term]	1xPhospho [S536(100)]	1.01223	0.730415	1.3474	0.0286914
double-strand break repair protein MRE11	NDEMNNSDHPGEYLNYR	PF3D7_0107800.1-p1	1xPhospho [S7(100)]; 1xOxidation [M4]; 1xTMT6plex [N-Term]	1xPhospho [S536(100)]	1.20559	0.903976	0.934114	0.00881884
drug/metabolite transporter DMT1, putative	SNILNNDFFK	PF3D7_0715800.1-p1	1xAcetyl [N-Term]; 1xPhospho [S1(100)]; 1xTMT6plex [K10]; 1xTMT6plex [N-Term]	1xAcetyl [N-Term]; 1xPhospho [S2(100)]	0.825046	1.01696	0.868118	0.00411599
dynamin-like protein	QQSNISNSNQDTLLSTSSK	PF3D7_1145400.1-p1	1xTMT6plex [K19]; 1xPhospho [S3(100)]	1xPhospho [S557(100)]	0.831573	0.951608	0.827411	0.00218284
dynamin-like protein, putative	TDSYENHMDLDK	PF3D7_1218500.1-p1	1xTMT6plex [K12]; 1xPhospho [S3(100)]	1xPhospho [S502(100)]	0.965973	0.483677	0.543943	0.0483759
dynamin-like protein, putative	TDSYEEED	PF3D7_1218500.1-p1	1xPhospho [S3(100)]	1xPhospho [S1056(100)]	0.977646	1.09992	0.982058	0.00153794
E3 ubiquitin-protein ligase, putative	NPSDVVNNNESNEEQR	PF3D7_1004300.1-p1	1xPhospho [S11(100)]	1xPhospho [S1055(100)]	0.921037	0.9373	0.90796	8.46917e-05
early transcribed membrane protein 10.2	YDENTQGNDSFK	PF3D7_1033200.1-p1	1xPhospho [S10(100)]; 1xTMT6plex [K12]; 1xTMT6plex [N-Term]	1xPhospho [S181]	1.07849	0.96357	1.3697	0.0111072
early transcribed membrane protein 10.3	VNDGSDSEELDSSK	PF3D7_1016900.1-p1	1xPhospho [S5(100)]; 1xTMT6plex [N-Term]	1xPhospho [S92(100)]	1.05051	1.09537	0.901884	0.00329602
early transcribed membrane protein 2	AVNPSISSTMYR	PF3D7_0202500.1-p1	1xOxidation [M10]; 1xPhospho [S7(98.8)]	1xPhospho [S100(98.8)]	1.46454	1.54192	0.956624	0.0187673
EELM2 domain-containing protein, putative	TLSDENNLQNNVPHGR	PF3D7_0519800.1-p1	1xPhospho [S3(100)]	1xPhospho [S228(100)]	1.19686	1.07138	1.22357	0.00162085
EF-hand calcium-binding domain-containing protein, putative	ESTFPSEDDVTFR	PF3D7_1025000.1-p1	2xPhospho [T3(100); S6(100)]	2xPhospho [T249(100); S252(100)]	0.951462	0.943156	1.16539	0.00504622
EF-hand calcium-binding domain-containing protein, putative	ESTFPSEDDVTFR	PF3D7_1025000.1-p1	1xPhospho [S6(100)]	1xPhospho [S252(100)]	1.12581	1.02657	0.951562	0.00237043
EMP1-trafficking protein	TSSVSNSNR	PF3D7_0731100.1-p1	1xPhospho [S5(100)]	1xPhospho [S498(100)]	0.964649	0.920589	1.04705	0.00143456
EMP1-trafficking protein	GSSGGETSSNK	PF3D7_1002100.1-p1	1xPhospho [S3(99.7)]; 1xTMT6plex [K11]; 1xTMT6plex [N-Term]	1xPhospho [S364(99.7)]; 1xPhospho [S797(99.7)]	1.14986	1.0941	0.989101	0.00190683
EMP1-trafficking protein	GDSEAEAGGNDSR	PF3D7_0202200.1-p1	1xPhospho [S3(100)]; 1xTMT6plex [N-Term]	1xPhospho [S142(100)]	0.951318	1.30482	0.970675	0.0111899
EMP1-trafficking protein	GDSEAEAGGNDSR	PF3D7_0202200.1-p1	2xPhospho [S3(100); S12(100)]	2xPhospho [S142(100); S151(100)]	0.940205	1.33698	0.926767	0.0155049
EMP1-trafficking protein	AVSSSNDDNNTNDEGK	PF3D7_0202200.1-p1	1xPhospho [S3(99.6)]; 1xTMT6plex [K16]; 1xTMT6plex [N-Term]	1xPhospho [S160(99.6)]	0.962603	1.15016	0.935955	0.00436999
erythrocyte binding antigen-181	NEAGSTILDDSR	PF3D7_0102500.1-p1	1xPhospho [S5(99.6)]	1xPhospho [S1299(99.6)]	1.21605	1.76654	1.28118	0.0146042
erythrocyte membrane protein 3	DDELSDNESSDNEK	PF3D7_0201900.1-p1	2xPhospho [S5(100); S10(99.6)]	2xPhospho [S2422(100); S2427(99.6)]	1.14191	0.869408	0.737573	0.0164654
ethanolamine-phosphate cytidylyltransferase	NDSSCNESTNNTGNNK	PF3D7_1347700.1-p1	1xCarbamidomethyl [C5]; 1xTMT6plex [K16]; 1xPhospho [S3(99.6)]	1xPhospho [S74(99.6)]	0.839634	0.895857	0.921491	0.000744168
eukaryotic translation initiation factor 2-alpha kinase	TNAQGIYEESENDEGR	PF3D7_0628200.1-p1	1xPhospho [S10(100)]	1xPhospho [S2395(100)]	0.808822	1.12752	1.19918	0.0129212
eukaryotic translation initiation factor 2-alpha kinase	NNSDYDNYNNNNNMK	PF3D7_0628200.1-p1	1xPhospho [S3(100)]; 1xOxidation [M14]; 1xTMT6plex [K15]; 1xTMT6plex [N-Term]	1xPhospho [S2022(100)]	0.926274	1.05396	0.959029	0.00152382
eukaryotic translation initiation factor 2-alpha kinase	AEDNYDGYNSSGSR	PF3D7_0628200.1-p1	2xPhospho [S10(100); S13(99.7)]; 1xTMT6plex [N-Term]	2xPhospho [S1994(100); S1997(99.7)]	0.93791	1.19811	1.03319	0.00513638
eukaryotic translation initiation factor 2-alpha kinase	AEDNYDGYNSSGSR	PF3D7_0628200.1-p1	1xPhospho [S10(100)]	1xPhospho [S1994(100)]	0.822381	1.28573	0.988465	0.0168077
eukaryotic translation initiation factor 3 subunit A, putative	SSIDDDLTWR	PF3D7_1212700.1-p1	1xPhospho [S2(100)]; 1xTMT6plex [N-Term]	1xPhospho [S1029(100)]	0.987445	0.680702	1.11896	0.0189784
eukaryotic translation initiation factor 3 subunit A, putative	NDDEEASDGGDFTVFK	PF3D7_1212700.1-p1	1xTMT6plex [K16]; 1xPhospho [S7(100)]	1xPhospho [S1355(100)]	0.895913	0.969414	1.04007	0.0018414
eukaryotic translation initiation factor 3 subunit A, putative	KNDDEEASDGGDFTVFK	PF3D7_1212700.1-p1	1xPhospho [S8(100)]	1xPhospho [S1355(100)]	1.07247	1.12956	0.860016	0.00639341
eukaryotic translation initiation factor 3 subunit A, putative	GGSQNGDDSYR	PF3D7_1212700.1-p1	1xPhospho [S3(100)]	1xPhospho [S1044(100)]	1.05612	1.02072	0.950599	0.000942751
eukaryotic translation initiation factor 3 subunit C, putative	WAAIDSSSSEEEER	PF3D7_1206200.1-p1	2xPhospho [S]		1.17457	0.828466	1.24574	0.0138692
eukaryotic translation initiation factor 3 subunit C, putative	VVEDSQSAK	PF3D7_1206200.1-p1	1xPhospho [S7(100)]	1xPhospho [S332(100)]	0.96053	0.841224	1.09303	0.00563214
eukaryotic translation initiation factor 3 subunit C, putative	AIDEDSGDNVTESSESEVEEK	PF3D7_1206200.1-p1	1xTMT6plex [K21]; 2xPhospho [S6(100); T11(100)]	2xPhospho [S14(100); T19(100)]	1.31617	1.1112	1.82974	0.0219366
exported lipase 2	SASAHSIMSDTEK	PF3D7_1001600.1-p1	1xTMT6plex [K13]; 2xPhospho [S3(99.6); S6(100)]	2xPhospho [S315(99.6); S318(100)]	1.19983	1.18284	0.946465	0.00538575
exported protein 2	YEFDVDSSETDSTK	PF3D7_1471100.1-p1	1xPhospho [S8(99.6)]	1xPhospho [S235(99.6)]	1.02059	1.60339	0.838744	0.0376815
exported protein 2	YEFDVDSSETDSTK	PF3D7_1471100.1-p1	1xPhospho [S7(99.5)]	1xPhospho [S234(99.5)]	1.2267	1.52271	0.786684	0.031368
exported protein 2	YEFDVDSSETDSTK	PF3D7_1471100.1-p1	2xPhospho [S8(99.4); S/T/Y]	2xPhospho [S235(99.4); S/T/Y]	1.11077	1.54517	1.09554	0.0136118
exportin-T, putative	SSSNDYESSK	PF3D7_1315900.1-p1	1xTMT6plex [K10]; 1xPhospho [S3(99.4)]	1xPhospho [S385(99.4)]	0.938526	1.04449	1.07397	0.00162474
FACT complex subunit SPT16, putative	FAYKSDEDDEGYNK	PF3D7_0517400.1-p1	2xTMT6plex [K4; K14]; 1xPhospho [S5(100)]	1xPhospho [S1125(100)]	0.856114	1.0092	1.03313	0.00327748
FACT complex subunit SPT16, putative	FAYKSDEDDEGYNK	PF3D7_0517400.1-p1	1xPhospho [S5(100)]	1xPhospho [S1125(100)]	0.989338	1.00398	1.29144	0.00797216
FACT complex subunit SPT16, putative	SDEDDEGYNK	PF3D7_0517400.1-p1	1xTMT6plex [K10]; 1xPhospho [S1(100)]	1xPhospho [S1125(100)]	0.72439	1.10188	0.924603	0.0138473
FACT complex subunit SPT16, putative	SDDEEGDDDER	PF3D7_0517400.1-p1	1xPhospho [S1(100)]	1xPhospho [S443(100)]	1.10512	1.52619	0.734948	0.0390777
FACT complex subunit SPT16, putative	NSLAHNNEQEMEELNK	PF3D7_0517400.1-p1	1xPhospho [S2]; 1xTMT6plex [K16]; 1xTMT6plex [N-Term]	1xPhospho [S576]	0.946882	1.02762	1.27755	0.00832591
FACT complex subunit SSRP1, putative	GFGGSDFGSFR	PF3D7_1441400.1-p1	1xPhospho [S9(100)]	1xPhospho [S29(100)]	0.962911	0.797362	1.45876	0.0326251
formin 2	IQSDQNSVVGTNYQK	PF3D7_1219000.1-p1	2xPhospho [S3(100); S7(100)]; 1xTMT6plex [K15]; 1xTMT6plex [N-Term]	2xPhospho [S928(100); S932(100)]	0.805455	0.562842	0.852688	0.0143913
GBP130 protein	ILTNTDPNDEVER	PF3D7_1016300.1-p1	1xPhospho [T3(100)]	1xPhospho [T257(100)]; 1xPhospho [T611(100)]; 1xPhospho [T1015(100)]; 1xPhospho [T1468(100)]; 1xPhospho [T1971(100)]; 1xPhospho [T2524(100)]; 1xPhospho [T3127(100)]; 1xPhospho [T3780(100)]; 1xPhospho [T4483(100)]; 1xPhospho [T5286(100)]	1.07238	1.11926	1.19439	0.000989844
glideosome associated protein with multiple membrane spans 3	QDGLDDNCHTNR	PF3D7_1406800.1-p1	1xCarbamidomethyl [C8]; 1xPhospho [T10(100)]	1xPhospho [T16(100)]	0.872592	1.0644	0.766569	0.00922426
glideosome-associated protein 40, putative	GTSHMDSSSNQTSHGVISADEGRGEHSR	PF3D7_0515700.1-p1	1xPhospho [S18(100)]	1xPhospho [S420(100)]	0.801738	1.2084	0.993173	0.0134884
glideosome-associated protein 40, putative	GTSHMDSSSNQTSHGVISADEGR	PF3D7_0515700.1-p1	1xOxidation [M5]; 3xPhospho [S7(98.1); T12(100); S18(100)]	3xPhospho [S409(98.1); T414(100); S420(100)]	1.34172	1.17996	0.963699	0.00876697
glideosome-associated protein 40, putative	GTSHMDSSSNQTSHGVISADEGR	PF3D7_0515700.1-p1	3xPhospho [S7(98.5); T12(100); S18(100)]	3xPhospho [S409(98.5); T414(100); S420(100)]	0.831678	1.45694	1.1761	0.0236443
glideosome-associated protein 40, putative	GTSHMDSSSNQTSHGVISADEGR	PF3D7_0515700.1-p1	1xOxidation [M5]; 2xPhospho [S3(99.3); S18(100)]	2xPhospho [S405(99.3); S420(100)]	0.986374	1.07618	0.851391	0.00449292
glideosome-associated protein 40, putative	GTSHMDSSSNQTSHGVISADEGR	PF3D7_0515700.1-p1	2xPhospho [S7(99.4); S13(100)]; 1xTMT6plex [N-Term]	2xPhospho [S409(99.4); S415(100)]	0.802867	1.06156	0.950593	0.00631603
glideosome-associated protein 40, putative	GTSHMDSSSNQTSHGVISADEGR	PF3D7_0515700.1-p1	1xOxidation [M5]; 1xPhospho [S18(100)]	1xPhospho [S420(100)]	0.952232	1.23475	0.884687	0.0107886
glideosome-associated protein 40, putative	GTSHMDSSSNQTSHGVISADEGR	PF3D7_0515700.1-p1	1xPhospho [S7(99.6)]; 1xTMT6plex [N-Term]	1xPhospho [S409(99.6)]	0.812443	1.01003	0.863018	0.00435379
glideosome-associated protein 40, putative	ESVNSSSQQYSVHK	PF3D7_0515700.1-p1	2xPhospho [S11(100); S/Y]; 1xTMT6plex [N-Term]	2xPhospho [S399(100); S/Y]	0.847065	1.11298	1.16621	0.0088541
glideosome-associated protein 40, putative	ESVNSSSQQYSVHK	PF3D7_0515700.1-p1	1xPhospho [S/Y]		0.896898	1.14708	1.33243	0.0123395
glideosome-associated protein 45	SNSDIYSESQK	PF3D7_1222700.1-p1	1xPhospho [S3(100)]	1xPhospho [S103(100)]	1.13236	1.19119	1.02894	0.0017962
glideosome-associated protein 45	SNSDIYSESQK	PF3D7_1222700.1-p1	1xTMT6plex [K11]; 1xPhospho [S3(99.8)]	1xPhospho [S103(99.8)]	1.07026	1.30156	0.927985	0.00965312
glideosome-associated protein 45	SNSDIYSESQK	PF3D7_1222700.1-p1	1xTMT6plex [K11]; 2xPhospho [S3(99.7); S7(100)]	2xPhospho [S103(99.7); S107(100)]	0.940063	1.19716	1.02712	0.00508393
glideosome-associated protein 45	EEIDYATQENKSFEEK	PF3D7_1222700.1-p1	1xPhospho [S12(100)]	1xPhospho [S89(100)]	0.908286	1.08008	1.27203	0.00921558
glycogen synthase kinase 3	DEEEYSHSSNRSEDEDEER	PF3D7_0312400.1-p1	2xPhospho [S12(100); S/Y]	2xPhospho [S46(100); S/Y]	1.23724	0.947556	1.0304	0.00639817
golgi protein 2	ESSGSNINTLMK	PF3D7_1123500.1-p1	1xTMT6plex [K12]; 1xPhospho [S/T]		1.27799	1.65568	1.39727	0.00590906
guanylyl cyclase	GILINSNEINR	PF3D7_1138400.1-p1	1xPhospho [S6(100)]	1xPhospho [S674(100)]	1.00779	0.936855	0.741023	0.00784727
HAD superfamily protein, putative	NLSESHVR	PF3D7_0303200.1-p1	1xPhospho [S3(100)]	1xPhospho [S314(100)]	0.970453	0.995748	0.92955	0.000398965
HAD superfamily protein, putative	YMNVSDSS	PF3D7_0303200.1-p1	2xPhospho [S5(100); S8(99.6)]	2xPhospho [S1159(100); S1162(99.6)]	1.08287	0.897213	0.813097	0.00724708
HAD superfamily protein, putative	YMNVSDSS	PF3D7_0303200.1-p1	1xOxidation [M2]; 2xPhospho [S7(100); S8(100)]	2xPhospho [S1161(100); S1162(100)]	1.1024	1.23246	0.955661	0.00527175
HAD superfamily protein, putative	YMNVSDSS	PF3D7_0303200.1-p1	1xPhospho [S7(99.7)]; 1xTMT6plex [N-Term]	1xPhospho [S1161(99.7)]	0.96917	1.24087	1.02688	0.00581588
HAD superfamily protein, putative	NHGNDQDSDNDEDEDDDDIIDR	PF3D7_0303200.1-p1	1xPhospho [S8(100)]; 1xTMT6plex [N-Term]	1xPhospho [S209(100)]	0.961265	1.25439	0.975915	0.00793897
HAD superfamily protein, putative	EIDSNDDNNNHNDNNNK	PF3D7_0303200.1-p1	1xTMT6plex [K17]; 1xPhospho [S4(100)]	1xPhospho [S671(100)]	0.908555	0.970716	0.848095	0.00151268
heat shock protein 90	QNEKEITASEEEEGEGEGER	PF3D7_0708400.1-p1	1xTMT6plex [K4]; 2xPhospho [T7(100); S9(100)]	2xPhospho [T218(100); S220(100)]	0.998707	0.9474	0.97162	0.00023207
heat shock protein 90	QNEKEITASEEEEGEGEGER	PF3D7_0708400.1-p1	2xPhospho [T7(100); S9(100)]	2xPhospho [T218(100); S220(100)]	1.09785	1.20629	0.875848	0.0083126
heat shock protein 90	EITASEEEEGEGEGEREGEEEEEK	PF3D7_0708400.1-p1	1xTMT6plex [K24]; 2xPhospho [T3(100); S5(100)]	2xPhospho [T218(100); S220(100)]	0.887845	1.21508	0.927135	0.0102705
heat shock protein 90	EITASEEEEGEGEGER	PF3D7_0708400.1-p1	2xPhospho [T3(100); S5(100)]; 1xTMT6plex [N-Term]	2xPhospho [T218(100); S220(100)]	0.827924	1.09218	0.898233	0.0070004
heat shock protein 90	EITASEEEEGEGEGER	PF3D7_0708400.1-p1	1xPhospho [S5(100)]; 1xTMT6plex [N-Term]	1xPhospho [S220(100)]	1.13296	1.14866	1.23377	0.000713453
HECT-domain (ubiquitin-transferase), putative	RNSYDIPITVR	PF3D7_0628100.1-p1	1xPhospho [S3(100)]	1xPhospho [S2427(100)]	1.16112	1.13424	0.876929	0.00725841
HECT-domain (ubiquitin-transferase), putative	YTNSQDSVNYSSANTK	PF3D7_0628100.1-p1	2xPhospho [S4(100); S7(100)]; 1xTMT6plex [K16]; 1xTMT6plex [N-Term]	2xPhospho [S5395(100); S5398(100)]	1.30009	0.964316	0.839045	0.0172455
HECT-domain (ubiquitin-transferase), putative	NAGDLSNDNTEEIYHNNR	PF3D7_0628100.1-p1	2xPhospho [S6(100); T10(100)]; 1xTMT6plex [N-Term]	2xPhospho [S5002(100); T5006(100)]	0.857893	0.847058	0.931423	0.000908157
heptatricopeptide repeat and RAP domain-containing protein, putative	LTISEQSE	PF3D7_0105200.1-p1	1xPhospho [S7(100)]	1xPhospho [S567(100)]	1.089	0.996091	1.17979	0.00236595
heterochromatin protein 1	NHILAPTQEDDSIKSK	PF3D7_1220900.1-p1	2xTMT6plex [K14; K16]; 2xPhospho [S12(100); S15(100)]	2xPhospho [S89(100); S92(100)]	1.04655	0.81261	0.894748	0.00552582
heterochromatin protein 1	NESPQWVEETNIR	PF3D7_1220900.1-p1	1xPhospho [S3(100)]; 1xTMT6plex [N-Term]	1xPhospho [S174(100)]	1.09666	1.13228	0.935457	0.00327904
high molecular weight rhoptry protein 3	STSAASTSDEISGSEGPSTESTSTGNQGEDK	PF3D7_0905400.1-p1	1xTMT6plex [K31]; 2xPhospho [S6(100); T7(100)]	2xPhospho [S798(100); T799(100)]	1.06567	1.39516	0.909062	0.0158773
high molecular weight rhoptry protein 3	STSAASTSDEISGSEGPSTESTSTGNQGEDK	PF3D7_0905400.1-p1	1xTMT6plex [K31]; 1xPhospho [S14(95)]	1xPhospho [S806(95)]	1.13958	1.21552	0.782119	0.0159374
high molecular weight rhoptry protein 3	QHSAHFLDAIAEK	PF3D7_0905400.1-p1	1xPhospho [S3(100)]; 1xTMT6plex [K13]; 1xTMT6plex [N-Term]	1xPhospho [S754(100)]	1.23869	0.993927	1.11624	0.00398267
histone acetyltransferase GCN5	MNSNENNNTTTTIIK	PF3D7_0823300.1-p1	1xTMT6plex [K15]; 1xPhospho [S3(100)]	1xPhospho [S666(100)]	1.09644	0.952491	0.86909	0.00462809
histone acetyltransferase, putative	SSSNSNSNNK	PF3D7_0416400.1-p1	1xPhospho [S3(100)]; 1xTMT6plex [K10]; 1xTMT6plex [N-Term]	1xPhospho [S872(100)]	0.956461	1.18746	0.723261	0.0190976
histone acetyltransferase, putative	QTIEGGEASDKCSINDQK	PF3D7_0416400.1-p1	1xCarbamidomethyl [C12]; 2xPhospho [S9(100); S13(100)]; 2xTMT6plex [K11; K18]; 1xTMT6plex [N-Term]	2xPhospho [S555(100); S559(100)]	0.797128	1.03772	0.873983	0.00611686
histone acetyltransferase, putative	NDADGNNSGEENK	PF3D7_0416400.1-p1	1xTMT6plex [K13]; 1xPhospho [S8(100)]	1xPhospho [S484(100)]	0.942875	1.19366	0.978	0.00565431
histone acetyltransferase, putative	LISENYHNR	PF3D7_0416400.1-p1	1xPhospho [S3(100)]	1xPhospho [S612(100)]	1.21283	0.911451	0.897634	0.0102628
histone deacetylase complex subunit SAP18, putative	THSLEGTGNEK	PF3D7_0711400.1-p1	1xTMT6plex [K11]; 1xPhospho [T/S]		1.09092	1.0713	0.976072	0.00114761
histone H2A	AGTANQDY	PF3D7_0617800.1-p1	1xPhospho [T3(100)]	1xPhospho [T127(100)]	1.09002	1.06543	1.03376	0.000234519
histone H3	SAPISAGIK	PF3D7_0610400.1-p1	1xPhospho [S5(100)]	1xPhospho [S33(100)]	0.937687	0.940787	0.893564	0.000272295
histone H3 variant	SAPVSTGIK	PF3D7_0617900.1-p1	1xPhospho [S1(100)]	1xPhospho [S29(100)]	0.970343	0.981032	1.2483	0.00718911
histone-lysine N-methyltransferase, H3 lysine-4 specific	NTHQEVNTSQR	PF3D7_1221000.1-p1	1xPhospho [T2(100)]	1xPhospho [T2295(100)]	0.961972	0.900775	0.972044	0.000554897
Hsc70-interacting protein	SASDESTEEK	PF3D7_0527500.1-p1	1xTMT6plex [K10]; 1xPhospho [S1(100)]	1xPhospho [S53(100)]	0.840336	1.79045	1.48703	0.0392302
inner membrane complex protein 1f, putative	SNSLNQTNEEIIR	PF3D7_1351700.1-p1	1xPhospho [S3(100)]	1xPhospho [S102(100)]	0.921175	1.33092	0.951021	0.0149177
inner membrane complex protein 1g, putative	ENQTISLADEK	PF3D7_0525800.1-p1	1xTMT6plex [K11]; 2xPhospho [T4(100); S6(100)]	2xPhospho [T189(100); S191(100)]	0.906459	0.81925	1.01695	0.00389219
inner membrane complex protein 1g, putative	ENQTISLADEK	PF3D7_0525800.1-p1	1xTMT6plex [K11]; 1xPhospho [S6(100)]	1xPhospho [S191(100)]	0.920734	1.20479	0.819528	0.0135192
IWS1-like protein, putative	MDSDSNK	PF3D7_1108000.1-p1	1xAcetyl [N-Term]; 1xOxidation [M1]; 1xTMT6plex [K7]; 1xPhospho [S3(100)]	1xAcetyl [N-Term]; 1xPhospho [S3(100)]	1.05667	1.21862	0.79526	0.014211
kelch domain-containing protein, putative	SKNESDNDDENDYK	PF3D7_1468100.1-p1	2xTMT6plex [K2; K14]; 1xPhospho [S5(100)]	1xPhospho [S2401(100)]	0.999986	1.10005	0.940861	0.00209401
kelch domain-containing protein, putative	NNSDDVNEDNKSLEDAEEEDTI	PF3D7_1468100.1-p1	1xPhospho [S12]; 1xTMT6plex [K11]; 1xTMT6plex [N-Term]	1xPhospho [S2548]	1.36925	0.672516	0.779246	0.0492017
kelch domain-containing protein, putative	NNSDDVNEDNKSLEDAEEEDTI	PF3D7_1468100.1-p1	1xTMT6plex [K11]; 2xPhospho [S3(100); S12(100)]	2xPhospho [S2539(100); S2548(100)]	0.927299	1.11323	1.0142	0.00277107
kelch domain-containing protein, putative	NNSDDVNEDNK	PF3D7_1468100.1-p1	1xPhospho [S3(100)]; 1xTMT6plex [K11]; 1xTMT6plex [N-Term]	1xPhospho [S2539(100)]	1.04058	1.22898	1.36221	0.00588739
kelch domain-containing protein, putative	NESDNDDENDYK	PF3D7_1468100.1-p1	1xTMT6plex [K12]; 1xPhospho [S3(100)]	1xPhospho [S2401(100)]	0.969239	1.01046	0.848438	0.00264896
kelch domain-containing protein, putative	NDEENEDSQLVTNEGSDKDASTK	PF3D7_1468100.1-p1	1xPhospho [S16]; 2xTMT6plex [K18; K23]; 1xTMT6plex [N-Term]	1xPhospho [S1720]	0.685978	1.22948	1.01767	0.0251848
kelch domain-containing protein, putative	NDEENEDSQLVTNEGSDK	PF3D7_1468100.1-p1	1xTMT6plex [K18]; 1xPhospho [S16(100)]	1xPhospho [S1720(100)]	0.930197	1.13321	0.782136	0.0113145
kelch domain-containing protein, putative	NDEENEDSQLVTNEGSDK	PF3D7_1468100.1-p1	1xPhospho [S16(100)]	1xPhospho [S1720(100)]	0.967118	1.46124	1.02646	0.0178073
kelch domain-containing protein, putative	NAQSPNNDNDQNEVVGANER	PF3D7_1468100.1-p1	1xPhospho [S4(100)]	1xPhospho [S2432(100)]	1.28088	0.783707	1.00115	0.019257
kelch domain-containing protein, putative	DSNSNKDSEENVNLNQYNDEER	PF3D7_1468100.1-p1	1xTMT6plex [K6]; 2xPhospho [S4(100); S8(100)]	2xPhospho [S1897(100); S1901(100)]	1.14282	0.945881	0.813217	0.00965621
kelch protein K13	DFLPSNLSR	PF3D7_1343700.1-p1	1xPhospho [S8(100)]	1xPhospho [S100(100)]	0.922658	1.04124	0.939059	0.00146664
kinesin-13, putative	SNYNSNQSISDVQIR	PF3D7_1245100.1-p1	2xPhospho [S5(100); S8(100)]; 1xTMT6plex [N-Term]	2xPhospho [S738(100); S741(100)]	1.11527	1.00273	0.858313	0.00557194
knob-associated histidine-rich protein	YSSFSSVNK	PF3D7_0202000.1-p1	2xPhospho [S5(100); S6(100)]	2xPhospho [S347(100); S348(100)]	0.954665	0.887969	0.908941	0.000460568
knob-associated histidine-rich protein	YSSFSSVNK	PF3D7_0202000.1-p1	1xPhospho [S2(100)]	1xPhospho [S344(100)]	0.927112	0.879918	0.95377	0.000550059
knob-associated histidine-rich protein	VDSTSADNKSTNAATPGAK	PF3D7_0202000.1-p1	1xPhospho [S10(100)]	1xPhospho [S501(100)]	1.34368	0.843614	0.737609	0.0348318
knob-associated histidine-rich protein	VDSTSADNKSTNAATPGAK	PF3D7_0202000.1-p1	2xPhospho [S10(100); S/T]	2xPhospho [S501(100); S/T]	1.40928	0.918815	0.997335	0.0183128
knob-associated histidine-rich protein	VDSTSADNKSTNAATPGAK	PF3D7_0202000.1-p1	1xPhospho [S10(99.5)]; 2xTMT6plex [K9; K19]; 1xTMT6plex [N-Term]	1xPhospho [S501(99.5)]	1.07155	0.926466	0.884626	0.00345628
knob-associated histidine-rich protein	TGASTNAATNK	PF3D7_0202000.1-p1	1xTMT6plex [K11]; 1xPhospho [S4(99.7)]	1xPhospho [S524(99.7)]	1.00433	0.812629	0.90919	0.00368799
knob-associated histidine-rich protein	TGASTNAATNK	PF3D7_0202000.1-p1	1xPhospho [S4(100)]	1xPhospho [S524(100)]	1.35598	0.826467	0.850749	0.0279274
knob-associated histidine-rich protein	STNAATPGAK	PF3D7_0202000.1-p1	1xTMT6plex [K10]; 1xPhospho [S1(100)]	1xPhospho [S501(100)]	1.05439	0.943403	0.883015	0.00271998
knob-associated histidine-rich protein	HKDNEDAESVKSK	PF3D7_0202000.1-p1	2xPhospho [S9(100); S12(100)]	2xPhospho [S403(100); S406(100)]; 2xPhospho [S824(100); S827(100)]	1.13228	0.885051	0.816264	0.0101625
knob-associated histidine-rich protein	HKDNEDAESVK	PF3D7_0202000.1-p1	1xPhospho [S9(100)]	1xPhospho [S403(100)]; 1xPhospho [S824(100)]	1.21595	0.918302	0.930141	0.00895234
knob-associated histidine-rich protein	GATKEASTTEGATK	PF3D7_0202000.1-p1	2xTMT6plex [K4; K14]; 2xPhospho [T3(100); S7(100)]	2xPhospho [T584(100); S588(100)]	1.21368	1.4235	0.820903	0.0226785
knob-associated histidine-rich protein	GATKEASTTEGATK	PF3D7_0202000.1-p1	2xPhospho [T3(100); S7(100)]	2xPhospho [T584(100); S588(100)]	1.20431	1.23076	0.716047	0.0244534
knob-associated histidine-rich protein	GASTTAGSTTGATTGANAVQSK	PF3D7_0202000.1-p1	1xTMT6plex [K22]; 4xPhospho [S3(100); T4(100); T5(99); T9(99)]	4xPhospho [S598(100); T599(100); T600(99); T604(99)]	1.28814	0.801343	0.822163	0.0257759
knob-associated histidine-rich protein	GASTTAGSTTGATTGANAVQSK	PF3D7_0202000.1-p1	1xTMT6plex [K22]; 3xPhospho [S3(100); T4(99.2); S8(100)]	3xPhospho [S598(100); T599(99.2); S603(100)]	1.3165	0.905521	0.769551	0.0261224
knob-associated histidine-rich protein	GASTTAGSTTGATTGANAVQSK	PF3D7_0202000.1-p1	2xPhospho [T5(99.7); S/T]; 1xTMT6plex [K22]; 1xTMT6plex [N-Term]	2xPhospho [T600(99.7); S/T]	1.26128	0.991437	0.824884	0.0150163
knob-associated histidine-rich protein	GASTTAGSTTGATTGANAVQSK	PF3D7_0202000.1-p1	1xPhospho [S8(99.5)]; 1xTMT6plex [K22]; 1xTMT6plex [N-Term]	1xPhospho [S603(99.5)]	1.18873	1.04563	0.912486	0.0057324
knob-associated histidine-rich protein	GASTTAGSTTGATTGANAVQSK	PF3D7_0202000.1-p1	3xPhospho [S3(100); T4(99.2); S8(100)]	3xPhospho [S598(100); T599(99.2); S603(100)]	1.25368	0.975831	0.776428	0.0185472
knob-associated histidine-rich protein	GASTTAGSTTGATTGANAVQSK	PF3D7_0202000.1-p1	2xPhospho [S3(100); S8(100)]	2xPhospho [S598(100); S603(100)]	1.40121	1.0022	0.782482	0.0278698
knob-associated histidine-rich protein	GASTTAGSTTGATTGANAVQSK	PF3D7_0202000.1-p1	1xPhospho [S3(100)]	1xPhospho [S598(100)]	1.38118	1.0728	0.793502	0.0237103
knob-associated histidine-rich protein	EASTTEGATK	PF3D7_0202000.1-p1	1xTMT6plex [K10]; 1xPhospho [S3(100)]	1xPhospho [S588(100)]	1.14694	1.00301	0.771377	0.0123871
knob-associated histidine-rich protein	EASTTEGATK	PF3D7_0202000.1-p1	1xTMT6plex [K10]; 2xPhospho [S3(100); T9(100)]	2xPhospho [S588(100); T594(100)]	1.15096	0.931184	0.671035	0.0220891
KRR1 small subunit processome component, putative	SNAEEETVKK	PF3D7_0208200.1-p1	1xAcetyl [N-Term]; 2xTMT6plex [K9; K10]; 1xPhospho [S1(100)]	1xAcetyl [N-Term]; 1xPhospho [S2(100)]	0.859718	0.910286	0.918686	0.000421984
KRR1 small subunit processome component, putative	SNAEEETVK	PF3D7_0208200.1-p1	1xAcetyl [N-Term]; 1xPhospho [S1(100)]; 1xTMT6plex [N-Term]	1xAcetyl [N-Term]; 1xPhospho [S2(100)]	0.777861	1.12948	0.96405	0.0110729
leucine-rich repeat protein	EVYDDTSQDNGESNINR	PF3D7_0612200.1-p1	1xPhospho [T6(99.6)]	1xPhospho [T614(99.6)]	0.958098	1.09107	1.16042	0.00306431
liver stage antigen 3	SVQQEQQHNVEEK	PF3D7_0220000.1-p1	1xPhospho [S1(100)]; 1xTMT6plex [K13]; 1xTMT6plex [N-Term]	1xPhospho [S214(100)]	1.01934	0.891399	1.01263	0.00181529
lysine decarboxylase, putative	QDHAFYNSGSPR	PF3D7_0405700.1-p1	1xPhospho [S10(100)]	1xPhospho [S1736(100)]	1.03663	1.19789	1.0483	0.00224333
lysine decarboxylase, putative	DIYNYYNDENNSVR	PF3D7_0405700.1-p1	1xPhospho [S12(100)]	1xPhospho [S329(100)]	1.12301	1.16035	0.751689	0.0162213
lysine decarboxylase, putative	AVSDYNVNNQEVQR	PF3D7_0405700.1-p1	1xPhospho [S3(100)]; 1xTMT6plex [N-Term]	1xPhospho [S38(100)]	0.996186	1.00427	0.867033	0.00215657
lysine-rich membrane-associated PHISTb protein	SNPNNEISLR	PF3D7_0532400.1-p1	1xPhospho [S1(100)]	1xPhospho [S310(100)]	1.02041	1.04714	1.00423	0.000149269
major facilitator superfamily domain-containing protein, putative	HDEDSEGNTK	PF3D7_1440800.1-p1	1xTMT6plex [K10]; 1xPhospho [S5(100)]	1xPhospho [S271(100)]	1.01878	1.22789	0.733652	0.0201616
major facilitator superfamily-related transporter, putative	SSINISDR	PF3D7_0914700.1-p1	1xPhospho [S1(100)]	1xPhospho [S293(100)]	0.979195	0.995115	1.07368	0.000825363
major facilitator superfamily-related transporter, putative	HSGNNSYINNNLDK	PF3D7_0614300.1-p1	1xPhospho [S2(100)]	1xPhospho [S526(100)]	1.20146	0.870795	1.05844	0.00831281
major facilitator superfamily-related transporter, putative	EMSSNDNVNNNEK	PF3D7_1129900.1-p1	1xOxidation [M2]; 1xTMT6plex [K13]; 1xPhospho [S3(99.7)]	1xPhospho [S34(99.7)]	1.02083	1.05313	0.85136	0.00409252
major facilitator superfamily-related transporter, putative	EMSSNDNVNNNEK	PF3D7_1129900.1-p1	1xPhospho [S3(99.8)]; 1xTMT6plex [K13]; 1xTMT6plex [N-Term]	1xPhospho [S34(99.8)]	0.991628	0.900059	0.877858	0.00141941
major facilitator superfamily-related transporter, putative	EMSSNDNVNNNEK	PF3D7_1129900.1-p1	1xTMT6plex [K13]; 2xPhospho [S3(100); S4(100)]	2xPhospho [S34(100); S35(100)]	1.13296	1.03145	1.33946	0.00596611
major facilitator superfamily-related transporter, putative	STNNKSTMQGQDNIQINSER	PF3D7_0914700.1-p1	1xOxidation [M8]; 1xTMT6plex [K5]; 1xPhospho [S6(99.4)]	1xPhospho [S243(99.4)]	1.63027	0.730403	1.19875	0.0447661
major facilitator superfamily-related transporter, putative	STMQGQDNIQINSER	PF3D7_0914700.1-p1	1xPhospho [S1(100)]	1xPhospho [S243(100)]	0.928886	0.952626	1.07673	0.00215403
major facilitator superfamily-related transporter, putative	STMQGQDNIQINSER	PF3D7_0914700.1-p1	1xOxidation [M3]; 1xPhospho [S/T]		1.14583	0.994077	1.11153	0.00179236
major facilitator superfamily-related transporter, putative	STMQGQDNIQINSER	PF3D7_0914700.1-p1	1xOxidation [M3]; 2xPhospho [S13(100); S/T]	2xPhospho [S255(100); S/T]	0.864975	0.936904	1.11877	0.00596357
major facilitator superfamily-related transporter, putative	SIDDSTDNSK	PF3D7_0614300.1-p1	1xTMT6plex [K10]; 1xPhospho [S1(100)]	1xPhospho [S435(100)]	1.00956	0.848713	0.817065	0.00443624
major facilitator superfamily-related transporter, putative	REMSSNDNVNNNEK	PF3D7_1129900.1-p1	1xOxidation [M3]; 1xPhospho [S4(99.6)]	1xPhospho [S34(99.6)]	1.40652	0.894947	0.974692	0.0205249
major facilitator superfamily-related transporter, putative	QDDPHVSNDFK	PF3D7_0614300.1-p1	1xTMT6plex [K11]; 1xPhospho [S7(100)]	1xPhospho [S321(100)]	1.08557	0.81457	1.09968	0.00849858
major facilitator superfamily-related transporter, putative	NISSGKSIDDSTDNSK	PF3D7_0614300.1-p1	1xPhospho [S]; 2xTMT6plex [K6; K16]; 1xTMT6plex [N-Term]	1xPhospho [S]	1.34471	0.743958	0.781599	0.0388477
major facilitator superfamily-related transporter, putative	NEVINSNDTR	PF3D7_0614300.1-p1	1xPhospho [S6(100)]	1xPhospho [S12(100)]	1.23187	0.840773	0.722726	0.0261991
major facilitator superfamily-related transporter, putative	NDSNNLSFSSSQK	PF3D7_0614300.1-p1	1xTMT6plex [K13]; 1xPhospho [S3(100)]	1xPhospho [S490(100)]	0.980916	1.0376	0.880372	0.00225576
major facilitator superfamily-related transporter, putative	NDSNNLSFSSSQK	PF3D7_0614300.1-p1	1xTMT6plex [K13]; 2xPhospho [S3(100); S11(100)]	2xPhospho [S490(100); S498(100)]	1.1272	0.878672	0.989262	0.0051449
major facilitator superfamily-related transporter, putative	NDNQLVSEDNIQTNQDK	PF3D7_0312500.1-p1	1xTMT6plex [K17]; 1xPhospho [S7(100)]	1xPhospho [S268(100)]	0.908527	1.05892	0.90659	0.00276236
major facilitator superfamily-related transporter, putative	NDNQLVSEDNIQTNQDK	PF3D7_0312500.1-p1	1xPhospho [S7(100)]	1xPhospho [S268(100)]	1.28389	1.2215	1.0057	0.00514555
major facilitator superfamily-related transporter, putative	KDEYAASTNNSSNLVK	PF3D7_1129900.1-p1	2xTMT6plex [K1; K16]; 2xPhospho [S7(100); S/Y/T]	2xPhospho [S391(100); S/Y/T]	1.1853	1.11385	1.02808	0.00167502
major facilitator superfamily-related transporter, putative	GNDNTNDTNNLSSAK	PF3D7_0614300.1-p1	1xPhospho [S13(99.3)]; 1xTMT6plex [K15]; 1xTMT6plex [N-Term]	1xPhospho [S418(99.3)]	1.03216	1.07566	1.16277	0.00123819
major facilitator superfamily-related transporter, putative	DEYAASTNNSSNLVK	PF3D7_1129900.1-p1	1xTMT6plex [K15]; 1xPhospho [S10(100)]	1xPhospho [S395(100)]	1.03772	0.855957	0.972393	0.00308162
major facilitator superfamily-related transporter, putative	DEYAASTNNSSNLVK	PF3D7_1129900.1-p1	1xTMT6plex [K15]; 2xPhospho [T7(99.5); S11(99.5)]	2xPhospho [T392(99.5); S396(99.5)]	1.05251	0.93654	1.04679	0.00138791
mature parasite-infected erythrocyte surface antigen	VSGPYENSENSNVTSESEETK	PF3D7_0500800.1-p1	1xTMT6plex [K21]; 2xPhospho [T14(96.6); S15(96.6)]	2xPhospho [T354(96.6); S355(96.6)]	1.20352	0.813293	1.11521	0.0125643
mature parasite-infected erythrocyte surface antigen	VSGPYENSENSNVTSESEETK	PF3D7_0500800.1-p1	1xPhospho [S/T/Y]; 1xTMT6plex [K21]; 1xTMT6plex [N-Term]		1.30928	1.89153	0.957748	0.0364861
mature parasite-infected erythrocyte surface antigen	NIETDDEEETLVVK	PF3D7_0500800.1-p1	1xPhospho [T4(100)]	1xPhospho [T448(100)]	0.96133	0.960328	1.03158	0.000573486
mature parasite-infected erythrocyte surface antigen	LGENVNDGASENSEDPKK	PF3D7_0500800.1-p1	2xTMT6plex [K17; K18]; 2xPhospho [S10(100); S13(100)]	2xPhospho [S383(100); S386(100)]	1.04057	1.10854	0.96308	0.00163668
mature parasite-infected erythrocyte surface antigen	LGENVNDGASENSEDPKK	PF3D7_0500800.1-p1	2xTMT6plex [K17; K18]; 1xPhospho [S10(99.5)]	1xPhospho [S383(99.5)]	1.00582	1.12012	1.01519	0.00122233
mature parasite-infected erythrocyte surface antigen	LGENVNDGASENSEDPKK	PF3D7_0500800.1-p1	2xPhospho [S10(100); S13(100)]	2xPhospho [S383(100); S386(100)]	1.16752	1.07706	0.941303	0.0038102
mature parasite-infected erythrocyte surface antigen	LGENVNDGASENSEDPKK	PF3D7_0500800.1-p1	1xPhospho [S10(100)]	1xPhospho [S383(100)]	0.89049	1.06098	0.967843	0.00255554
mature parasite-infected erythrocyte surface antigen	LGENVNDGASENSEDPK	PF3D7_0500800.1-p1	1xPhospho [S10(100)]	1xPhospho [S383(100)]	1.08378	1.14913	0.978665	0.00214437
mature parasite-infected erythrocyte surface antigen	LGENVNDGASENSEDPK	PF3D7_0500800.1-p1	2xPhospho [S10(100); S13(100)]	2xPhospho [S383(100); S386(100)]	1.07285	1.28843	0.970285	0.00705168
mature parasite-infected erythrocyte surface antigen	LGENVNDGASENSEDPK	PF3D7_0500800.1-p1	2xPhospho [S10(100); S13(100)]; 1xTMT6plex [K17]; 1xTMT6plex [N-Term]	2xPhospho [S383(100); S386(100)]	0.894169	1.27413	0.842347	0.0179041
mature parasite-infected erythrocyte surface antigen	LGENVNDGASENSEDPK	PF3D7_0500800.1-p1	1xTMT6plex [K17]; 1xPhospho [S13(100)]	1xPhospho [S386(100)]	1.1981	1.07274	0.945558	0.00459202
mature parasite-infected erythrocyte surface antigen	ELEEMDESDVEK	PF3D7_0500800.1-p1	1xTMT6plex [K12]; 1xPhospho [S8(100)]	1xPhospho [S177(100)]	1.1575	1.08353	0.99343	0.00193046
mediator of RNA polymerase II transcription subunit 10, putative	DLDNSYASDR	PF3D7_0707600.1-p1	2xPhospho [S5(100); S8(100)]	2xPhospho [S57(100); S60(100)]	0.787152	1.22482	0.706577	0.0301486
membrane associated histidine-rich protein 2	STSDSSTSTQQTL	PF3D7_1353200.1-p1	1xPhospho [S1(99.6)]	1xPhospho [S125(99.6)]	1.00891	1.15967	1.01641	0.00212786
membrane associated histidine-rich protein 2	STSDSSTSTQQTL	PF3D7_1353200.1-p1	2xPhospho [S6(99.5); T7(99.4)]	2xPhospho [S130(99.5); T131(99.4)]	0.93607	1.20561	0.888603	0.00941605
merozoite organizing protein	NLNESIDETNEQQTK	PF3D7_0917000.1-p1	1xTMT6plex [K15]; 1xPhospho [S5(100)]	1xPhospho [S1370(100)]	0.782762	1.33477	0.898836	0.0268108
merozoite surface protein 1	SNTSSGASPPADASDSDAK	PF3D7_0930300.1-p1	1xPhospho [T3(99.2)]; 1xTMT6plex [K19]; 1xTMT6plex [N-Term]	1xPhospho [T122(99.2)]	1.17328	1.07901	1.10813	0.000618406
merozoite surface protein 1	SNTSSGASPPADASDSDAK	PF3D7_0930300.1-p1	1xPhospho [T3(100)]	1xPhospho [T122(100)]	1.04078	1.00643	1.58179	0.0229131
merozoite surface protein 2	ETQNNSNVQQDSQTK	PF3D7_0206800.1-p1	1xPhospho [S6]; 1xTMT6plex [K15]; 1xTMT6plex [N-Term]	1xPhospho [S151]	1.26956	1.0281	1.09819	0.00399004
merozoite surface protein 7	AQSETDTQSK	PF3D7_1335100.1-p1	1xTMT6plex [K10]; 1xPhospho [S3(100)]	1xPhospho [S177(100)]	0.93992	1.45165	1.10745	0.0162729
monocarboxylate transporter, putative	YNTNTDSNNIDIK	PF3D7_0926400.1-p1	1xTMT6plex [K13]; 1xPhospho [S7(99.6)]	1xPhospho [S275(99.6)]	1.10999	0.852657	0.735906	0.0147575
mRNA-decapping enzyme 2, putative	GSSSLNNEEEENTAK	PF3D7_1308900.1-p1	1xTMT6plex [K15]; 1xPhospho [S/T]		0.923153	1.07998	1.04293	0.00216534
mRNA-decapping enzyme subunit 1, putative	NENESMNSDGNNDVTR	PF3D7_1032100.1-p1	1xPhospho [S8(100)]	1xPhospho [S158(100)]	0.806088	1.17276	0.920673	0.0123248
mRNA-decapping enzyme subunit 1, putative	NENESMNSDGNNDVTR	PF3D7_1032100.1-p1	1xPhospho [S8(100)]; 1xOxidation [M6]; 1xTMT6plex [N-Term]	1xPhospho [S158(100)]	0.960029	1.26228	0.857196	0.0137372
mRNA-decapping enzyme subunit 1, putative	NENESMNSDGNNDVTR	PF3D7_1032100.1-p1	2xPhospho [S5(100); S8(100)]	2xPhospho [S155(100); S158(100)]	1.0672	0.954389	0.924622	0.00194933
mRNA-decapping enzyme subunit 1, putative	LKNENESMNSDGNNDVTR	PF3D7_1032100.1-p1	2xPhospho [S7(100); S10(100)]; 1xTMT6plex [K2]; 1xTMT6plex [N-Term]	2xPhospho [S155(100); S158(100)]	0.985847	1.20689	0.732436	0.0191941
MSP7-like protein	TNIYDSDEESESSEETSK	PF3D7_1334500.1-p1	1xTMT6plex [K18]; 1xPhospho [S6(100)]	1xPhospho [S303(100)]	0.812338	1.20845	0.878046	0.0157105
MSP7-like protein	TNIYDSDEESESSEETSK	PF3D7_1334500.1-p1	2xPhospho [S6(100); S10(99.5)]; 1xTMT6plex [K18]; 1xTMT6plex [N-Term]	2xPhospho [S303(100); S307(99.5)]	1.08519	1.21971	1.09062	0.00150539
multidrug resistance protein 1	NDMTNFQDYQNNNNNSLVLK	PF3D7_0523000.1-p1	1xOxidation [M3]; 1xTMT6plex [K20]; 1xPhospho [S16(100)]	1xPhospho [S1204(100)]	1.19161	0.695246	0.703331	0.0342868
multidrug resistance protein 2	SSQEFSDASNHIK	PF3D7_1447900.1-p1	2xPhospho [S6(100); S9(100)]; 1xTMT6plex [K13]; 1xTMT6plex [N-Term]	2xPhospho [S976(100); S979(100)]	0.890668	0.991181	0.976906	0.0010838
multidrug resistance protein 2	SNEPHTETNSSIDKDDVNK	PF3D7_1447900.1-p1	2xTMT6plex [K14; K19]; 1xPhospho [S10(98.8)]	1xPhospho [S934(98.8)]	0.909718	1.26341	1.29606	0.0112498
multidrug resistance protein 2	SNEPHTETNSSIDKDDVNK	PF3D7_1447900.1-p1	2xTMT6plex [K14; K19]; 2xPhospho [T8(99.2); S/T]	2xPhospho [T932(99.2); S/T]	0.876501	1.013	1.2172	0.00901505
multidrug resistance-associated protein 1	SSSNMINNPSNFK	PF3D7_0112200.1-p1	1xTMT6plex [K13]; 1xPhospho [S3(99.7)]	1xPhospho [S1129(99.7)]	0.921794	0.904026	1.0132	0.00127475
multidrug resistance-associated protein 1	SSSNMINNPSNFK	PF3D7_0112200.1-p1	1xOxidation [M5]; 1xTMT6plex [K13]; 1xPhospho [S]		1.09326	0.912219	0.838544	0.00631213
multidrug resistance-associated protein 1	NASSSSSGIK	PF3D7_0112200.1-p1	1xTMT6plex [K10]; 1xPhospho [S]		1.0478	1.0901	1.01089	0.000474989
multidrug resistance-associated protein 1	FSSQTEIDEISR	PF3D7_0112200.1-p1	2xPhospho [S3(99.6); T5(100)]	2xPhospho [S236(99.6); T238(100)]	1.03428	1.06478	1.22807	0.00292983
multidrug resistance-associated protein 1	FSSQTEIDEISR	PF3D7_0112200.1-p1	1xPhospho [S3(99.7)]; 1xTMT6plex [N-Term]	1xPhospho [S236(99.7)]	0.784788	0.877698	1.04523	0.00705329
multidrug resistance-associated protein 2	SNNNNVVGESNNSLFQDR	PF3D7_1229100.1-p1	2xPhospho [S10(100); S13(100)]	2xPhospho [S734(100); S737(100)]	0.764803	0.954525	0.696347	0.00907195
myosin A	RVSNVEAFDK	PF3D7_1342600.1-p1	1xPhospho [S3(100)]; 1xTMT6plex [K10]; 1xTMT6plex [N-Term]	1xPhospho [S19(100)]	1.07692	0.977393	0.675009	0.0171908
myosin F, putative	QSNECISPR	PF3D7_1329100.1-p1	1xCarbamidomethyl [C5]; 1xPhospho [S7(100)]	1xPhospho [S1137(100)]	0.871756	1.03493	0.960756	0.00242652
N-acetyltransferase, GNAT family, putative	NVSSGFNEIR	PF3D7_1437000.1-p1	1xPhospho [S3(100)]	1xPhospho [S398(100)]	0.931702	1.04598	0.853026	0.00350586
nuclear polyadenylated RNA-binding protein NAB2, putative	ISDSADEYNNSEK	PF3D7_0623100.1-p1	1xTMT6plex [K13]; 1xPhospho [S4(100)]	1xPhospho [S262(100)]	0.968876	1.16155	1.01598	0.00304333
nuclear polyadenylated RNA-binding protein NAB2, putative	SHSQSFSPSR	PF3D7_0623100.1-p1	1xPhospho [S3(100)]	1xPhospho [S220(100)]	0.927919	1.02661	0.99592	0.000877932
nuclear polyadenylated RNA-binding protein NAB2, putative	SHSQSFSPSR	PF3D7_0623100.1-p1	2xPhospho [S3(100); S]	2xPhospho [S220(100); S]	0.890063	1.03296	0.9284	0.00201227
nuclear polyadenylated RNA-binding protein NAB2, putative	SHSQSFSPSR	PF3D7_0623100.1-p1	3xPhospho [S3(100); S5(100); S7(100)]	3xPhospho [S220(100); S222(100); S224(100)]	0.983733	1.25791	0.830898	0.0145521
nuclear polyadenylated RNA-binding protein NAB2, putative	RISDSADEYNNSEK	PF3D7_0623100.1-p1	2xPhospho [S3(100); S5(100)]	2xPhospho [S260(100); S262(100)]	1.16868	1.03593	0.977886	0.00282132
nucleoporin NUP116/NSP116, putative	NRSDQAYIAHNTSSR	PF3D7_1473700.1-p1	1xPhospho [S3(100)]; 1xTMT6plex [N-Term]	1xPhospho [S362(100)]	0.844756	1.29724	0.761937	0.0282886
nucleoporin NUP116/NSP116, putative	QNPLQLSRETVR	PF3D7_1473700.1-p1	2xPhospho [S7(100); T10(100)]	2xPhospho [S322(100); T325(100)]	0.826729	0.56155	0.465847	0.0291734
nucleoporin NUP313, putative	NKDDNDDNDDDDDNTYDEYNDSR	PF3D7_1446500.1-p1	1xTMT6plex [K2]; 1xPhospho [T15(100)]	1xPhospho [T2287(100)]	0.995194	1.15978	1.18401	0.00282794
nucleoporin NUP313, putative	NSGSVSNSR	PF3D7_1446500.1-p1	1xPhospho [S8(100)]	1xPhospho [S2692(100)]	0.911973	1.01843	0.857055	0.00258901
nucleoporin NUP313, putative	NNNNSYNTNSTGR	PF3D7_1446500.1-p1	1xPhospho [S10(99.7)]; 1xTMT6plex [N-Term]	1xPhospho [S376(99.7)]	0.825884	1.01751	0.863847	0.00418778
nucleoporin NUP313, putative	NETNSNADER	PF3D7_1446500.1-p1	1xPhospho [S5(100)]	1xPhospho [S1657(100)]	0.934954	1.36296	0.93504	0.0170757
nucleoporin NUP637, putative	GESNQMNNTNIMNVNK	PF3D7_0609000.1-p1	1xOxidation [M]; 1xTMT6plex [K16]; 1xPhospho [S3(100)]	1xPhospho [S5144(100)]	0.901231	1.06157	0.932998	0.00256872
nucleoporin NUP637, putative	GESNQMNNTNIMNVNK	PF3D7_0609000.1-p1	2xOxidation [M6; M12]; 1xTMT6plex [K16]; 1xPhospho [S3(100)]	1xPhospho [S5144(100)]	1.07494	1.3545	0.87134	0.0158186
nucleoporin NUP637, putative	VEEDEIDSIGDSR	PF3D7_0609000.1-p1	1xPhospho [S8(100)]; 1xTMT6plex [N-Term]	1xPhospho [S4476(100)]	1.09987	0.935968	1.03935	0.00217191
nucleoside transporter 2	SSSNNTNNMTSNEIGDHK	PF3D7_0824400.1-p1	2xPhospho [T6(99.7); S/T]; 1xOxidation [M9]; 1xTMT6plex [K18]; 1xTMT6plex [N-Term]	2xPhospho [T336(99.7); S/T]	0.990397	0.95641	0.967469	0.000106133
nucleoside transporter 2	SSSNNTNNMTSNEIGDHK	PF3D7_0824400.1-p1	2xPhospho [S3(100); T6(100)]; 1xTMT6plex [K18]; 1xTMT6plex [N-Term]	2xPhospho [S333(100); T336(100)]	0.834028	0.914211	0.923341	0.00101349
nucleoside transporter 2	SSSNNTNNMTSNEIGDHK	PF3D7_0824400.1-p1	1xPhospho [S/T]; 1xTMT6plex [K18]; 1xTMT6plex [N-Term]	1xPhospho [S/T]	1.03528	0.881736	0.882201	0.00298631
nucleoside transporter 2	SSSNNTNNMTSNEIGDHK	PF3D7_0824400.1-p1	1xPhospho [T10(95.7)]; 1xOxidation [M9]; 1xTMT6plex [K18]; 1xTMT6plex [N-Term]	1xPhospho [T340(95.7)]	1.23391	1.19241	0.943599	0.00644934
nucleoside transporter 4	SSENIQSNNVSMISK	PF3D7_0103200.1-p1	1xOxidation [M12]; 1xPhospho [S1(99.7)]	1xPhospho [S231(99.7)]	1.15655	0.751318	0.621518	0.0346362
nucleoside transporter 4	SSENIQSNNVSMISK	PF3D7_0103200.1-p1	1xTMT6plex [K15]; 1xPhospho [S1(99.7)]	1xPhospho [S231(99.7)]	1.02041	0.820305	0.819971	0.00561804
nucleoside transporter 4	SSENIQSNNVSMISK	PF3D7_0103200.1-p1	1xOxidation [M12]; 1xTMT6plex [K15]; 1xPhospho [S1(99.6)]	1xPhospho [S231(99.6)]	0.985133	1.01822	0.981535	0.000137665
nucleoside transporter 4	NKSSENIQSNNVSMISK	PF3D7_0103200.1-p1	1xOxidation [M14]; 2xTMT6plex [K2; K17]; 1xPhospho [S3(99.6)]	1xPhospho [S231(99.6)]	1.06128	0.996352	1.1082	0.000942905
nucleoside transporter 4	NKSSENIQSNNVSMISK	PF3D7_0103200.1-p1	1xOxidation [M14]; 1xPhospho [S3(100)]	1xPhospho [S231(100)]	1.0006	0.927352	1.04465	0.00118984
nucleosome assembly protein	SENSVENTDPK	PF3D7_0919000.1-p1	1xTMT6plex [K11]; 1xPhospho [S4(99.8)]	1xPhospho [S9(99.8)]	0.935572	1.05533	0.950693	0.00147125
nucleosome assembly protein	SENSVENTDPK	PF3D7_0919000.1-p1	1xTMT6plex [K11]; 2xPhospho [S4(99.7); T8(100)]	2xPhospho [S9(99.7); T13(100)]	0.93715	0.931874	0.864568	0.000656836
nucleosome assembly protein	DRSENSVENTDPK	PF3D7_0919000.1-p1	1xTMT6plex [K13]; 2xPhospho [S3(100); S6(100)]	2xPhospho [S6(100); S9(100)]	0.953841	1.22976	0.813141	0.0146754
nucleosome assembly protein	RDRSENSVENTDPK	PF3D7_0919000.1-p1	2xPhospho [S4(100); S7(100)]	2xPhospho [S6(100); S9(100)]	1.05072	1.09042	0.922997	0.00243648
oocyst rupture protein 1, putative	GANSNDSQR	PF3D7_1146600.1-p1	1xPhospho [S7(100)]	1xPhospho [S1054(100)]	0.929861	0.777784	0.765303	0.00409239
origin recognition complex subunit 2	TEDNDNSYDEYEDDNSYENK	PF3D7_0705300.1-p1	1xTMT6plex [K20]; 2xPhospho [S7(100); S16(100)]	2xPhospho [S346(100); S355(100)]	0.928851	0.96457	1.27027	0.0103909
palmitoyltransferase DHHC3	RSQNLDQDMEK	PF3D7_1121000.1-p1	1xPhospho [S2(100)]; 1xTMT6plex [K11]; 1xTMT6plex [N-Term]	1xPhospho [S271(100)]	0.99199	1.0885	1.28154	0.0057195
palmitoyltransferase DHHC3	RSQNLDQDMEK	PF3D7_1121000.1-p1	1xOxidation [M9]; 1xTMT6plex [K11]; 1xPhospho [S2(100)]	1xPhospho [S271(100)]	1.16337	0.978332	1.10281	0.00252689
palmitoyltransferase DHHC3	MTTYEYILNTSHHSEAEGR	PF3D7_1121000.1-p1	2xPhospho [S11(100); S14(100)]	2xPhospho [S243(100); S246(100)]	1.15404	1.00032	0.981712	0.00271766
peptidyl-prolyl cis-trans isomerase	NYNDNDYISGNEK	PF3D7_0510200.1-p1	1xPhospho [S9(100)]; 1xTMT6plex [K13]; 1xTMT6plex [N-Term]	1xPhospho [S68(100)]	1.21684	1.06911	0.82409	0.0119865
phosphatidylinositol transfer protein, putative	DQSQVITSEEDSEMK	PF3D7_1351000.1-p1	1xOxidation [M14]; 1xTMT6plex [K15]; 2xPhospho [T7(100); S8(100)]	2xPhospho [T1319(100); S1320(100)]	1.3995	1.64197	0.900547	0.026498
phosphatidylinositol-4-phosphate 5-kinase	SFSESTNTR	PF3D7_0110600.1-p1	1xPhospho [S3(100)]	1xPhospho [S406(100)]	0.946513	1.03951	0.938937	0.00109804
phosphoglycerate mutase, putative	LCSASQNDNSFENK	PF3D7_0310300.1-p1	1xCarbamidomethyl [C2]; 2xPhospho [S5(100); S10(100)]	2xPhospho [S469(100); S474(100)]	1.05561	0.718804	1.29769	0.0258315
phosphoglycerate mutase, putative	LCSASQNDNSFENK	PF3D7_0310300.1-p1	1xCarbamidomethyl [C2]; 1xPhospho [S5(100)]	1xPhospho [S469(100)]	0.913941	1.04264	1.10258	0.00296495
phosphoinositide-binding protein, putative	SSFASDSLAIR	PF3D7_0720700.1-p1	2xPhospho [S2(100); S5(100)]	2xPhospho [S1059(100); S1062(100)]	1.05679	0.863408	1.21966	0.00954044
phosphoinositide-binding protein, putative	SIIYNNDSQENIPYDNTK	PF3D7_0704400.1-p1	1xPhospho [S8]; 1xTMT6plex [K18]; 1xTMT6plex [N-Term]	1xPhospho [S804]	0.658342	0.742634	0.967679	0.0134001
phosphoinositide-binding protein, putative	RESTDHNYHDENYK	PF3D7_0720700.1-p1	1xPhospho [S3(99.7)]	1xPhospho [S1826(99.7)]	1.03412	0.922361	0.962618	0.00112605
phospholipid-transporting ATPase, putative	SNHHHNNISDNELYDEK	PF3D7_1223400.1-p1	1xTMT6plex [K17]; 1xPhospho [S9(100)]	1xPhospho [S854(100)]	0.984318	0.955954	0.951742	0.000112574
phospholipid-transporting ATPase, putative	NNTYSYGDDDQVQNEK	PF3D7_1223400.1-p1	1xTMT6plex [K16]; 1xPhospho [S5(100)]	1xPhospho [S496(100)]	0.952463	0.703446	1.05316	0.0129899
pinin/SDK/MemA domain-containing protein, putative	SHAGEENTGK	PF3D7_1314700.1-p1	1xTMT6plex [K10]; 1xPhospho [S1(100)]	1xPhospho [S447(100)]	0.994894	0.984851	1.2331	0.00568978
pinin/SDK/MemA domain-containing protein, putative	SASHHNDDLEEK	PF3D7_1314700.1-p1	1xTMT6plex [K12]; 2xPhospho [S1(100); S3(100)]	2xPhospho [S274(100); S276(100)]	0.859302	1.15183	0.924992	0.00809853
pinin/SDK/MemA domain-containing protein, putative	SASHHNDDLEEK	PF3D7_1314700.1-p1	1xTMT6plex [K12]; 1xPhospho [S3(100)]	1xPhospho [S276(100)]	0.7939	1.29987	1.02167	0.0192758
plasmepsin I	NESAVNSSTFNNNMK	PF3D7_1407900.1-p1	1xOxidation [M14]; 1xTMT6plex [K15]; 2xPhospho [S3(100); S7(100)]	2xPhospho [S18(100); S22(100)]	0.778957	0.742872	0.778199	0.000240993
plasmepsin II	SNSTFDGLNIDNSK	PF3D7_1408000.1-p1	1xPhospho [S3(99.7)]	1xPhospho [S19(99.7)]	1.27897	1.03583	1.10144	0.00404276
plasmepsin III	NEESFNTFR	PF3D7_1408100.1-p1	1xPhospho [S4(100)]	1xPhospho [S20(100)]	1.11179	0.806904	1.1107	0.00994257
Plasmodium exported protein (PHISTb), unknown function	SASTASTASTLR	PF3D7_0401800.1-p1	1xPhospho [S9(100)]	1xPhospho [S93(100)]	0.926737	0.632009	0.716209	0.0130971
Plasmodium exported protein (PHISTb), unknown function	SASTASTASTLR	PF3D7_0401800.1-p1	2xPhospho [S3(100); S6(100)]	2xPhospho [S87(100); S90(100)]	0.918884	0.599247	0.690846	0.0162521
Plasmodium exported protein (PHISTb), unknown function	SASTASTASTLR	PF3D7_0401800.1-p1	3xPhospho [S3(100); S6(100); S9(100)]	3xPhospho [S87(100); S90(100); S93(100)]	1.05293	0.515516	0.625965	0.0466967
Plasmodium exported protein (PHISTb), unknown function	SASTASTASAASAASTTR	PF3D7_0401800.1-p1	1xPhospho [S15(99.7)]; 1xTMT6plex [N-Term]	1xPhospho [S183(99.7)]	0.970291	0.880165	0.747875	0.00551534
Plasmodium exported protein (PHISTb), unknown function	SASTASTASAASAASTTR	PF3D7_0401800.1-p1	2xPhospho [S3(100); S15(100)]	2xPhospho [S171(100); S183(100)]	0.972457	0.735544	0.604736	0.0189348
Plasmodium exported protein (PHISTb), unknown function	SASTASTASAASAASTTR	PF3D7_0401800.1-p1	3xPhospho [S9(100); S/T]	3xPhospho [S177(100); S/T]	0.935069	0.780196	0.625879	0.0128303
Plasmodium exported protein (PHISTb), unknown function	SASTASTAR	PF3D7_0401800.1-p1	1xPhospho [S3(100)]	1xPhospho [S162(100)]	0.967028	0.576462	0.787207	0.0204595
Plasmodium exported protein (PHISTb), unknown function	SASTASTAR	PF3D7_0401800.1-p1	2xPhospho [S3(100); S6(100)]	2xPhospho [S162(100); S165(100)]	0.901784	0.536285	0.698098	0.0213489
Plasmodium exported protein (PHISTb), unknown function	SASAASTTRSASAASTTR	PF3D7_0401800.1-p1	3xPhospho [S6(100); T7(100); S10(100)]	3xPhospho [S138(100); T139(100); S142(100)]; 3xPhospho [S324(100); T325(100); S328(100)]	0.998337	0.622233	0.889632	0.0173726
Plasmodium exported protein (PHISTb), unknown function	SASAASTTR	PF3D7_0401800.1-p1	1xPhospho [S6(100)]	1xPhospho [S138(100)]; 1xPhospho [S279(100)]; 1xPhospho [S429(100)]; 1xPhospho [S615(100)]; 1xPhospho [S810(100)]; 1xPhospho [S1014(100)]	0.92079	0.572465	0.823466	0.0175798
Plasmodium exported protein (PHISTb), unknown function	SASAASTTR	PF3D7_0401800.1-p1	2xPhospho [S1(100); S6(100)]	2xPhospho [S133(100); S138(100)]; 2xPhospho [S274(100); S279(100)]; 2xPhospho [S424(100); S429(100)]; 2xPhospho [S610(100); S615(100)]; 2xPhospho [S805(100); S810(100)]; 2xPhospho [S1009(100); S1014(100)]	0.925101	0.650345	0.808999	0.00988916
Plasmodium exported protein (PHISTb), unknown function	SSSCSSLASTTK	PF3D7_0401800.1-p1	1xCarbamidomethyl [C4]; 1xTMT6plex [K12]; 2xPhospho [S6(99.5); S9(99)]	2xPhospho [S65(99.5); S68(99)]	0.795912	0.55062	0.708032	0.0107991
Plasmodium exported protein (PHISTb), unknown function	RSPSTASTSTSLR	PF3D7_0401800.1-p1	2xPhospho [S4(100); S7(100)]	2xPhospho [S75(100); S78(100)]	0.975725	0.613655	0.629665	0.0245621
Plasmodium exported protein (PHISTb), unknown function	EGSNVDITEEEEKEAESVDDNNK	PF3D7_0401800.1-p1	2xTMT6plex [K13; K23]; 1xPhospho [S3(100)]	1xPhospho [S302(100)]	1.1438	1.01145	1.06307	0.00128626
Plasmodium exported protein (PHISTb), unknown function	EGSNVDITEEEEK	PF3D7_0401800.1-p1	1xTMT6plex [K13]; 2xPhospho [S3(100); T8(100)]	2xPhospho [S302(100); T307(100)]	0.946614	1.21848	1.13244	0.00528461
Plasmodium exported protein (PHISTb), unknown function	EGSNVDITEEEEK	PF3D7_0401800.1-p1	1xTMT6plex [K13]; 1xPhospho [S3(100)]	1xPhospho [S302(100)]	1.00675	1.40716	1.07309	0.0111733
Plasmodium exported protein (PHISTb), unknown function	EGSNVDITEEEEK	PF3D7_0401800.1-p1	2xPhospho [S3(100); T8(100)]	2xPhospho [S302(100); T307(100)]	0.677762	1.36694	1.06988	0.0350248
Plasmodium exported protein (PHISTb), unknown function	EGSNVDITEEEEK	PF3D7_0401800.1-p1	1xPhospho [S3(100)]	1xPhospho [S302(100)]	0.978268	1.32968	1.07751	0.00848174
Plasmodium exported protein (PHISTb), unknown function	EAESVDDNNK	PF3D7_0401800.1-p1	1xPhospho [S4(100)]; 1xTMT6plex [K10]; 1xTMT6plex [N-Term]	1xPhospho [S316(100)]	0.717164	1.03956	1.06006	0.0136992
Plasmodium exported protein (PHISTb), unknown function	DSTASGDSSTSR	PF3D7_1401600.1-p1	1xPhospho [S/T]		1.081	1.07283	0.600147	0.0286933
Plasmodium exported protein (PHISTb), unknown function	DGNDSSSEELDNTNVPTSKPK	PF3D7_0731300.1-p1	1xPhospho [S5(99.6)]; 2xTMT6plex [K19; K21]; 1xTMT6plex [N-Term]	1xPhospho [S78(99.6)]	1.17504	1.00978	0.960584	0.00380504
Plasmodium exported protein (PHISTb), unknown function	DGNDSSSEELDNTNVPTSKPK	PF3D7_0731300.1-p1	2xTMT6plex [K19; K21]; 2xPhospho [S5(99.6); S/T]	2xPhospho [S78(99.6); S/T]	1.11759	0.954991	0.867524	0.00554223
Plasmodium exported protein (PHISTc), unknown function	TYNNSNVTSSSNR	PF3D7_0801000.1-p1	1xPhospho [T1(100)]; 1xTMT6plex [N-Term]	1xPhospho [T1047(100)]	1.03554	1.16402	1.02428	0.00173504
Plasmodium exported protein (PHISTc), unknown function	DNYASEQEYFDR	PF3D7_0801000.1-p1	1xPhospho [S5(100)]	1xPhospho [S307(100)]	1.16712	1.19772	0.813025	0.0133109
Plasmodium exported protein, unknown function	YGSGSHDHEEEVVEA	PF3D7_1353100.1-p1	1xPhospho [S3(99.7)]	1xPhospho [S273(99.7)]	1.0948	1.29723	1.01843	0.00531108
Plasmodium exported protein, unknown function	VTVLEPQTENSEDEENYEK	PF3D7_0301700.1-p1	1xTMT6plex [K19]; 1xPhospho [S11(100)]	1xPhospho [S152(100)]	1.08204	1.26378	1.33846	0.00382223
Plasmodium exported protein, unknown function	VTVLEPQTENSEDEENYEK	PF3D7_0301700.1-p1	1xTMT6plex [K19]; 2xPhospho [T8(100); S11(100)]	2xPhospho [T149(100); S152(100)]	0.894008	0.869101	1.10562	0.00610066
Plasmodium exported protein, unknown function	QDSQTSYYGR	PF3D7_0113200.1-p1	1xPhospho [S3(100)]	1xPhospho [S339(100)]	1.08886	0.953926	1.088	0.0018407
Plasmodium exported protein, unknown function	QDSQTNHYGR	PF3D7_0113200.1-p1	1xPhospho [S3(100)]; 1xTMT6plex [N-Term]	1xPhospho [S299(100)]	1.07206	0.915088	1.07062	0.00260127
Plasmodium exported protein, unknown function	NYSLGNLSTGTTSQGSTSSR	PF3D7_0702500.1-p1	1xPhospho [S16(99.7)]	1xPhospho [S204(99.7)]	1.12855	0.824693	1.1455	0.0100287
Plasmodium exported protein, unknown function	NYSLGNLSTGTTSQGSTSSR	PF3D7_0702500.1-p1	2xPhospho [S16(99.5); S/T/Y]; 1xTMT6plex [N-Term]	2xPhospho [S204(99.5); S/T/Y]	1.24716	0.821468	1.40815	0.0220533
Plasmodium exported protein, unknown function	NSSQHSVGSHSVSSQEHK	PF3D7_0702500.1-p1	1xPhospho [S6(100)]	1xPhospho [S164(100)]	1.09752	0.803722	0.901722	0.00843625
Plasmodium exported protein, unknown function	NSSQHSVGSHSVSSQEHK	PF3D7_0702500.1-p1	1xPhospho [S6(100)]; 1xTMT6plex [K18]; 1xTMT6plex [N-Term]	1xPhospho [S164(100)]	1.05006	0.967421	1.00477	0.000562044
Plasmodium exported protein, unknown function	NSSQHSVGSHSVSSQEHK	PF3D7_0702500.1-p1	1xTMT6plex [K18]; 2xPhospho [S6(100); S]	2xPhospho [S164(100); S]	1.03106	1.11104	1.0846	0.000478075
Plasmodium exported protein, unknown function	HYSLGGQPSSSGR	PF3D7_0702500.1-p1	2xPhospho [S3(100); S9(99.7)]	2xPhospho [S211(100); S217(99.7)]	1.21186	0.838429	1.20862	0.0127686
Plasmodium exported protein, unknown function	HYSLGGQPSSSGR	PF3D7_0702500.1-p1	1xPhospho [S3(100)]	1xPhospho [S211(100)]	1.16931	0.878877	1.03308	0.00660598
Plasmodium exported protein, unknown function	NNSDGSTENHLSGSNSDGR	PF3D7_0702500.1-p1	1xPhospho [S16(100)]	1xPhospho [S155(100)]	0.914315	0.709021	1.1467	0.0182371
Plasmodium exported protein, unknown function	NNSDGSTENHLSGSNSDGR	PF3D7_0702500.1-p1	2xPhospho [S3(100); S16(100)]	2xPhospho [S142(100); S155(100)]	1.07622	0.574771	1.04668	0.031121
Plasmodium exported protein, unknown function	KEHSTHDLPAGR	PF3D7_0702500.1-p1	1xTMT6plex [K1]; 1xPhospho [S4(99.6)]	1xPhospho [S180(99.6)]	1.05434	0.765609	1.17367	0.0144181
Plasmodium exported protein, unknown function	EHSTHDLPAGR	PF3D7_0702500.1-p1	1xPhospho [S3(100)]	1xPhospho [S180(100)]	0.917405	0.935339	1.13438	0.00484073
polyadenylate-binding protein 1, putative	KDETAASDCADTPNILYVGPHQSR	PF3D7_1224300.1-p1	1xCarbamidomethyl [C9]; 1xPhospho [S/T/Y]; 1xTMT6plex [K1]; 1xTMT6plex [N-Term]		0.930725	1.04882	1.03793	0.00140063
polyadenylate-binding protein-interacting protein 1, putative	NNSQDVHSSSILK	PF3D7_1107300.1-p1	1xTMT6plex [K13]; 1xPhospho [S3(100)]	1xPhospho [S151(100)]	0.939343	0.961727	0.899989	0.000373321
polyadenylate-binding protein-interacting protein 1, putative	TSVTNVHNSNDEGTK	PF3D7_1107300.1-p1	1xPhospho [S9(100)]	1xPhospho [S1659(100)]	1.18156	1.38836	1.10085	0.00486037
polyadenylate-binding protein-interacting protein 1, putative	TSVTNVHNSNDEGTK	PF3D7_1107300.1-p1	1xTMT6plex [K15]; 1xPhospho [S9(100)]	1xPhospho [S1659(100)]	1.02289	1.18699	1.00529	0.00290171
potassium channel K1	YNDDDILNSHSEQDQR	PF3D7_1227200.1-p1	2xPhospho [S9(100); S11(100)]; 1xTMT6plex [N-Term]	2xPhospho [S265(100); S267(100)]	1.1358	0.923388	0.978473	0.00392711
potassium channel K1	HTYSFMSSDGGR	PF3D7_1227200.1-p1	2xPhospho [S4(100); S7(99.4)]	2xPhospho [S157(100); S160(99.4)]	1.15851	0.8338	1.03167	0.00867157
PRE-binding protein	LSQSNQTTNTK	PF3D7_1011800.1-p1	1xTMT6plex [K11]; 1xPhospho [S2(100)]	1xPhospho [S1037(100)]	0.817948	0.84787	0.894267	0.000676186
prefoldin subunit 3, putative	SFDDLTDNTK	PF3D7_0718500.1-p1	1xAcetyl [N-Term]; 1xTMT6plex [K10]; 1xPhospho [S1(99.4)]	1xAcetyl [N-Term]; 1xPhospho [S2(99.4)]	0.96666	1.08513	1.09455	0.00153597
pre-mRNA splicing factor, putative	SNSSSIYNDR	PF3D7_0403200.1-p1	1xPhospho [S3(100)]	1xPhospho [S360(100)]	0.822109	0.703055	0.818228	0.00249035
pre-mRNA-processing factor 17, putative	GYNDYNESDIER	PF3D7_1220100.1-p1	1xPhospho [S8(100)]	1xPhospho [S13(100)]	1.172	1.16296	0.875817	0.00815676
pre-mRNA-processing factor 6, putative	SVNNTTASNISK	PF3D7_1110200.1-p1	1xTMT6plex [K12]; 1xPhospho [S1(100)]	1xPhospho [S1028(100)]	1.08871	0.892079	0.939688	0.00368097
pre-mRNA-splicing factor ATP-dependent RNA helicase PRP2, putative	RSIEFTDNDESK	PF3D7_1231600.1-p1	1xTMT6plex [K12]; 1xPhospho [S2(100)]	1xPhospho [S11(100)]	1.06157	1.08924	0.893152	0.00362693
pre-mRNA-splicing factor ATP-dependent RNA helicase PRP43, putative	SEEEDNQSNNISLER	PF3D7_0917600.1-p1	1xPhospho [S1(100)]; 1xTMT6plex [N-Term]	1xPhospho [S2(100)]	0.97258	1.25196	0.964512	0.00781048
pre-mRNA-splicing factor ATP-dependent RNA helicase PRP43, putative	SEEEDNQSNNISLER	PF3D7_0917600.1-p1	2xPhospho [S1(100); S8(100)]; 1xTMT6plex [N-Term]	2xPhospho [S2(100); S9(100)]	1.21355	1.03282	0.786582	0.0146519
pre-mRNA-splicing factor CLF1, putative	DNDGSEDNDGSDDDEGK	PF3D7_0403700.1-p1	1xTMT6plex [K17]; 2xPhospho [S5(100); S11(100)]	2xPhospho [S768(100); S774(100)]	1.08676	0.829059	0.892871	0.00678015
pre-mRNA-splicing helicase BRR2, putative	YYDEENVSDDDNYYESTK	PF3D7_0422500.1-p1	1xTMT6plex [K18]; 1xPhospho [S8(100)]	1xPhospho [S556(100)]	0.984852	0.995069	1.06601	0.000631224
profilin	ELAESSQ	PF3D7_0932200.1-p1	2xPhospho [S5(100); S6(100)]	2xPhospho [S169(100); S170(100)]	1.04549	1.16213	0.995031	0.00214151
protein kinase, putative	HSNSLENNYINVENAR	PF3D7_0926100.1-p1	1xPhospho [S4(100)]; 1xTMT6plex [N-Term]	1xPhospho [S900(100)]	1.10954	1.33575	0.977689	0.00829229
protein phosphatase PPM2	NNGDEVNNSDIER	PF3D7_1138500.1-p1	1xPhospho [S9(100)]	1xPhospho [S556(100)]	1.12782	1.24776	0.923558	0.00732459
protein phosphatase PPM2	YSVPTQEDEEESDTR	PF3D7_1138500.1-p1	2xPhospho [S2(100); T5(100)]	2xPhospho [S139(100); T142(100)]	1.32735	1.23871	0.801607	0.020319
protein phosphatase PPM2	YSVPTQEDEEESDTR	PF3D7_1138500.1-p1	1xPhospho [S12(100)]	1xPhospho [S149(100)]	0.895614	1.07393	0.971234	0.00276705
protein phosphatase PPM4, putative	NISQGDHR	PF3D7_1249300.1-p1	1xPhospho [S3(100)]	1xPhospho [S579(100)]	1.03779	1.03788	1.18544	0.00204231
protein phosphatase, putative	LNDAENTDVDNHGEPR	PF3D7_1127000.1-p1	1xPhospho [T7(100)]; 1xTMT6plex [N-Term]	1xPhospho [T11(100)]	1.06712	1.0103	0.989267	0.000516973
protein serine/threonine kinase-1	NSNLSNNYVAVR	PF3D7_1445400.1-p1	2xPhospho [S2(100); S5(100)]	2xPhospho [S436(100); S439(100)]	0.907616	0.980867	1.08476	0.0026779
protein serine/threonine kinase-1	KNSNLSNNYVAVR	PF3D7_1445400.1-p1	1xTMT6plex [K1]; 2xPhospho [S3(100); S6(100)]	2xPhospho [S436(100); S439(100)]	1.01013	1.10618	0.903306	0.00337136
protein transport protein SEC7, putative	SFLTSENAAER	PF3D7_1442900.1-p1	1xPhospho [S1(100)]	1xPhospho [S969(100)]	1.05409	1.00601	0.972309	0.00055064
protein transport protein SEC7, putative	SFLTSENAAER	PF3D7_1442900.1-p1	2xPhospho [S1(100); S5(100)]	2xPhospho [S969(100); S973(100)]	1.10642	0.939966	0.865659	0.0053341
protein transport protein SEC7, putative	ENENHSDGHNAER	PF3D7_1442900.1-p1	1xPhospho [S6(100)]; 1xTMT6plex [N-Term]	1xPhospho [S1828(100)]	0.79616	1.10777	0.879458	0.00992882
protein transport protein SEC7, putative	HEDRENENHSDGHNAER	PF3D7_1442900.1-p1	1xPhospho [S10(100)]	1xPhospho [S1828(100)]	0.905849	1.00086	0.953682	0.000826444
PUB domain-containing protein, putative	YQQNEQNDGSPK	PF3D7_0813500.1-p1	1xPhospho [S10(100)]; 1xTMT6plex [K12]; 1xTMT6plex [N-Term]	1xPhospho [S62(100)]	0.95002	0.934406	1.0064	0.000514533
PUB domain-containing protein, putative	SYDNEYDHSDNSNDR	PF3D7_0813500.1-p1	2xPhospho [S9(100); S12(100)]	2xPhospho [S488(100); S491(100)]	0.95638	1.07752	0.852349	0.00454229
PUB domain-containing protein, putative	SYDNEYDHSDNSNDR	PF3D7_0813500.1-p1	1xPhospho [S9(100)]	1xPhospho [S488(100)]	1.04089	1.10617	0.813	0.00801417
pyruvate kinase	VGSFQGTDIVIR	PF3D7_0626800.1-p1	1xPhospho [S3(100)]	1xPhospho [S461(100)]	0.899977	0.931123	0.856701	0.00057958
rab GTPase activator, putative	NNTEHNIHISNR	PF3D7_1467900.1-p1	1xPhospho [T3(100)]	1xPhospho [T390(100)]	1.16538	1.16004	1.20112	0.000120288
ras-related protein Rab-11A	NDDNLSIQPR	PF3D7_1320600.1-p1	1xPhospho [S6(100)]	1xPhospho [S190(100)]	1.0012	1.07349	1.15104	0.00161508
ras-related protein Rab-11B	LNEVYDNQSEDNNMNK	PF3D7_1340700.1-p1	1xOxidation [M14]; 1xTMT6plex [K16]; 1xPhospho [S9(100)]	1xPhospho [S218(100)]	1.20966	0.895218	0.715194	0.02282
regulator of chromosome condensation, putative	SYLSNESPTR	PF3D7_0711500.1-p1	1xPhospho [S7(100)]	1xPhospho [S603(100)]	0.91332	1.03075	0.861923	0.00284123
regulator of chromosome condensation, putative	NNDDNNSTCAVR	PF3D7_0418600.1-p1	1xCarbamidomethyl [C9]; 1xPhospho [S7(100)]; 1xTMT6plex [N-Term]	1xPhospho [S1701(100)]	0.914637	1.10282	1.43598	0.0170854
regulator of chromosome condensation, putative	NHETDEGSNR	PF3D7_0418600.1-p1	2xPhospho [T4(100); S8(100)]	2xPhospho [T915(100); S919(100)]	0.909653	1.077	1.0919	0.00322568
regulator of chromosome condensation, putative	INEQSEGSNLPSEQNKR	PF3D7_0711500.1-p1	1xTMT6plex [K16]; 2xPhospho [S5(100); S8(100)]	2xPhospho [S577(100); S580(100)]	1.05128	0.835804	0.601622	0.023633
regulator of chromosome condensation, putative	INEQSEGSNLPSEQNK	PF3D7_0711500.1-p1	2xPhospho [S5(100); S8(100)]; 1xTMT6plex [K16]; 1xTMT6plex [N-Term]	2xPhospho [S577(100); S580(100)]	1.02607	1.0078	0.665335	0.0165805
regulator of chromosome condensation, putative	INEQSEGSNLPSEQNK	PF3D7_0711500.1-p1	1xPhospho [S5(99.5)]; 1xTMT6plex [K16]; 1xTMT6plex [N-Term]	1xPhospho [S577(99.5)]	1.03428	1.13275	0.856783	0.00635646
regulator of chromosome condensation, putative	INEQSEGSNLPSEQNK	PF3D7_0711500.1-p1	2xPhospho [S5(100); S8(100)]	2xPhospho [S577(100); S580(100)]	0.82472	0.896798	0.837701	0.000675399
regulator of initiation factor 2 (eIF2)	INNQCEDNSEGDTHMEGK	PF3D7_0322400.1-p1	1xCarbamidomethyl [C5]; 1xPhospho [S9]; 1xTMT6plex [K18]; 1xTMT6plex [N-Term]	1xPhospho [S441]	0.691967	1.40164	1.28062	0.0359434
replication factor C subunit 1, putative	ESEQYEISSENDTVSSK	PF3D7_0219600.1-p1	1xPhospho [S/Y/T]; 1xTMT6plex [K17]; 1xTMT6plex [N-Term]		1.08294	0.925258	1.42538	0.0162316
replication factor C subunit 1, putative	NLFSDDESDDGRK	PF3D7_0219600.1-p1	1xTMT6plex [K13]; 2xPhospho [S4(100); S8(100)]	2xPhospho [S10(100); S14(100)]	0.98766	1.07931	0.980183	0.000982968
replication factor C subunit 1, putative	NLFSDDESDDGR	PF3D7_0219600.1-p1	2xPhospho [S4(100); S8(100)]	2xPhospho [S10(100); S14(100)]	0.913323	1.2341	0.820674	0.0156527
replication factor C subunit 1, putative	DKNLFSDDESDDGR	PF3D7_0219600.1-p1	1xTMT6plex [K2]; 2xPhospho [S6(100); S10(100)]	2xPhospho [S10(100); S14(100)]	1.00282	1.03341	1.01531	7.62283e-05
replication protein A1, large subunit	NNMCYENNSPGNEAYNK	PF3D7_0409600.1-p1	1xCarbamidomethyl [C4]; 1xTMT6plex [K17]; 1xPhospho [S9(100)]	1xPhospho [S393(100)]	0.774213	1.33437	1.19296	0.0225663
replication protein A1, large subunit	DDMGSNQESR	PF3D7_0409600.1-p1	1xPhospho [S5(100)]	1xPhospho [S629(100)]	0.899394	0.926436	1.02141	0.00151616
replication protein A1, small fragment	RSLNDDTNDSK	PF3D7_0904800.1-p1	1xTMT6plex [K11]; 1xPhospho [S2(100)]	1xPhospho [S471(100)]	1.05935	0.858178	1.12706	0.00627041
rhomboid protease ROM1	TPDYYQSQSSFVQR	PF3D7_1114100.1-p1	1xPhospho [S10(99.6)]	1xPhospho [S32(99.6)]	0.866716	1.03191	0.719432	0.0105274
rhomboid protease ROM1	TPDYYQSQSSFVQR	PF3D7_1114100.1-p1	2xPhospho [S7(99.5); S10(99.5)]	2xPhospho [S29(99.5); S32(99.5)]	0.853732	1.13408	1.01357	0.00652201
rhoptry neck protein 2	DGYLSESEREYAR	PF3D7_1452000.1-p1	2xPhospho [S5(100); S7(100)]	2xPhospho [S827(100); S829(100)]	0.982452	1.31905	0.793592	0.0214743
rhoptry neck protein 2	DGYLSESER	PF3D7_1452000.1-p1	1xPhospho [S5(100)]	1xPhospho [S827(100)]	0.93954	0.839825	0.792782	0.00253673
rhoptry neck protein 4	NINESDNNIR	PF3D7_1116000.1-p1	1xPhospho [S5(100)]	1xPhospho [S1181(100)]	1.01004	1.84901	1.1919	0.0338141
rhoptry-associated protein 1	SASAAAILEEDDSK	PF3D7_1410400.1-p1	1xPhospho [S1(100)]	1xPhospho [S104(100)]	1.05266	1.15343	1.4607	0.00993057
rhoptry-associated protein 1	SASPHGESNSSEESTTK	PF3D7_1410400.1-p1	1xPhospho [S10(100)]	1xPhospho [S169(100)]	1.28623	1.45206	1.08215	0.00698235
rhoptry-associated protein 1	SASPHGESNSSEESTTK	PF3D7_1410400.1-p1	1xTMT6plex [K17]; 2xPhospho [S11(100); S14(98.9)]	2xPhospho [S170(100); S173(98.9)]	0.985278	1.40648	1.01204	0.0140976
ribonuclease, putative	EHSPYDDNSLEEPSK	PF3D7_0615400.1-p1	2xPhospho [S3; S9]; 1xTMT6plex [K15]; 1xTMT6plex [N-Term]	2xPhospho [S885; S891]	0.711642	1.1445	0.70193	0.0280631
ribosome biogenesis protein BRX1, putative	ELGSSENVTK	PF3D7_0729400.1-p1	1xPhospho [S]; 1xTMT6plex [K10]; 1xTMT6plex [N-Term]	1xPhospho [S]	1.05207	0.750369	0.547403	0.0332947
RING finger protein RNF1	NDQENVALNSSEER	PF3D7_0314700.1-p1	1xPhospho [S10(99.7)]	1xPhospho [S91(99.7)]	1.00309	1.3798	1.05775	0.0103383
ring-exported protein 2	NSGFAEQYDQQQH	PF3D7_0936000.1-p1	1xPhospho [S2(100)]	1xPhospho [S83(100)]	0.943087	1.50015	0.928322	0.0269151
ring-infected erythrocyte surface antigen	SGSTVFHNFR	PF3D7_0102200.1-p1	1xPhospho [S3(99.5)]	1xPhospho [S558(99.5)]	1.10365	1.24745	1.04101	0.00290826
RNA (uracil-5-)methyltransferase, putative	THENNTNDEDVK	PF3D7_1133800.1-p1	1xTMT6plex [K12]; 1xPhospho [T6(100)]	1xPhospho [T225(100)]	0.760533	0.983215	0.976827	0.00644999
RNA pseudouridylate synthase, putative	NNSIIDSDNER	PF3D7_0511500.1-p1	1xPhospho [S7(100)]	1xPhospho [S3076(100)]	0.96882	1.10998	0.875862	0.00474156
RNA pseudouridylate synthase, putative	NNSIIDSDNER	PF3D7_0511500.1-p1	2xPhospho [S3(100); S7(100)]	2xPhospho [S3072(100); S3076(100)]	1.07689	0.887888	0.799245	0.0078046
RNA pseudouridylate synthase, putative	TSVGLNSPTSNR	PF3D7_0511500.1-p1	2xPhospho [S7(100); S10(99.5)]	2xPhospho [S6836(100); S6839(99.5)]	0.98516	0.892934	0.922762	0.0008459
RNA pseudouridylate synthase, putative	TSVGLNSPTSNR	PF3D7_0511500.1-p1	1xPhospho [S7(100)]	1xPhospho [S6836(100)]	0.918851	1.03598	0.833276	0.00397267
RNA pseudouridylate synthase, putative	NYSDDEDSNNR	PF3D7_0511500.1-p1	1xPhospho [S3(100)]	1xPhospho [S2428(100)]	0.974823	1.16251	1.05087	0.00262002
RNA pseudouridylate synthase, putative	NYSDDEDSNNR	PF3D7_0511500.1-p1	2xPhospho [S3(100); S8(100)]	2xPhospho [S2428(100); S2433(100)]	0.972337	1.17248	0.796683	0.0120379
RNA pseudouridylate synthase, putative	NINDDSDDNNK	PF3D7_0511500.1-p1	1xTMT6plex [K11]; 1xPhospho [S6(100)]	1xPhospho [S5998(100)]	0.846556	1.06768	1.06752	0.0054508
RNA pseudouridylate synthase, putative	HASMDSSK	PF3D7_0511500.1-p1	1xOxidation [M4]; 1xTMT6plex [K8]; 2xPhospho [S3(100); S6(99.6)]	2xPhospho [S7547(100); S7550(99.6)]	1.04429	1.02833	1.04246	2.36025e-05
RNA pseudouridylate synthase, putative	GIISSNETNDTNHTNR	PF3D7_0511500.1-p1	1xPhospho [S4(99.7)]	1xPhospho [S3119(99.7)]	1.49578	1.10434	0.971982	0.0169981
RNA-binding protein musashi, putative	SVEEHNIDDK	PF3D7_0916700.1-p1	1xTMT6plex [K10]; 1xPhospho [S1(100)]	1xPhospho [S24(100)]	0.996107	1.00207	0.896816	0.00124881
RNA-binding protein, putative	YNTYSISR	PF3D7_0823200.1-p1	1xPhospho [S5(100)]	1xPhospho [S283(100)]	1.0509	0.858853	1.04411	0.00405806
RNA-binding protein, putative	YECLGDADESDK	PF3D7_1110400.1-p1	1xCarbamidomethyl [C3]; 1xTMT6plex [K12]; 1xPhospho [S10(100)]	1xPhospho [S1481(100)]	0.939642	1.05981	1.03127	0.0012849
RNA-binding protein, putative	YECLGDADESDK	PF3D7_1110400.1-p1	1xCarbamidomethyl [C3]; 1xPhospho [S10(100)]	1xPhospho [S1481(100)]	0.808803	1.06787	1.02446	0.00679208
RNA-binding protein, putative	SNTCEETEQVEETSNNK	PF3D7_0812500.1-p1	1xCarbamidomethyl [C4]; 1xPhospho [T3(99.6)]; 1xTMT6plex [K17]; 1xTMT6plex [N-Term]	1xPhospho [T22(99.6)]	1.07251	1.12214	0.888873	0.00473064
RNA-binding protein, putative	RTSQNSSINNK	PF3D7_0812500.1-p1	1xTMT6plex [K11]; 2xPhospho [S3(100); S6(100)]	2xPhospho [S568(100); S571(100)]	0.99721	1.32988	0.929326	0.0127523
RNA-binding protein, putative	RGSLDNYER	PF3D7_1004400.1-p1	1xPhospho [S3(100)]	1xPhospho [S94(100)]	1.06613	1.01574	0.916181	0.00193776
RNA-binding protein, putative	RDDNEDNKSEVDDSK	PF3D7_1004400.1-p1	2xTMT6plex [K8; K15]; 1xPhospho [S9(100)]	1xPhospho [S586(100)]	1.05769	1.09126	0.991563	0.000781805
RNA-binding protein, putative	RDDNEDNKSEVDDSK	PF3D7_1004400.1-p1	1xPhospho [S9(100)]	1xPhospho [S586(100)]	1.07012	0.975895	0.670497	0.0172831
RNA-binding protein, putative	NYSPPNFSNESIER	PF3D7_1004400.1-p1	1xPhospho [S3(100)]	1xPhospho [S425(100)]	1.09084	1.04789	0.906508	0.00299576
RNA-binding protein, putative	NYSPPNFSNESIER	PF3D7_1004400.1-p1	2xPhospho [S3(100); S11(100)]	2xPhospho [S425(100); S433(100)]	1.09579	1.11463	0.852542	0.00676377
RNA-binding protein, putative	NIEDEDSEESDSK	PF3D7_0716000.1-p1	1xTMT6plex [K13]; 2xPhospho [S7(100); S10(100)]	2xPhospho [S387(100); S390(100)]	0.958398	0.993063	0.939259	0.000266935
RNA-binding protein, putative	NIEDEDSEESDSK	PF3D7_0716000.1-p1	2xPhospho [S7(100); S10(100)]	2xPhospho [S387(100); S390(100)]	1.1052	0.915211	0.858627	0.00598393
RNA-binding protein, putative	LEEERSNTCEETEQVEETSNNK	PF3D7_0812500.1-p1	1xCarbamidomethyl [C9]; 1xTMT6plex [K22]; 2xPhospho [S6(100); T8(100)]	2xPhospho [S20(100); T22(100)]	0.841254	1.10991	0.825766	0.00978476
RNA-binding protein, putative	GGSSYDYNNR	PF3D7_1110400.1-p1	2xPhospho [S3(100); S4(100)]	2xPhospho [S1283(100); S1284(100)]	0.892652	0.868435	0.837183	0.000343467
RNA-binding protein, putative	GGSSYDYNNR	PF3D7_1110400.1-p1	1xPhospho [S3(100)]	1xPhospho [S1283(100)]	0.888815	0.884961	0.879838	8.6402e-06
RNA-binding protein, putative	DDNEDNKSEVDDSK	PF3D7_1004400.1-p1	2xTMT6plex [K7; K14]; 1xPhospho [S8(100)]	1xPhospho [S586(100)]	1.03039	0.968023	0.9729	0.000408511
RNA-binding protein, putative	SSVNEDNQMELDLK	PF3D7_1110400.1-p1	1xAcetyl [N-Term]; 1xPhospho [S1(99.3)]	1xAcetyl [N-Term]; 1xPhospho [S2(99.3)]	0.731353	1.31104	1.23709	0.0266617
RNA-binding protein, putative	YNNSNDAQGGNK	PF3D7_0823200.1-p1	1xTMT6plex [K12]; 1xPhospho [S4(100)]	1xPhospho [S92(100)]	0.975549	1.00992	1.23103	0.00552819
RNA-binding protein, putative	SSEEVGEHTNSIINEDINK	PF3D7_1004400.1-p1	2xPhospho [S1(100); S11(100)]; 1xTMT6plex [K19]; 1xTMT6plex [N-Term]	2xPhospho [S649(100); S659(100)]	0.994757	1.01097	0.982732	6.74695e-05
RNA-binding protein, putative	RSESNSTFK	PF3D7_0812500.1-p1	2xPhospho [S2(100); S4(100)]	2xPhospho [S550(100); S552(100)]	0.904037	1.22219	1.25511	0.00972045
RNA-binding protein, putative	NTQEHIDNEQK	PF3D7_0812500.1-p1	1xTMT6plex [K11]; 1xPhospho [T2(100)]	1xPhospho [T461(100)]	1.16248	0.807345	0.84497	0.0141062
RNA-binding protein, putative	NHDSPYER	PF3D7_0812500.1-p1	1xPhospho [S4(100)]	1xPhospho [S921(100)]	1.15468	1.11721	0.897586	0.00571122
RNA-binding protein, putative	NHANSEYEQNIR	PF3D7_1445600.1-p1	1xPhospho [S5(100)]	1xPhospho [S550(100)]	1.07364	1.48209	1.06086	0.012912
RNA-binding protein, putative	NEEEGYDDDTYTSERDKSMNEK	PF3D7_1004400.1-p1	2xPhospho [S18(100); T/S/Y]; 1xOxidation [M19]; 2xTMT6plex [K17; K22]; 1xTMT6plex [N-Term]	2xPhospho [S793(100); S/T/Y]	1.53746	1.06091	0.902281	0.0257257
RNA-binding protein, putative	NEEEGYDDDTYTSERDK	PF3D7_1004400.1-p1	1xPhospho [S13(100)]	1xPhospho [S788(100)]	0.924121	1.01379	1.14202	0.0037717
RNA-binding protein, putative	NEEEGYDDDTYTSERDK	PF3D7_1004400.1-p1	1xPhospho [S13]; 1xTMT6plex [K17]; 1xTMT6plex [N-Term]	1xPhospho [S788]	1.17178	1.03218	1.0105	0.00221724
RNA-binding protein, putative	NEEEGYDDDTYTSERDK	PF3D7_1004400.1-p1	1xTMT6plex [K17]; 2xPhospho [S13(99.6); T/Y]	2xPhospho [S788(99.6); T/Y]	1.03924	0.94678	0.883764	0.00222034
RNA-binding protein, putative	NEEEGYDDDTYTSER	PF3D7_1004400.1-p1	1xPhospho [S13(100)]	1xPhospho [S788(100)]	1.2594	1.0045	1.06721	0.00473573
RNA-binding protein, putative	NEEEGYDDDTYTSER	PF3D7_1004400.1-p1	2xPhospho [T10(99.5); S13(99.5)]	2xPhospho [T785(99.5); S788(99.5)]	0.857367	1.06519	1.0012	0.00395223
RNA-binding protein, putative	LQEGSVCR	PF3D7_1004400.1-p1	1xCarbamidomethyl [C7]; 1xPhospho [S5(100)]	1xPhospho [S745(100)]	0.923123	1.11129	0.965846	0.00322749
RNA-binding protein, putative	KNEEEGYDDDTYTSER	PF3D7_1004400.1-p1	1xPhospho [T/S]; 1xTMT6plex [K1]; 1xTMT6plex [N-Term]	1xPhospho [T/S]	1.0953	1.21863	0.765968	0.0168818
RNA-binding protein, putative	KDTDENISDEHSR	PF3D7_1326300.1-p1	1xTMT6plex [K1]; 1xPhospho [S8(100)]	1xPhospho [S12(100)]	0.92437	1.15771	1.01866	0.00427196
RNA-binding protein, putative	HPSYAEEDR	PF3D7_0812500.1-p1	1xPhospho [S3(100)]	1xPhospho [S626(100)]	1.05033	0.891177	0.94326	0.00236518
RNA-binding protein, putative	GGDENISLK	PF3D7_1004400.1-p1	1xPhospho [S7(100)]	1xPhospho [S685(100)]	0.869303	0.877064	0.980947	0.00156365
RNA-binding protein, putative	FDSPPHSCDEEDNIK	PF3D7_0716000.1-p1	1xCarbamidomethyl [C8]; 1xTMT6plex [K15]; 2xPhospho [S3(100); S7(100)]	2xPhospho [S487(100); S491(100)]	0.756142	1.15112	0.941619	0.0141289
RNA-binding protein, putative	ENQFSADYTNR	PF3D7_1004400.1-p1	2xPhospho [S5(100); T9(100)]	2xPhospho [S199(100); T203(100)]	0.924998	0.624511	0.751289	0.0126523
RNA-binding protein, putative	ENQFSADYTNR	PF3D7_1004400.1-p1	1xPhospho [S5(100)]; 1xTMT6plex [N-Term]	1xPhospho [S199(100)]	0.966289	0.90194	1.01519	0.00116214
RNA-binding protein, putative	DTDENISDEHSR	PF3D7_1326300.1-p1	1xPhospho [S7(100)]	1xPhospho [S12(100)]	1.11906	1.1579	1.02073	0.00137627
S-adenosylmethionine decarboxylase/ornithine decarboxylase	SNISAEDNNR	PF3D7_1033100.1-p1	1xPhospho [S4(100)]	1xPhospho [S361(100)]	0.675673	1.09706	1.03633	0.0191621
S-adenosylmethionine synthetase	TSAYGHFGR	PF3D7_0922200.1-p1	1xPhospho [S2(100)]	1xPhospho [S373(100)]	1.04845	1.21594	1.1688	0.00189333
S-adenosylmethionine synthetase	GSCGGHLEPLR	PF3D7_0922200.1-p1	1xCarbamidomethyl [C3]; 1xPhospho [S2(100)]	1xPhospho [S186(100)]	1.15603	1.18218	1.11845	0.000257599
schizont egress antigen-1	YTDANEDSNRR	PF3D7_1021800.1-p1	1xPhospho [S8(100)]	1xPhospho [S1104(100)]	0.991433	1.05104	0.913631	0.00162601
schizont egress antigen-1	DNNNDSSTECVVEGEK	PF3D7_1021800.1-p1	1xCarbamidomethyl [C10]; 1xTMT6plex [K16]; 1xPhospho [S6(100)]	1xPhospho [S1573(100)]	0.882441	1.22961	1.01613	0.00926947
secreted ookinete protein, putative	NTEASVNNNVEENYLR	PF3D7_0108700.1-p1	1xPhospho [S5(100)]	1xPhospho [S1040(100)]	1.30078	0.780404	0.870035	0.0256374
seipin domain-containing protein, putative	SNINDNNIQNSDVK	PF3D7_0102800.1-p1	1xAcetyl [N-Term]; 1xPhospho [S1(100)]	1xAcetyl [N-Term]; 1xPhospho [S2(100)]	1.02121	1.03788	0.955821	0.000620334
sentrin-specific protease 1	HSSNNLYNINDNK	PF3D7_1233900.1-p1	1xTMT6plex [K13]; 1xPhospho [S3(99.7)]	1xPhospho [S422(99.7)]	0.844292	0.839905	0.820458	7.69445e-05
sentrin-specific protease 1	THTQNHNSTEK	PF3D7_1233900.1-p1	1xTMT6plex [K11]; 1xPhospho [S8(99.7)]	1xPhospho [S513(99.7)]	0.967258	1.5124	0.834925	0.0334533
sentrin-specific protease 1	NDFFLHSSDEER	PF3D7_1233900.1-p1	2xPhospho [S7(100); S8(100)]	2xPhospho [S439(100); S440(100)]	1.03651	1.09074	1.18417	0.00152274
serine esterase, putative	SESIFSGNR	PF3D7_1116100.1-p1	1xPhospho [S3(100)]	1xPhospho [S12(100)]	0.9821	1.08131	0.8978	0.00287427
serine esterase, putative	NNSTLGTYHR	PF3D7_1116100.1-p1	1xPhospho [S3(100)]	1xPhospho [S413(100)]	1.01413	1.14655	0.909668	0.0044551
serine/arginine-rich splicing factor 12	YNHSNDDYSDETR	PF3D7_0503300.1-p1	1xPhospho [S4(100)]	1xPhospho [S230(100)]	0.876599	1.0217	1.27096	0.0116748
serine/arginine-rich splicing factor 12	YNHSNDDYSDETR	PF3D7_0503300.1-p1	2xPhospho [S4(100); S9(100)]	2xPhospho [S230(100); S235(100)]	0.918914	1.22684	1.11296	0.00677853
serine/arginine-rich splicing factor 4	YSNESGLSDRDRSR	PF3D7_1022400.1-p1	3xPhospho [S5(100); S8(100); S13(100)]	3xPhospho [S210(100); S213(100); S218(100)]	1.00232	0.902488	1.12127	0.00390742
serine/arginine-rich splicing factor 4	YSNESGLSDRDRSR	PF3D7_1022400.1-p1	2xPhospho [S8(100); S13(100)]	2xPhospho [S213(100); S218(100)]	1.07566	1.15216	0.964166	0.00262122
serine/arginine-rich splicing factor 4	YSNESGLSDRDR	PF3D7_1022400.1-p1	1xPhospho [S8(100)]	1xPhospho [S213(100)]	0.980948	0.965084	1.46652	0.0202948
serine/arginine-rich splicing factor 4	YSNESGLSDRDR	PF3D7_1022400.1-p1	2xPhospho [S5(100); S8(100)]	2xPhospho [S210(100); S213(100)]	0.967418	1.08305	0.954796	0.00165556
serine/arginine-rich splicing factor 4	YSNESGLSDR	PF3D7_1022400.1-p1	2xPhospho [S5(100); S8(100)]	2xPhospho [S210(100); S213(100)]	1.03792	1.07751	1.06587	0.0001227
serine/arginine-rich splicing factor 4	YSNESGLSDR	PF3D7_1022400.1-p1	1xPhospho [S8(100)]	1xPhospho [S213(100)]	0.968212	0.948754	1.39342	0.0168521
serine/arginine-rich splicing factor 4	SYSSYENQNDDVSRSR	PF3D7_1022400.1-p1	2xPhospho [S13(100); S15(100)]	2xPhospho [S280(100); S282(100)]	0.975209	1.18474	0.947056	0.00520004
serine/arginine-rich splicing factor 4	SYSSYENQNDDVSR	PF3D7_1022400.1-p1	1xPhospho [S13(100)]	1xPhospho [S280(100)]	1.10752	1.0501	0.728447	0.0147035
serine/arginine-rich splicing factor 4	SYSSYENQNDDVSR	PF3D7_1022400.1-p1	2xPhospho [S3(100); S4(100)]	2xPhospho [S270(100); S271(100)]	0.93561	1.19253	0.951567	0.00649031
serine/arginine-rich splicing factor 4	RYSNESGLSDRDR	PF3D7_1022400.1-p1	3xPhospho [S3(100); S6(100); S9(100)]	3xPhospho [S207(100); S210(100); S213(100)]	1.14562	1.09162	0.870012	0.00656285
serine/arginine-rich splicing factor 4	RYSNESGLSDR	PF3D7_1022400.1-p1	2xPhospho [S3(100); S9(100)]	2xPhospho [S207(100); S213(100)]	0.948657	0.97382	1.00216	0.00025121
serine/arginine-rich splicing factor 4	RYSNESGLSDR	PF3D7_1022400.1-p1	3xPhospho [S3(100); S6(100); S9(100)]	3xPhospho [S207(100); S210(100); S213(100)]	1.16879	1.06271	0.885313	0.00627536
serine/arginine-rich splicing factor 4	YESHSQSLSDNR	PF3D7_1022400.1-p1	1xPhospho [S5(100)]	1xPhospho [S241(100)]	0.84677	0.939442	0.881754	0.000921719
serine/arginine-rich splicing factor 4	YESHSQSLSDNR	PF3D7_1022400.1-p1	2xPhospho [S5(100); S7(100)]	2xPhospho [S241(100); S243(100)]	0.896549	0.957137	1.01707	0.00131926
serine/arginine-rich splicing factor 4	TEENHDSKSVSNDR	PF3D7_1022400.1-p1	1xTMT6plex [K8]; 2xPhospho [S7(100); S11(100)]	2xPhospho [S477(100); S481(100)]	0.749655	1.16201	1.26428	0.0213702
serine/arginine-rich splicing factor 4	RSYSSYENQNDDVSR	PF3D7_1022400.1-p1	1xPhospho [S2(100)]	1xPhospho [S268(100)]	0.804686	0.877263	0.721142	0.00315574
serine/arginine-rich splicing factor 4	ANAADENANGNVSN	PF3D7_1022400.1-p1	1xPhospho [S13(100)]; 1xTMT6plex [N-Term]	1xPhospho [S537(100)]	1.07621	0.985807	0.935148	0.00170106
serine/threonine protein kinase, FIKK family	NSNNIHSNR	PF3D7_0805700.1-p1	1xPhospho [S2(100)]	1xPhospho [S731(100)]	1.06269	0.878983	1.09891	0.00448172
serine/threonine protein kinase, FIKK family	NSNNIHGNR	PF3D7_0805700.1-p1	1xPhospho [S2(100)]	1xPhospho [S713(100)]; 1xPhospho [S1433(100)]	0.842626	0.812874	0.839467	0.000128681
serine/threonine protein phosphatase 8, putative	SNSSNEESFTK	PF3D7_1018200.1-p1	1xTMT6plex [K11]; 1xPhospho [S/T]		1.04962	1.01652	1.03554	8.60427e-05
serine/threonine protein phosphatase 8, putative	EVVHSENEQAEK	PF3D7_1018200.1-p1	1xPhospho [S5(100)]; 1xTMT6plex [K12]; 1xTMT6plex [N-Term]	1xPhospho [S833(100)]	0.965007	1.28016	0.890605	0.0127984
serine/threonine protein phosphatase UIS2, putative	SISSVEER	PF3D7_1464600.1-p1	1xPhospho [S3(99.7)]	1xPhospho [S737(99.7)]	1.06084	1.10267	0.996599	0.000856437
SET domain protein, putative	SNSSSTSTSNSSSK	PF3D7_0629700.1-p1	1xPhospho [S3(99.6)]	1xPhospho [S915(99.6)]	0.713498	1.19472	0.918309	0.0212059
SET domain protein, putative	SENSDEGK	PF3D7_0629700.1-p1	1xAcetyl [N-Term]; 1xTMT6plex [K8]; 2xPhospho [S1(100); S4(100)]	1xAcetyl [N-Term]; 2xPhospho [S2(100); S5(100)]	0.90389	1.15946	0.958251	0.00590319
sexual stage-specific protein precursor	DKDNTDEGDEGDDS	PF3D7_0406200.1-p1	1xTMT6plex [K2]; 1xPhospho [S14(100)]	1xPhospho [S157(100)]	1.06449	1.03869	0.810738	0.00682047
single-strand telomeric DNA-binding protein GBP2, putative	EDREENSGNFEK	PF3D7_1006800.1-p1	1xTMT6plex [K12]; 1xPhospho [S7(100)]	1xPhospho [S92(100)]	1.03057	0.845807	1.36238	0.0190371
single-strand telomeric DNA-binding protein GBP2, putative	SMENNSPSK	PF3D7_1006800.1-p1	1xAcetyl [N-Term]; 1xPhospho [S1(100)]	1xAcetyl [N-Term]; 1xPhospho [S2(100)]	0.864773	1.0514	0.985604	0.00317709
single-strand telomeric DNA-binding protein GBP2, putative	SMENNSPSK	PF3D7_1006800.1-p1	1xAcetyl [N-Term]; 1xOxidation [M2]; 1xPhospho [S6(99.6)]	1xAcetyl [N-Term]; 1xPhospho [S7(99.6)]	1.0913	1.15926	0.956354	0.00309702
single-strand telomeric DNA-binding protein GBP2, putative	SMENNSPSK	PF3D7_1006800.1-p1	1xAcetyl [N-Term]; 2xPhospho [S1(100); S6(100)]; 1xOxidation [M2]; 1xTMT6plex [N-Term]	1xAcetyl [N-Term]; 2xPhospho [S2(100); S7(100)]	0.989422	1.04595	0.958951	0.000651353
single-strand telomeric DNA-binding protein GBP2, putative	SMENNSPSK	PF3D7_1006800.1-p1	1xAcetyl [N-Term]; 2xPhospho [S1(100); S6(99.5)]	1xAcetyl [N-Term]; 2xPhospho [S2(100); S7(99.5)]	0.859771	0.94563	0.948881	0.0010084
skeleton-binding protein 1	TQQNPQQNAQQNTQQNTQQQSTTKSTTK	PF3D7_0501300.1-p1	2xPhospho [S/T]; 2xTMT6plex [K24; K28]; 1xTMT6plex [N-Term]		0.9238	0.774775	1.04155	0.00706578
small exported membrane protein 1	QQNEEGAATAANTQEK	PF3D7_0702400.1-p1	1xPhospho [T9(100)]; 1xTMT6plex [K16]; 1xTMT6plex [N-Term]	1xPhospho [T15(100)]	0.954411	0.693689	0.794596	0.00857807
small subunit rRNA processing factor, putative	HEHDDENSNDEIVK	PF3D7_1207100.1-p1	1xPhospho [S8(100)]	1xPhospho [S37(100)]	0.86866	0.974594	0.898387	0.00118944
SNF2 helicase, putative	NDEDDDDDDDNSVDAK	PF3D7_0624600.1-p1	1xPhospho [S12(100)]; 1xTMT6plex [K16]; 1xTMT6plex [N-Term]	1xPhospho [S1327(100)]	0.905131	1.05804	0.927635	0.00243772
SNF2 helicase, putative	NDDNSDDEDDDEEEDEVNYYNK	PF3D7_0624600.1-p1	1xTMT6plex [K22]; 1xPhospho [S5(100)]	1xPhospho [S868(100)]	0.888359	0.784328	0.886396	0.00161802
SNF2 helicase, putative	GVGTTFLSDGSMR	PF3D7_0624600.1-p1	1xPhospho [S11(100)]; 1xOxidation [M12]; 1xTMT6plex [N-Term]	1xPhospho [S1898(100)]	1.2178	1.17311	0.822746	0.0133244
SNF2 helicase, putative	GVGTTFLSDGSMR	PF3D7_0624600.1-p1	1xOxidation [M12]; 2xPhospho [S8(99.4); S11(100)]	2xPhospho [S1895(99.4); S1898(100)]	1.34388	1.66236	0.749121	0.0427941
SNF2 helicase, putative	GVGTTFLSDGSMR	PF3D7_0624600.1-p1	2xPhospho [S8(100); S11(100)]	2xPhospho [S1895(100); S1898(100)]	0.90979	1.07981	1.00947	0.00242548
Snf2-related CBP activator, putative	NDIENDSDETSEHIK	PF3D7_0820000.1-p1	1xTMT6plex [K15]; 2xPhospho [S7(100); T10(100)]	2xPhospho [S533(100); T536(100)]	0.982442	1.27524	0.992288	0.00776142
sodium/hydrogen exchanger	NNTADFTPQR	PF3D7_1303500.1-p1	1xPhospho [T3(100)]	1xPhospho [T1588(100)]	1.07121	0.939388	1.09078	0.00210801
sodium/hydrogen exchanger	NNTADFTPQR	PF3D7_1303500.1-p1	2xPhospho [T3(100); T7(100)]	2xPhospho [T1588(100); T1592(100)]	1.05087	1.09139	0.845518	0.00578922
sodium/hydrogen exchanger	HSYNNVSNIR	PF3D7_1303500.1-p1	1xPhospho [S2(100)]	1xPhospho [S940(100)]	1.12574	1.04507	1.02109	0.000883885
sodium/hydrogen exchanger	HSYNNVSNIR	PF3D7_1303500.1-p1	2xPhospho [S2(100); S7(100)]	2xPhospho [S940(100); S945(100)]	1.1479	0.634815	0.703881	0.0356187
sortilin	NRTNQNNNITSR	PF3D7_1451800.1-p1	1xPhospho [T3(100)]	1xPhospho [T871(100)]	0.891164	0.786952	1.23328	0.0187543
sphingomyelin phosphodiesterase	HDNYNDSSSSTGQK	PF3D7_1238600.1-p1	2xPhospho [S9(98.3); S10(98.3)]	2xPhospho [S100(98.3); S101(98.3)]	0.91978	1.12211	1.03587	0.00324883
sphingomyelin phosphodiesterase	HDNYNDSSSSTGQK	PF3D7_1238600.1-p1	1xPhospho [S/T/Y]		0.922979	1.15813	1.07151	0.00424194
sphingomyelin phosphodiesterase	DGLSFHSSDTNINIESSR	PF3D7_1238600.1-p1	2xPhospho [S7(99.4); T10(100)]	2xPhospho [S112(99.4); T115(100)]	1.3155	0.976425	0.794709	0.0213003
spindle assembly abnormal protein 4, putative	DIYEELENSQNEK	PF3D7_1458500.1-p1	1xTMT6plex [K13]; 1xPhospho [S9(100)]	1xPhospho [S185(100)]	0.994928	1.1306	1.05911	0.00135975
spindle pole body protein, putative	NHSPNEYR	PF3D7_0303500.1-p1	1xPhospho [S3(100)]	1xPhospho [S2025(100)]	1.03669	1.06286	0.929989	0.00161547
splicing factor 1	EESDVSDNHHNNR	PF3D7_1321700.1-p1	2xPhospho [S3(100); S6(100)]	2xPhospho [S172(100); S175(100)]	1.14447	1.10686	0.790799	0.0120116
splicing factor 1	EDDDNNIHCNNSSQENEQK	PF3D7_1321700.1-p1	1xCarbamidomethyl [C9]; 1xTMT6plex [K19]; 1xPhospho [S12(99.5)]	1xPhospho [S214(99.5)]	1.01596	0.858653	1.08492	0.00457494
splicing factor 3B subunit 1, putative	EIDPDMSDQENQNDDDENNNNNNK	PF3D7_0308900.1-p1	1xTMT6plex [K24]; 1xPhospho [S7(100)]	1xPhospho [S49(100)]	1.02071	0.599873	0.837098	0.021402
splicing factor 3B subunit 2, putative	SYFEDSESDDNDEEDEHR	PF3D7_1461600.1-p1	2xPhospho [S6(100); S8(100)]; 1xTMT6plex [N-Term]	2xPhospho [S114(100); S116(100)]	1.0515	0.947805	0.97686	0.000967758
splicing factor 3B subunit 3, putative	QINEELENENDDEDKSDEER	PF3D7_1234800.1-p1	1xPhospho [S16(100)]	1xPhospho [S210(100)]	0.792028	1.02154	0.778997	0.00820513
splicing factor 3B subunit 3, putative	QINEELENENDDEDKSDEER	PF3D7_1234800.1-p1	1xTMT6plex [K15]; 1xPhospho [S16(100)]	1xPhospho [S210(100)]	1.00267	0.796556	0.862707	0.00465602
splicing factor 3B subunit 5, putative	YQGSGHADTSR	PF3D7_1355800.1-p1	1xPhospho [S4(100)]	1xPhospho [S23(100)]	0.849887	0.709757	1.17933	0.0224589
splicing factor U2AF small subunit, putative	KNRSDNEDDDDDEER	PF3D7_1119300.1-p1	1xPhospho [S4(100)]; 1xTMT6plex [K1]; 1xTMT6plex [N-Term]	1xPhospho [S240(100)]	1.07505	1.04414	1.09626	0.00019928
splicing factor U2AF small subunit, putative	NRSDNEDDDDDEERSYK	PF3D7_1119300.1-p1	1xTMT6plex [K17]; 2xPhospho [S3(100); S15(100)]	2xPhospho [S240(100); S252(100)]	1.03026	0.680504	0.963647	0.0141596
splicing factor U2AF small subunit, putative	NRSDNEDDDDDEER	PF3D7_1119300.1-p1	1xPhospho [S3(100)]	1xPhospho [S240(100)]	1.08059	0.907232	1.10768	0.00368258
structural maintenance of chromosomes protein 1, putative	YAENFSGSNNNHYGSR	PF3D7_1130700.1-p1	2xPhospho [S6(100); S8(100)]	2xPhospho [S163(100); S165(100)]	0.938513	0.818428	0.988693	0.00303244
structural maintenance of chromosomes protein 1, putative	YAENFSGSNNNHYGSR	PF3D7_1130700.1-p1	1xPhospho [S8(100)]	1xPhospho [S165(100)]	0.823236	0.934765	1.07086	0.00571634
surface protein P113	NQDNESDDDVNNNNNNNNDDQDEQGNDGDVTSSMNK	PF3D7_1420700.1-p1	1xTMT6plex [K36]; 1xPhospho [S6(100)]	1xPhospho [S270(100)]	0.755999	1.3553	1.16975	0.0252427
surface protein P113	GMSSSQEMNSNNDENK	PF3D7_1420700.1-p1	1xOxidation [M]; 1xTMT6plex [K16]; 1xPhospho [S]		1.2422	1.05525	0.833639	0.0125599
surface-related antigen SRA	NNLSEDDYDNENDNDEYGNK	PF3D7_1431400.1-p1	1xTMT6plex [K20]; 1xPhospho [S4(100)]	1xPhospho [S551(100)]	1.16256	0.878543	0.52763	0.043044
SWIB/MDM2 domain-containing protein	ESNNLTDVENDNEVIDENITK	PF3D7_0611400.1-p1	1xPhospho [T6(100)]; 1xTMT6plex [K21]; 1xTMT6plex [N-Term]	1xPhospho [T470(100)]	1.41726	1.40661	1.53341	0.000780835
SWIB/MDM2 domain-containing protein	ENLDNNSEDISLSNIK	PF3D7_0611400.1-p1	1xPhospho [S7]; 1xTMT6plex [K16]; 1xTMT6plex [N-Term]	1xPhospho [S455]	0.731661	0.70638	0.714862	0.00010713
syntaxin, Qa-SNARE family	SNSNYDTNIDK	PF3D7_1104100.1-p1	1xTMT6plex [K11]; 1xPhospho [S1(100)]	1xPhospho [S151(100)]	0.997577	0.980857	0.940622	0.00030161
T-complex protein 1 subunit beta	VNVHSFEDVQDLENEER	PF3D7_0306800.1-p1	1xPhospho [S5(100)]; 1xTMT6plex [N-Term]	1xPhospho [S262(100)]	1.16627	1.04028	0.931146	0.00419219
telomere repeat-binding zinc finger protein	NNKSDDEIDNVDR	PF3D7_1209300.1-p1	1xTMT6plex [K3]; 1xPhospho [S4(100)]	1xPhospho [S133(100)]	0.99595	1.08332	0.925756	0.0020637
telomere repeat-binding zinc finger protein	NNDEDDDYSESRR	PF3D7_1209300.1-p1	1xPhospho [S9(99.7)]	1xPhospho [S767(99.7)]	1.06459	1.17601	0.982728	0.00270674
telomere repeat-binding zinc finger protein	NEDNYEQSSDEYHDIQK	PF3D7_1209300.1-p1	1xTMT6plex [K17]; 2xPhospho [S8(100); S9(100)]	2xPhospho [S576(100); S577(100)]	1.01846	1.44876	0.871716	0.0233589
telomere repeat-binding zinc finger protein	GEIGDDYGINSENER	PF3D7_1209300.1-p1	1xPhospho [S11(100)]	1xPhospho [S617(100)]	0.888219	1.09264	1.04882	0.00376449
TFIIH basal transcription factor complex helicase XPB subunit, putative	DSSNYSPNLSHTR	PF3D7_1037600.1-p1	1xPhospho [S6(99.6)]	1xPhospho [S12(99.6)]	0.706993	1.14411	0.817927	0.0210578
THO complex subunit 2, putative	SDNHDNINCENVIGER	PF3D7_1249800.1-p1	1xCarbamidomethyl [C9]; 1xPhospho [S1(100)]	1xPhospho [S2351(100)]	0.940931	1.00151	0.952753	0.000368901
TLD domain-containing protein	SNSSDIHSNNNNNK	PF3D7_0919800.1-p1	1xPhospho [S3(99.7)]	1xPhospho [S938(99.7)]	1.07125	1.42312	0.781733	0.0276472
trafficking protein particle complex subunit 8, putative	AASNNSSSSTK	PF3D7_0505100.1-p1	1xTMT6plex [K11]; 1xPhospho [S3(100)]	1xPhospho [S822(100)]	1.08971	1.15724	0.862015	0.00734479
trafficking protein particle complex subunit 8, putative	AASNNSSSSTK	PF3D7_0505100.1-p1	1xTMT6plex [K11]; 2xPhospho [S3(100); S6(100)]	2xPhospho [S822(100); S825(100)]	1.10189	1.13829	0.948015	0.00299719
trailer hitch homolog, putative	VNNNLISSNDR	PF3D7_1474900.1-p1	1xPhospho [S8(100)]	1xPhospho [S129(100)]	0.757507	0.712119	0.795994	0.00102864
ring-infected erythrocyte surface antigen	ASITNSAINYYDTVK	PF3D7_0102200.1-p1	1xTMT6plex [K15]; 2xPhospho [S2(100); S6(100)]	2xPhospho [S382(100); S386(100)]	0.832806	1.22854	0.712639	0.0272519
nucleoside transporter 4	SSENIQSNNVSMISK	PF3D7_0103200.1-p1	1xOxidation [M12]; 1xTMT6plex [K15]; 2xPhospho [S1(100); S11(100)]	2xPhospho [S231(100); S241(100)]	1.02321	0.847554	1.08405	0.00514193
nucleoside transporter 4	NKSSENIQSNNVSMISK	PF3D7_0103200.1-p1	2xTMT6plex [K2; K17]; 1xPhospho [S3(99.5)]	1xPhospho [S231(99.5)]	1.22448	0.847596	1.15717	0.0114243
ubiquitin carboxyl-terminal hydrolase 1, putative	NNSMDAVNSVNHVNR	PF3D7_0104300.1-p1	1xPhospho [S3(100)]	1xPhospho [S3056(100)]	1.46631	1.1837	0.771368	0.0299048
ubiquitin carboxyl-terminal hydrolase 1, putative	YEHQGSSVK	PF3D7_0104300.1-p1	1xPhospho [S6(100)]	1xPhospho [S2831(100)]	1.02298	0.922135	0.869361	0.00229928
ubiquitin carboxyl-terminal hydrolase 1, putative	YEHQGSSVK	PF3D7_0104300.1-p1	2xPhospho [S6(100); S7(100)]	2xPhospho [S2831(100); S2832(100)]	0.970628	0.872967	1.16021	0.00701773
ubiquitin carboxyl-terminal hydrolase 1, putative	QHCSNDDYSTSK	PF3D7_0104300.1-p1	1xCarbamidomethyl [C3]; 1xTMT6plex [K12]; 1xPhospho [S4(100)]	1xPhospho [S2968(100)]	0.926021	1.06801	0.907598	0.00273448
ubiquitin carboxyl-terminal hydrolase 1, putative	HTSFQSLNCNR	PF3D7_0104300.1-p1	1xCarbamidomethyl [C9]; 2xPhospho [T2(99.7); S]	2xPhospho [T2634(99.7); S]	0.901944	1.1113	1.28556	0.0100182
novel putative transporter 1, putative	NTKISDQSTVK	PF3D7_0104800.1-p1	2xTMT6plex [K3; K11]; 2xPhospho [T2(100); S5(100)]	2xPhospho [T341(100); S344(100)]	0.955785	0.915	1.58653	0.0337824
novel putative transporter 1, putative	NNASGMVDK	PF3D7_0104800.1-p1	1xPhospho [S4(100)]	1xPhospho [S280(100)]	1.10337	0.812086	0.909913	0.00815729
novel putative transporter 1, putative	ISDQSTVK	PF3D7_0104800.1-p1	1xTMT6plex [K8]; 2xPhospho [S2(100); S5(100)]	2xPhospho [S344(100); S347(100)]	0.863048	0.967801	1.29553	0.0152667
novel putative transporter 1, putative	ISDQSTVK	PF3D7_0104800.1-p1	1xTMT6plex [K8]; 1xPhospho [S2(100)]	1xPhospho [S344(100)]	0.862037	0.78566	1.13317	0.0126927
asparagine-rich antigen Pfa35-2	SENFHCR	PF3D7_0105700.1-p1	1xCarbamidomethyl [C6]; 1xPhospho [S1(100)]	1xPhospho [S1572(100)]	0.931278	0.991916	1.01616	0.000663146
calcium-transporting ATPase	SNENTIISR	PF3D7_0106300.1-p1	2xPhospho [S1(100); S8(100)]	2xPhospho [S482(100); S489(100)]	1.0231	1.06491	1.06817	0.000190135
calcium-transporting ATPase	NTTPVQSSNK	PF3D7_0106300.1-p1	1xPhospho [T3(99.6)]	1xPhospho [T571(99.6)]	1.03401	0.91986	1.23668	0.00750245
calcium-transporting ATPase	NTTPVQSSNK	PF3D7_0106300.1-p1	1xTMT6plex [K10]; 2xPhospho [T3(100); S7(99.5)]	2xPhospho [T571(100); S575(99.5)]	0.901251	1.00393	1.21018	0.00756449
calcium-transporting ATPase	NTTPVQSSNK	PF3D7_0106300.1-p1	1xTMT6plex [K10]; 1xPhospho [T3(99.6)]	1xPhospho [T571(99.6)]	0.957756	0.913978	1.28798	0.0123303
calcium-transporting ATPase	EMKSNENTIISR	PF3D7_0106300.1-p1	1xPhospho [S4(100)]	1xPhospho [S482(100)]	0.980044	0.95934	1.17493	0.00434745
calcium-transporting ATPase	EMKSNENTIISR	PF3D7_0106300.1-p1	1xOxidation [M2]; 1xPhospho [S4(100)]	1xPhospho [S482(100)]	1.0639	1.0003	0.899304	0.00234521
calcium-transporting ATPase	EMKSNENTIISR	PF3D7_0106300.1-p1	1xOxidation [M2]; 1xTMT6plex [K3]; 1xPhospho [S4(100)]	1xPhospho [S482(100)]	1.18186	1.08812	0.993174	0.00249819
conserved Plasmodium protein, unknown function	SFSNDNVNNMCNVDK	PF3D7_0108300.1-p1	1xCarbamidomethyl [C11]; 1xTMT6plex [K15]; 1xPhospho [S1(100)]	1xPhospho [S1006(100)]	0.852597	1.03152	0.878006	0.00366458
secreted ookinete protein, putative	KNTEASVNNNVEENYLR	PF3D7_0108700.1-p1	1xTMT6plex [K1]; 2xPhospho [T3(100); S6(100)]	2xPhospho [T1037(100); S1040(100)]	1.1576	1.21571	0.887649	0.00853511
phosphatidylinositol-4-phosphate 5-kinase	TFSSSSLK	PF3D7_0110600.1-p1	1xTMT6plex [K8]; 2xPhospho [S3(99.6); S/T]	2xPhospho [S700(99.6); S/T]	0.92827	0.871117	0.775411	0.00268854
phosphatidylinositol-4-phosphate 5-kinase	SFSESTNTR	PF3D7_0110600.1-p1	2xPhospho [S5(99.6); T6(99.6)]	2xPhospho [S408(99.6); T409(99.6)]	1.00348	1.137	0.884989	0.00516934
phosphatidylinositol-4-phosphate 5-kinase	ECCSNER	PF3D7_0110600.1-p1	2xCarbamidomethyl [C2; C3]; 1xPhospho [S4(100)]	1xPhospho [S814(100)]	0.736029	1.10816	0.812291	0.0160322
multidrug resistance-associated protein 1	SSSMPFVK	PF3D7_0112200.1-p1	1xOxidation [M4]; 1xTMT6plex [K8]; 1xPhospho [S3(99.6)]	1xPhospho [S1121(99.6)]	0.976831	1.09239	0.900105	0.00317262
multidrug resistance-associated protein 1	SNSTYNYNSSHIHEK	PF3D7_0112200.1-p1	1xTMT6plex [K15]; 2xPhospho [S3(99.6); S10(99.6)]	2xPhospho [S613(99.6); S620(99.6)]	1.11669	0.703111	0.924484	0.0166376
multidrug resistance-associated protein 1	SNSTYNYNSSHIHEK	PF3D7_0112200.1-p1	1xTMT6plex [K15]; 1xPhospho [S3(99.7)]	1xPhospho [S613(99.7)]	1.05332	0.991371	0.940551	0.00107198
multidrug resistance-associated protein 1	NASSSSSGIK	PF3D7_0112200.1-p1	1xTMT6plex [K10]; 2xPhospho [S3(100); S5(99.2)]	2xPhospho [S255(100); S257(99.2)]	0.982378	0.937302	0.918797	0.000397984
Plasmodium exported protein, unknown function	SNNPPRQDSQTSYYGR	PF3D7_0113200.1-p1	2xPhospho [S9(99.3); S12(99.3)]	2xPhospho [S339(99.3); S342(99.3)]	1.05342	0.974496	1.1869	0.00332922
Plasmodium exported protein, unknown function	QDSQTSYYGR	PF3D7_0113200.1-p1	2xPhospho [S/T/Y]		1.07498	0.903885	1.03031	0.00259896
Plasmodium exported protein, unknown function	HESLHSYNIK	PF3D7_0113200.1-p1	1xTMT6plex [K10]; 1xPhospho [S3(100)]	1xPhospho [S393(100)]	0.827471	1.02334	1.16236	0.00922402
erythrocyte membrane protein 3	NVKDDELSDNESSDNEK	PF3D7_0201900.1-p1	2xTMT6plex [K3; K17]; 2xPhospho [S8(100); S12(99.1)]	2xPhospho [S2422(100); S2426(99.1)]	1.41348	0.998801	1.07716	0.0117478
erythrocyte membrane protein 3	NTPSEGQQNTGLK	PF3D7_0201900.1-p1	1xTMT6plex [K13]; 1xPhospho [S4(99.7)]	1xPhospho [S1360(99.7)]; 1xPhospho [S2729(99.7)]; 1xPhospho [S4124(99.7)]; 1xPhospho [S5545(99.7)]; 1xPhospho [S7096(99.7)]; 1xPhospho [S8660(99.7)]; 1xPhospho [S10276(99.7)]; 1xPhospho [S11944(99.7)]; 1xPhospho [S13625(99.7)]; 1xPhospho [S15345(99.7)]; 1xPhospho [S17117(99.7)]; 1xPhospho [S18902(99.7)]; 1xPhospho [S20700(99.7)]; 1xPhospho [S22550(99.7)]; 1xPhospho [S24413(99.7)]; 1xPhospho [S262…	1.43508	1.12686	1.2138	0.00527246
knob-associated histidine-rich protein	YSSFSSVNK	PF3D7_0202000.1-p1	3xPhospho [S2(100); S3(100); S6(99.5)]	3xPhospho [S344(100); S345(100); S348(99.5)]	1.05079	1.11121	1.05066	0.000354202
knob-associated histidine-rich protein	YSSFSSVNK	PF3D7_0202000.1-p1	2xPhospho [S2(100); S3(100)]	2xPhospho [S344(100); S345(100)]	1.23227	0.881627	0.891807	0.0129692
knob-associated histidine-rich protein	YSSFSSVNK	PF3D7_0202000.1-p1	1xPhospho [S3(99.8)]	1xPhospho [S345(99.8)]	1.27779	0.84465	0.908008	0.0174121
knob-associated histidine-rich protein	VDSTSADNKSTNAATPGAK	PF3D7_0202000.1-p1	2xTMT6plex [K9; K19]; 2xPhospho [S3(100); S10(100)]	2xPhospho [S494(100); S501(100)]	1.20324	0.866612	0.905256	0.0113066
knob-associated histidine-rich protein	VDSTSADNK	PF3D7_0202000.1-p1	1xPhospho [S/T]		1.15554	1.0886	0.857878	0.00751713
knob-associated histidine-rich protein	VDSTSADNK	PF3D7_0202000.1-p1	1xPhospho [S3(99.8)]	1xPhospho [S494(99.8)]	1.18096	1.12485	0.918579	0.00546332
knob-associated histidine-rich protein	TGASTNAATNK	PF3D7_0202000.1-p1	1xTMT6plex [K11]; 2xPhospho [S4(99.6); T5(100)]	2xPhospho [S524(99.6); T525(100)]	1.33658	0.876108	1.09978	0.0141892
knob-associated histidine-rich protein	STNAATPGAK	PF3D7_0202000.1-p1	1xPhospho [S1(100)]	1xPhospho [S501(100)]	1.60006	0.891896	0.803717	0.0488149
knob-associated histidine-rich protein	NAANNGEQVMSR	PF3D7_0202000.1-p1	1xOxidation [M10]; 1xPhospho [S11(100)]	1xPhospho [S634(100)]	1.26995	1.16225	0.776922	0.019017
knob-associated histidine-rich protein	NAANNGEQVMSR	PF3D7_0202000.1-p1	1xPhospho [S11(100)]	1xPhospho [S634(100)]	1.20998	1.25099	0.784133	0.0185116
knob-associated histidine-rich protein	KHKDNEDAESVK	PF3D7_0202000.1-p1	1xPhospho [S10(100)]	1xPhospho [S403(100)]; 1xPhospho [S823(100)]	1.09816	1.0958	0.81808	0.00846572
knob-associated histidine-rich protein	HKDNEDAESVKSK	PF3D7_0202000.1-p1	3xTMT6plex [K2; K11; K13]; 2xPhospho [S9(100); S12(100)]	2xPhospho [S403(100); S406(100)]; 2xPhospho [S824(100); S827(100)]	0.761731	0.783527	1.09949	0.0149813
knob-associated histidine-rich protein	HKDNEDAESVK	PF3D7_0202000.1-p1	2xTMT6plex [K2; K11]; 1xPhospho [S9(100)]	1xPhospho [S403(100)]; 1xPhospho [S824(100)]	0.80771	0.877458	1.11036	0.00950459
knob-associated histidine-rich protein	GATKEASTSK	PF3D7_0202000.1-p1	2xTMT6plex [K4; K10]; 2xPhospho [T3(100); S7(100)]	2xPhospho [T544(100); S548(100)]	1.30453	1.38151	0.873012	0.0173297
knob-associated histidine-rich protein	EASTTEGATK	PF3D7_0202000.1-p1	1xPhospho [S3(100)]	1xPhospho [S588(100)]	1.40221	0.908235	0.7236	0.0378552
knob-associated histidine-rich protein	EASTTEGATK	PF3D7_0202000.1-p1	2xPhospho [S3(99.6); T9(100)]	2xPhospho [S588(99.6); T594(100)]	1.19714	0.911781	0.864375	0.0108172
knob-associated histidine-rich protein	EASTSKGATK	PF3D7_0202000.1-p1	2xTMT6plex [K6; K10]; 2xPhospho [S3(100); S5(100)]	2xPhospho [S578(100); S580(100)]	1.27113	1.02744	0.741644	0.0220462
knob-associated histidine-rich protein	EASTSKEATKEASTSK	PF3D7_0202000.1-p1	3xPhospho [S3(99.1); T9(100); S13(99.5)]	3xPhospho [S548(99.1); T554(100); S558(99.5)]; 3xPhospho [S1113(99.1); T1119(100); S1123(99.5)]	1.24859	1.05169	1.01387	0.00430995
knob-associated histidine-rich protein	EASTSKEATK	PF3D7_0202000.1-p1	1xPhospho [S3(100)]	1xPhospho [S548(100)]; 1xPhospho [S1103(100)]; 1xPhospho [S1668(100)]	1.3592	1.03735	0.948956	0.0122657
knob-associated histidine-rich protein	EASTSKEATK	PF3D7_0202000.1-p1	2xPhospho [S3(99.7); T/S]	2xPhospho [S548(99.7); T/S]; 2xPhospho [S1103(99.7); T/S]; 2xPhospho [S1668(99.7); T/S]	1.18267	0.908014	0.868406	0.00988827
knob-associated histidine-rich protein	DNEDAESVKSKK	PF3D7_0202000.1-p1	2xPhospho [S7(100); S10(100)]	2xPhospho [S403(100); S406(100)]; 2xPhospho [S826(100); S829(100)]	1.24306	0.76948	0.748211	0.0294527
knob-associated histidine-rich protein	DNEDAESVKSKK	PF3D7_0202000.1-p1	3xTMT6plex [K9; K11; K12]; 2xPhospho [S7(100); S10(100)]	2xPhospho [S403(100); S406(100)]; 2xPhospho [S826(100); S829(100)]	0.640784	0.869705	1.13347	0.025108
knob-associated histidine-rich protein	DNEDAESVKSK	PF3D7_0202000.1-p1	1xPhospho [S10(100)]	1xPhospho [S406(100)]; 1xPhospho [S829(100)]	1.24374	0.856507	0.878895	0.0156021
knob-associated histidine-rich protein	DNEDAESVKSK	PF3D7_0202000.1-p1	2xPhospho [S7(100); S10(100)]	2xPhospho [S403(100); S406(100)]; 2xPhospho [S826(100); S829(100)]	1.19546	0.797444	0.926535	0.014205
knob-associated histidine-rich protein	DNEDAESVKSK	PF3D7_0202000.1-p1	2xTMT6plex [K9; K11]; 2xPhospho [S7(100); S10(100)]	2xPhospho [S403(100); S406(100)]; 2xPhospho [S826(100); S829(100)]	0.571201	0.800255	1.09806	0.0326582
knob-associated histidine-rich protein	DNEDAESVK	PF3D7_0202000.1-p1	1xPhospho [S7(100)]	1xPhospho [S403(100)]; 1xPhospho [S826(100)]	0.657167	0.868453	1.08007	0.0191894
knob-associated histidine-rich protein	DNEDAESVK	PF3D7_0202000.1-p1	1xPhospho [S7(100)]	1xPhospho [S403(100)]; 1xPhospho [S826(100)]	1.12624	0.986472	1.07838	0.00148303
EMP1-trafficking protein	GDSEAEAGGNDSRNTSEK	PF3D7_0202200.1-p1	1xTMT6plex [K18]; 2xPhospho [S16(99.6); S/T]	2xPhospho [S155(99.6); S/T]	1.22475	1.43852	0.916533	0.0157408
EMP1-trafficking protein	GDSEAEAGGNDSRNTSEK	PF3D7_0202200.1-p1	2xPhospho [S12(99.5); T/S]	2xPhospho [S151(99.5); T/S]	1.19912	1.27132	1.01548	0.00426784
EMP1-trafficking protein	AVSSSNDDNNTNDEGK	PF3D7_0202200.1-p1	1xTMT6plex [K16]; 2xPhospho [S3(100); S/T]	2xPhospho [S160(100); S/T]	1.1832	0.935426	0.854897	0.00978811
translation-enhancing factor	TQSQENK	PF3D7_0202400.1-p1	1xTMT6plex [K7]; 1xPhospho [S3(100)]	1xPhospho [S64(100)]	1.01146	1.10733	1.24612	0.0036679
translation-enhancing factor	LSGNNEQQNNSIPK	PF3D7_0202400.1-p1	1xPhospho [S11(100)]	1xPhospho [S158(100)]	1.09476	1.94504	1.44459	0.0261801
hexose transporter	SSKDICSENEGK	PF3D7_0204700.1-p1	1xCarbamidomethyl [C6]; 2xTMT6plex [K3; K12]; 1xPhospho [S2(99.6)]	1xPhospho [S5(99.6)]	0.982935	1.15995	1.0176	0.00263243
hexose transporter	DICSENEGK	PF3D7_0204700.1-p1	1xCarbamidomethyl [C3]; 1xPhospho [S4(100)]	1xPhospho [S10(100)]	0.695687	1.10979	0.841694	0.0183662
hexose transporter	DICSENEGK	PF3D7_0204700.1-p1	1xCarbamidomethyl [C3]; 1xPhospho [S4(100)]	1xPhospho [S10(100)]	0.992823	1.04321	0.950357	0.000725952
merozoite surface protein 2	GTGQHGHMHGSR	PF3D7_0206800.1-p1	1xOxidation [M8]; 1xPhospho [S11(100)]	1xPhospho [S214(100)]	0.950022	1.2366	1.52039	0.017296
conserved Plasmodium protein, unknown function	SDDLNNSNIGVR	PF3D7_0208100.1-p1	1xPhospho [S7(100)]	1xPhospho [S798(100)]	1.03977	1.05247	0.971175	0.000610878
conserved Plasmodium protein, unknown function	DNIHYNDYSEGDGK	PF3D7_0208100.1-p1	1xPhospho [S9(100)]	1xPhospho [S1240(100)]	1.20037	1.22403	1.18232	0.00010089
ATP-dependent RNA helicase UAP56	ASMDHNAQDELVDYEDDENILDSK	PF3D7_0209800.1-p1	1xAcetyl [N-Term]; 1xOxidation [M3]; 1xTMT6plex [K24]; 1xPhospho [S/Y]	1xAcetyl [N-Term]	1.30306	1.47855	1.34174	0.00149668
monocarboxylate transporter, putative	TLSNTSNFSFR	PF3D7_0210300.1-p1	2xPhospho [S3(99.7); T/S]	2xPhospho [S263(99.7); T/S]	0.785699	0.938514	1.11579	0.00999843
conserved protein, unknown function	SLSNNSMK	PF3D7_0210600.1-p1	1xTMT6plex [K8]; 2xPhospho [S3(100); S6(100)]	2xPhospho [S397(100); S400(100)]	0.927986	1.08642	0.820038	0.00663691
conserved Plasmodium protein, unknown function	TGSFGSR	PF3D7_0210900.1-p1	1xPhospho [S3(100)]	1xPhospho [S111(100)]	1.0074	1.00537	0.872959	0.00213129
conserved Plasmodium protein, unknown function	TGSFGSR	PF3D7_0210900.1-p1	2xPhospho [T1(100); S3(100)]	2xPhospho [T109(100); S111(100)]	1.0096	0.81459	1.07464	0.00647489
conserved Plasmodium membrane protein, unknown function	SNDENVK	PF3D7_0212400.1-p1	1xTMT6plex [K7]; 1xPhospho [S1(100)]	1xPhospho [S3528(100)]	1.01492	0.86222	0.788356	0.00559001
conserved Plasmodium protein, unknown function	TNTLDDIIVSDHGNSYDK	PF3D7_0212500.1-p1	1xTMT6plex [K18]; 2xPhospho [T3(99.2); S10(100)]	2xPhospho [T2813(99.2); S2820(100)]	0.889963	0.61938	1.14098	0.0278543
conserved Plasmodium protein, unknown function	SRDTYEDEESR	PF3D7_0212500.1-p1	2xPhospho [S1(100); T4(100)]	2xPhospho [S277(100); T280(100)]	0.849906	1.25944	0.98722	0.0133222
conserved Plasmodium protein, unknown function	SHVSSCSYR	PF3D7_0212500.1-p1	1xCarbamidomethyl [C6]; 2xPhospho [S4(99.6); S7(100)]	2xPhospho [S3152(99.6); S3155(100)]	0.868488	1.12048	0.868696	0.00768036
conserved Plasmodium protein, unknown function	DTYEDEESR	PF3D7_0212500.1-p1	1xPhospho [S8(100)]	1xPhospho [S286(100)]	0.940833	1.07194	0.928409	0.00218596
conserved Plasmodium protein, unknown function	HSDNVYEESEQDGK	PF3D7_0212500.1-p1	2xPhospho [S2(100); S9(100)]	2xPhospho [S45(100); S52(100)]	1.06526	1.06369	0.853651	0.00495929
tetratricopeptide repeat protein, putative	NQNSLQSTNTK	PF3D7_0213500.1-p1	1xTMT6plex [K11]; 1xPhospho [S4(100)]	1xPhospho [S225(100)]	0.854014	0.979039	0.957211	0.00171398
acyl-CoA synthetase	SLSDDESDTYQGK	PF3D7_0215000.1-p1	1xTMT6plex [K13]; 1xPhospho [S1(99.7)]	1xPhospho [S36(99.7)]	0.984528	0.906265	1.00463	0.000965059
conserved Plasmodium protein, unknown function	TDSVNSNLIK	PF3D7_0215400.1-p1	1xTMT6plex [K10]; 2xPhospho [S3(100); S6(100)]	2xPhospho [S294(100); S297(100)]	0.802019	0.725006	1.08955	0.0157941
origin recognition complex subunit 5	SPSNSNNNK	PF3D7_0215800.1-p1	1xPhospho [S3(100)]	1xPhospho [S419(100)]	0.883038	0.989127	0.899563	0.00126994
calcium-dependent protein kinase 1	LGSGAYGEVLLCR	PF3D7_0217500.1-p1	1xCarbamidomethyl [C12]; 1xPhospho [S3(100)]	1xPhospho [S64(100)]	0.984616	0.995304	1.70141	0.0353845
pre-mRNA-processing protein 45, putative	NSPDYPILRSPTR	PF3D7_0218700.1-p1	2xPhospho [S2(100); S10(100)]	2xPhospho [S233(100); S241(100)]	1.08081	1.14527	0.993453	0.00167618
pre-mRNA-processing protein 45, putative	NSPDYPILR	PF3D7_0218700.1-p1	1xPhospho [S2(100)]	1xPhospho [S233(100)]	1.14909	0.9296	1.04833	0.00368287
replication factor C subunit 1, putative	ESEQYEISSENDTVSSK	PF3D7_0219600.1-p1	1xTMT6plex [K17]; 2xPhospho [S8(100); S9(100)]	2xPhospho [S175(100); S176(100)]	0.943301	1.03499	0.884486	0.00209912
Plasmodium exported protein (hyp15), unknown function	QEWNYGSNR	PF3D7_0221200.1-p1	1xPhospho [S7(100)]	1xPhospho [S106(100)]	0.900457	1.39118	1.26306	0.0150351
Plasmodium exported protein (hyp1), unknown function	ISTSSHSTR	PF3D7_0301600.1-p1	1xPhospho [S7(99.7)]	1xPhospho [S603(99.7)]	0.897379	1.33863	1.09721	0.0129273
Plasmodium exported protein (hyp1), unknown function	ISTSSHSTR	PF3D7_0301600.1-p1	2xPhospho [S2(100); S/T]	2xPhospho [S598(100); S/T]	0.871923	1.38764	1.03925	0.018554
cytoadherence linked asexual protein 3.1	QTSTYIDTEK	PF3D7_0302500.1-p1	1xPhospho [S3(99.8)]	1xPhospho [S1382(99.8)]	1.19242	1.0744	1.36695	0.0048855
cytoadherence linked asexual protein 3.1	KQTSTYIDTEK	PF3D7_0302500.1-p1	2xTMT6plex [K1; K11]; 1xPhospho [S4(100)]	1xPhospho [S1382(100)]	1.13424	0.822211	0.931397	0.00889872
HAD superfamily protein, putative	SHSKGDQDAIFDDDIQNR	PF3D7_0303200.1-p1	1xTMT6plex [K4]; 1xPhospho [S3(99.6)]	1xPhospho [S688(99.6)]	1.30931	0.820648	0.792158	0.0284305
HAD superfamily protein, putative	YMNVSDSS	PF3D7_0303200.1-p1	1xOxidation [M2]; 1xPhospho [S/Y]		1.14358	1.08706	1.11645	0.000213961
HAD superfamily protein, putative	SESVNEHATSK	PF3D7_0303200.1-p1	1xTMT6plex [K11]; 1xPhospho [S3(100)]	1xPhospho [S294(100)]	0.999718	0.960744	0.846053	0.00242155
HAD superfamily protein, putative	DNASDNTK	PF3D7_0303200.1-p1	1xTMT6plex [K8]; 1xPhospho [S4(100)]	1xPhospho [S574(100)]	0.89848	1.02331	1.24889	0.00928181
spindle pole body protein, putative	RSVQEEEEK	PF3D7_0303500.1-p1	1xPhospho [S2(100)]	1xPhospho [S68(100)]	1.19152	1.05211	1.37599	0.00598932
conserved Plasmodium protein, unknown function	SHEDIMGSNQNK	PF3D7_0305500.1-p1	1xOxidation [M6]; 1xTMT6plex [K12]; 1xPhospho [S8(100)]	1xPhospho [S413(100)]	0.979749	1.17032	0.825549	0.00995503
40S ribosomal protein S12, putative	SDVESADNNVVVEEK	PF3D7_0307100.1-p1	1xTMT6plex [K15]; 2xPhospho [S1(100); S5(100)]	2xPhospho [S2(100); S6(100)]	1.3403	1.46471	0.742241	0.0337766
conserved Plasmodium protein, unknown function	RYSSFDQK	PF3D7_0307700.1-p1	1xTMT6plex [K8]; 2xPhospho [S3(100); S4(100)]	2xPhospho [S709(100); S710(100)]	0.97439	0.683283	0.864216	0.0100371
conserved Plasmodium protein, unknown function	SDLPSSNIDEGSCK	PF3D7_0308300.1-p1	1xCarbamidomethyl [C13]; 1xPhospho [S12(100)]	1xPhospho [S313(100)]	1.11169	1.12812	0.596435	0.0324397
splicing factor 3B subunit 1, putative	ADPFADKSPSPGER	PF3D7_0308900.1-p1	2xPhospho [S8(100); S10(100)]	2xPhospho [S146(100); S148(100)]	1.12482	1.21357	0.77961	0.0158354
splicing factor 3B subunit 1, putative	YDYTLSPQR	PF3D7_0308900.1-p1	1xPhospho [S6(100)]	1xPhospho [S135(100)]	1.02548	1.1035	0.847216	0.00579423
conserved Plasmodium protein, unknown function	NIQHINNNVNSNENIPR	PF3D7_0310900.1-p1	1xPhospho [S11(100)]	1xPhospho [S343(100)]	0.938106	0.649919	0.756316	0.0113944
pre-mRNA splicing factor, putative	NSSITVSR	PF3D7_0311100.1-p1	1xPhospho [S3(100)]	1xPhospho [S558(100)]	0.998211	0.996244	0.9261	0.00059294
pre-mRNA splicing factor, putative	NSSITVSR	PF3D7_0311100.1-p1	2xPhospho [S3(100); S7(99.5)]	2xPhospho [S558(100); T/S]	1.04843	0.836294	0.873466	0.00502237
major facilitator superfamily-related transporter, putative	NLYNSGEK	PF3D7_0312500.1-p1	1xTMT6plex [K8]; 1xPhospho [S5(100)]	1xPhospho [S329(100)]	0.879542	1.10947	1.30109	0.0121222
RING finger protein RNF1	DSDTNRDSDTNR	PF3D7_0314700.1-p1	1xPhospho [S8(100)]	1xPhospho [S1006(100)]	0.856454	1.04158	1.01128	0.00347661
RING finger protein RNF1	DGNVNRDSDTNRDSDTNR	PF3D7_0314700.1-p1	2xPhospho [S8(100); S14(100)]	2xPhospho [S1000(100); S1006(100)]	1.13857	0.982359	1.04756	0.00183455
formate-nitrite transporter	SVCGGEESYIR	PF3D7_0316600.1-p1	1xCarbamidomethyl [C3]; 1xPhospho [S1(100)]	1xPhospho [S17(100)]	0.787988	1.26509	1.18578	0.0181834
protein YOP1, putative	ISSNVFGEK	PF3D7_0316700.1-p1	1xPhospho [S3(100)]	1xPhospho [S28(100)]	0.992471	0.942889	0.929391	0.000403051
protein YOP1, putative	ISSNVFGEK	PF3D7_0316700.1-p1	1xPhospho [S3(99.8)]	1xPhospho [S28(99.8)]	1.13681	0.907227	1.23219	0.00770821
conserved Plasmodium protein, unknown function	NKEDAEGNSTQAR	PF3D7_0317300.1-p1	1xTMT6plex [K2]; 1xPhospho [S9(100)]	1xPhospho [S1500(100)]	1.01003	0.949253	0.947058	0.000453364
conserved Plasmodium protein, unknown function	NKEDAEGNSTQAR	PF3D7_0317300.1-p1	1xPhospho [S9(99.7)]	1xPhospho [S1500(99.7)]	1.13226	0.886732	0.721066	0.0166762
conserved Plasmodium protein, unknown function	KNNDGDNKSQEDDDGNK	PF3D7_0317300.1-p1	3xTMT6plex [K1; K8; K17]; 1xPhospho [S9(100)]	1xPhospho [S1049(100)]; 1xPhospho [S2107(100)]	0.944807	0.868004	1.10277	0.00501861
DNA-directed RNA polymerase II subunit RPB1	FSPTQSPK	PF3D7_0318200.1-p1	2xPhospho [S2(100); S6(100)]	2xPhospho [S2161(100); S2165(100)]	0.990191	0.975227	1.13454	0.00240777
conserved Plasmodium protein, unknown function	EESGHENNSK	PF3D7_0318500.1-p1	1xTMT6plex [K10]; 1xPhospho [S3(100)]	1xPhospho [S2569(100)]	0.789832	1.12613	1.00591	0.0100511
P-type ATPase, putative	NNNSFPSLAR	PF3D7_0319000.1-p1	2xPhospho [S4(100); S7(100)]	2xPhospho [S1335(100); S1338(100)]	1.01206	0.962402	1.41526	0.0157269
ABC transporter I family member 1, putative	GQSDDDNDEEKNFNK	PF3D7_0319700.1-p1	2xTMT6plex [K11; K15]; 1xPhospho [S3(100)]	1xPhospho [S2441(100)]	1.04683	0.943485	0.975055	0.000955485
ABC transporter I family member 1, putative	EFSYNTYR	PF3D7_0319700.1-p1	1xPhospho [S3(100)]	1xPhospho [S1545(100)]	0.996082	1.18568	1.28462	0.00532458
ABC transporter I family member 1, putative	EFSYNTYR	PF3D7_0319700.1-p1	2xPhospho [S3(100); T6(100)]	2xPhospho [S1545(100); T1548(100)]	0.832287	0.673245	1.06555	0.0172144
ATP-dependent RNA helicase DDX42, putative	MNDSDEEK	PF3D7_0321600.1-p1	1xAcetyl [N-Term]; 1xOxidation [M1]; 1xTMT6plex [K8]; 1xPhospho [S4(100)]	1xAcetyl [N-Term]; 1xPhospho [S4(100)]	1.10769	0.850044	1.07893	0.0064224
ATP-dependent RNA helicase DDX42, putative	MNDSDEEK	PF3D7_0321600.1-p1	1xAcetyl [N-Term]; 1xTMT6plex [K8]; 1xPhospho [S4(100)]	1xAcetyl [N-Term]; 1xPhospho [S4(100)]	0.860578	1.07079	1.22078	0.0097407
conserved Plasmodium protein, unknown function	GVDYDTSSVVDR	PF3D7_0323100.1-p1	1xPhospho [S8(99.7)]	1xPhospho [S698(99.7)]	0.937459	0.797374	0.742859	0.00488857
conserved Plasmodium protein, unknown function	GVDYDTSSVVDR	PF3D7_0323100.1-p1	2xPhospho [T6(99.4); S8(99.4)]	2xPhospho [T696(99.4); S698(99.4)]	0.945068	0.871358	0.876244	0.000702236
U4/U6.U5 tri-snRNP-associated protein 1, putative	NSNDNDNDNENENFVSK	PF3D7_0323700.1-p1	1xTMT6plex [K17]; 1xPhospho [S2(100)]	1xPhospho [S137(100)]	0.733846	0.776061	1.3297	0.0387574
Plasmodium exported protein (PHISTb), unknown function	SASAASTTR	PF3D7_0401800.1-p1	3xPhospho [S1(100); S3(100); S6(100)]	3xPhospho [S133(100); S135(100); S138(100)]; 3xPhospho [S274(100); S276(100); S279(100)]; 3xPhospho [S424(100); S426(100); S429(100)]; 3xPhospho [S610(100); S612(100); S615(100)]; 3xPhospho [S805(100); S807(100); S810(100)]; 3xPhospho [S1009(100); S1011(100); S1014(100)]	0.958558	0.732677	0.813861	0.00620033
Plasmodium exported protein (PHISTb), unknown function	LPSTGSTIR	PF3D7_0401800.1-p1	1xPhospho [S6(100)]	1xPhospho [S282(100)]	1.18067	0.959148	1.13342	0.00378989
Plasmodium exported protein (PHISTb), unknown function	LPSTGSTIR	PF3D7_0401800.1-p1	2xPhospho [S3(100); S6(100)]	2xPhospho [S279(100); S282(100)]	1.05475	1.26438	1.14415	0.0027562
Plasmodium exported protein (PHISTb), unknown function	LPSTGSTIR	PF3D7_0401800.1-p1	3xPhospho [S3(100); S6(100); T7(100)]	3xPhospho [S279(100); S282(100); T283(100)]	1.12814	1.11343	0.695322	0.0203665
Plasmodium exported protein (PHISTb), unknown function	FPSTGSSR	PF3D7_0401800.1-p1	1xPhospho [S6(100)]	1xPhospho [S291(100)]	0.941017	1.08156	1.07771	0.00199424
Plasmodium exported protein (PHISTb), unknown function	FPSTGSSR	PF3D7_0401800.1-p1	2xPhospho [S6(100); S7(100)]	2xPhospho [S291(100); S292(100)]	0.990789	1.06217	1.09072	0.000803318
Plasmodium exported protein (PHISTb), unknown function	FPSTGSSR	PF3D7_0401800.1-p1	3xPhospho [S3(100); S6(100); S7(100)]	3xPhospho [S288(100); S291(100); S292(100)]	1.16381	1.34642	0.809323	0.0197058
Plasmodium exported protein (PHISTb), unknown function	SSSCSSLASTTK	PF3D7_0401800.1-p1	1xCarbamidomethyl [C4]; 1xTMT6plex [K12]; 3xPhospho [S3(100); S6(99.4); S9(98.8)]	3xPhospho [S62(100); S65(99.4); S68(98.8)]	1.05008	0.617368	0.748221	0.0243955
Plasmodium exported protein (PHISTb), unknown function	RSPSTASTSTSLR	PF3D7_0401800.1-p1	3xPhospho [S4(99.4); S7(100); T/S]	3xPhospho [S75(99.4); S78(100); T/S]	1.07615	0.710024	0.668123	0.0241858
Plasmodium exported protein, unknown function	DHISENVK	PF3D7_0402400.1-p1	1xTMT6plex [K8]; 1xPhospho [S4(100)]	1xPhospho [S117(100)]	0.911161	1.17896	1.1028	0.00555619
pre-mRNA splicing factor, putative	SNSSSIYNDR	PF3D7_0403200.1-p1	2xPhospho [S4(99.5); S5(100)]	2xPhospho [S361(99.5); S362(100)]	0.926864	1.03659	0.901443	0.00188024
conserved Plasmodium protein, unknown function	VTSDENVR	PF3D7_0404300.1-p1	2xPhospho [T2(100); S3(100)]	2xPhospho [T130(100); S131(100)]	1.09956	0.821923	1.08019	0.00790522
pre-mRNA-processing-splicing factor 8, putative	YNSNNMSSR	PF3D7_0405400.1-p1	1xOxidation [M6]; 1xPhospho [S3(100)]	1xPhospho [S832(100)]	1.32988	1.20428	0.723161	0.0277956
pre-mRNA-processing-splicing factor 8, putative	YNSNNMSSR	PF3D7_0405400.1-p1	1xPhospho [S7(100)]	1xPhospho [S836(100)]	0.978133	0.975997	0.921234	0.000377226
pre-mRNA-processing-splicing factor 8, putative	HSDADDNRYDK	PF3D7_0405400.1-p1	1xTMT6plex [K11]; 1xPhospho [S2(100)]	1xPhospho [S763(100)]	0.701244	0.992319	1.08646	0.0152965
TMEM33 domain-containing protein, putative	SNLTAAEEK	PF3D7_0405600.1-p1	1xAcetyl [N-Term]; 1xPhospho [S1(99.5)]	1xAcetyl [N-Term]; 1xPhospho [S2(99.5)]	0.998145	0.863438	1.09228	0.0045178
V-type proton ATPase subunit B	QASLVQGK	PF3D7_0406100.1-p1	1xTMT6plex [K8]; 1xPhospho [S3(100)]	1xPhospho [S196(100)]	0.967741	0.858736	1.64583	0.0423949
transcription factor, putative	NVNNDETFDSR	PF3D7_0407300.1-p1	1xPhospho [S10(100)]	1xPhospho [S21(100)]	0.804075	1.16086	0.844387	0.0142039
conserved Plasmodium protein, unknown function	SLTHANSR	PF3D7_0407800.1-p1	1xPhospho [S7(100)]	1xPhospho [S1567(100)]	0.930018	0.843228	0.775286	0.00276681
conserved Plasmodium protein, unknown function	INTYNNNSYR	PF3D7_0407800.1-p1	1xPhospho [S8(100)]	1xPhospho [S1695(100)]	0.979536	0.728566	1.20394	0.0194262
replication protein A1, large subunit	NENNSRENYSR	PF3D7_0409600.1-p1	1xPhospho [S5(100)]	1xPhospho [S144(100)]	1.15372	0.953184	0.895868	0.00604397
replication protein A1, large subunit	DDMGSNQESR	PF3D7_0409600.1-p1	1xOxidation [M3]; 1xPhospho [S5(100)]	1xPhospho [S629(100)]	1.04171	0.990944	0.944297	0.000802576
DNA polymerase alpha catalytic subunit A	NIHSDAEK	PF3D7_0411900.1-p1	1xTMT6plex [K8]; 1xPhospho [S4(100)]	1xPhospho [S1155(100)]	0.9656	1.20642	1.04676	0.00431897
DNA polymerase alpha catalytic subunit A	NIHSDAEK	PF3D7_0411900.1-p1	1xPhospho [S4(100)]	1xPhospho [S1155(100)]	1.07344	1.14851	1.02175	0.00115648
cdc2-related protein kinase 3	FHSDINASNMTNR	PF3D7_0415300.1-p1	1xOxidation [M10]; 1xPhospho [T11(100)]	1xPhospho [T778(100)]	1.16849	1.05006	0.929745	0.00428523
cdc2-related protein kinase 3	VESVTDYSDR	PF3D7_0415300.1-p1	2xPhospho [S3(100); S8(100)]	2xPhospho [S1051(100); S1056(100)]	0.729706	1.03006	1.05795	0.0122854
RNA-binding protein, putative	NETKEDTSDR	PF3D7_0416000.1-p1	1xAcetyl [N-Term]; 1xTMT6plex [K4]; 2xPhospho [T3(100); S8(99)]	1xAcetyl [N-Term]; 2xPhospho [T4(100); S9(99)]	0.898648	0.92665	1.18599	0.00820223
RNA-binding protein, putative	NETKEDTSDR	PF3D7_0416000.1-p1	1xAcetyl [N-Term]; 1xTMT6plex [K4]; 1xPhospho [S8(99.1)]	1xAcetyl [N-Term]; 1xPhospho [S9(99.1)]	0.773163	1.13561	1.12547	0.0135984
histone acetyltransferase, putative	RNTSDSLSK	PF3D7_0416400.1-p1	2xPhospho [T3(100); S6(100)]	2xPhospho [T312(100); S315(100)]	0.908626	1.12626	1.40249	0.0152005
histone acetyltransferase, putative	NSYEELVR	PF3D7_0416400.1-p1	1xPhospho [S2(100)]	1xPhospho [S175(100)]	1.05567	0.96118	1.1956	0.00401938
histone acetyltransferase, putative	NDADGNNSGEENK	PF3D7_0416400.1-p1	1xPhospho [S8(100)]	1xPhospho [S484(100)]	0.805641	1.29332	1.10308	0.0172217
cdc2-related protein kinase 1	DSSYYTSNYSEDSSKR	PF3D7_0417800.1-p1	1xTMT6plex [K15]; 2xPhospho [S10(100); S13(100)]	2xPhospho [S189(100); S192(100)]	0.72561	0.874453	1.02695	0.00972522
cdc2-related protein kinase 1	YVHSPSPK	PF3D7_0417800.1-p1	1xTMT6plex [K8]; 2xPhospho [S4(100); S6(100)]	2xPhospho [S94(100); S96(100)]	0.931084	1.05541	1.13093	0.00312872
cdc2-related protein kinase 1	LNSQNNIQFHS	PF3D7_0417800.1-p1	1xPhospho [S11(100)]	1xPhospho [S699(100)]	1.397	0.854672	0.894081	0.0266172
regulator of chromosome condensation, putative	ASCNTIDDK	PF3D7_0418600.1-p1	1xAcetyl [N-Term]; 1xCarbamidomethyl [C3]; 2xPhospho [S2(100); T5(100)]	1xAcetyl [N-Term]; 2xPhospho [S3(100); T6(100)]	0.94285	1.0608	1.16302	0.00361212
regulator of chromosome condensation, putative	NSNSNNSK	PF3D7_0418600.1-p1	1xTMT6plex [K8]; 1xPhospho [S2(100)]	1xPhospho [S155(100)]	0.82946	1.08027	0.986319	0.0056941
regulator of chromosome condensation, putative	NHETDEGSNR	PF3D7_0418600.1-p1	1xPhospho [S8(100)]	1xPhospho [S919(100)]	1.08907	0.983773	0.960412	0.00152828
zinc finger protein, putative	NSFHDEEK	PF3D7_0420000.1-p1	1xTMT6plex [K8]; 1xPhospho [S2(100)]	1xPhospho [S3132(100)]	1.1012	0.879674	1.06579	0.00454575
AP2 domain transcription factor, putative	SVSNTNFGR	PF3D7_0420300.1-p1	1xPhospho [S3(100)]	1xPhospho [S1849(100)]	1.24298	1.04436	1.10892	0.00265929
conserved Plasmodium protein, unknown function	SDSYEELSEK	PF3D7_0420600.1-p1	1xAcetyl [N-Term]; 1xTMT6plex [K10]; 1xPhospho [S1(99.6)]	1xAcetyl [N-Term]; 1xPhospho [S2(99.6)]	0.998286	1.09042	0.963057	0.00139022
pre-mRNA-splicing helicase BRR2, putative	LYNSDSQGEDANK	PF3D7_0422500.1-p1	1xTMT6plex [K13]; 1xPhospho [S4(100)]	1xPhospho [S570(100)]	0.97122	1.0241	1.11988	0.00175067
pre-mRNA-splicing helicase BRR2, putative	LYNSDSQGEDANK	PF3D7_0422500.1-p1	1xTMT6plex [K13]; 2xPhospho [S4(100); S6(100)]	2xPhospho [S570(100); S572(100)]	0.967914	1.2224	0.782504	0.0161565
pre-mRNA-splicing helicase BRR2, putative	GVKEEDNDGGSGKEDNEPTQK	PF3D7_0422500.1-p1	3xTMT6plex [K3; K13; K21]; 1xPhospho [S11(100)]	1xPhospho [S603(100)]	1.05617	1.01236	0.867188	0.00338873
pre-mRNA-splicing helicase BRR2, putative	EEDNDGGSGKEDNEPTQK	PF3D7_0422500.1-p1	2xTMT6plex [K10; K18]; 1xPhospho [S8(100)]	1xPhospho [S603(100)]	0.995992	1.02146	0.974387	0.000186014
pre-mRNA-splicing helicase BRR2, putative	EEDNDGGSGK	PF3D7_0422500.1-p1	1xTMT6plex [K10]; 1xPhospho [S8(100)]	1xPhospho [S603(100)]	0.864506	1.11112	0.804646	0.0100867
glideosome associated protein with multiple membrane spans 2	WSPELHSR	PF3D7_0423500.1-p1	1xPhospho [S7(100)]	1xPhospho [S272(100)]	0.813145	1.04939	1.53194	0.0332148
conserved Plasmodium protein, unknown function	NDPAIISPR	PF3D7_0423600.1-p1	1xPhospho [S7(100)]	1xPhospho [S1041(100)]	1.07662	1.04571	1.56874	0.01844
serine/threonine protein kinase, FIKK family	SITNQEER	PF3D7_0424500.1-p1	1xPhospho [S1(100)]	1xPhospho [S523(100)]	1.08581	1.37291	0.972646	0.010674
mature parasite-infected erythrocyte surface antigen	ESSEETKDDKPEENEK	PF3D7_0500800.1-p1	2xPhospho [S3(99.3); T6(100)]	2xPhospho [S404(99.3); T407(100)]	1.0597	1.63344	1.15877	0.0184911
mature parasite-infected erythrocyte surface antigen	ENDTEGNDK	PF3D7_0500800.1-p1	1xPhospho [T4(100)]	1xPhospho [T579(100)]; 1xPhospho [T1187(100)]; 1xPhospho [T1828(100)]	0.95353	1.13583	0.992288	0.00290085
mature parasite-infected erythrocyte surface antigen	ELEEMDESDVEK	PF3D7_0500800.1-p1	1xOxidation [M5]; 1xTMT6plex [K12]; 1xPhospho [S8(100)]	1xPhospho [S177(100)]	1.13843	1.16397	0.886422	0.00687127
mature parasite-infected erythrocyte surface antigen	ELEEMDESDVEK	PF3D7_0500800.1-p1	1xOxidation [M5]; 1xPhospho [S8(100)]	1xPhospho [S177(100)]	1.30054	0.929756	1.10911	0.00912319
mature parasite-infected erythrocyte surface antigen	ELEEMDESDVEK	PF3D7_0500800.1-p1	1xPhospho [S8(100)]	1xPhospho [S177(100)]	1.46844	0.891305	0.713763	0.0460553
Plasmodium exported protein, unknown function	NPNNSNYPDR	PF3D7_0501000.1-p1	1xPhospho [S5(100)]	1xPhospho [S105(100)]	0.966893	0.916424	0.863076	0.00107024
merozoite surface protein 8	GSAVTSNVGDTNNDAK	PF3D7_0502400.1-p1	1xTMT6plex [K16]; 1xPhospho [S6(99.5)]	1xPhospho [S147(99.5)]	0.983384	0.942448	0.765893	0.00548561
serine/arginine-rich splicing factor 12	NHDRSLSRR	PF3D7_0503300.1-p1	2xPhospho [S5(100); S7(100)]	2xPhospho [S181(100); S183(100)]	1.26235	0.78138	1.0925	0.0176669
serine/arginine-rich splicing factor 12	NHDRSLSR	PF3D7_0503300.1-p1	2xPhospho [S5(100); S7(100)]	2xPhospho [S181(100); S183(100)]	1.08837	0.949609	1.01585	0.00154593
serine/arginine-rich splicing factor 12	NDNTSERDNSNDWKGSEQR	PF3D7_0503300.1-p1	3xPhospho [S5(100); S10(100); S16(100)]	3xPhospho [S271(100); S276(100); S282(100)]	1.00712	0.92172	1.29895	0.0110797
serine/arginine-rich splicing factor 12	NDNTSERDNSNDWKGSEQR	PF3D7_0503300.1-p1	3xPhospho [S10(100); S16(100); T/S]	3xPhospho [S276(100); S282(100); T/S]	0.86533	1.14054	1.57155	0.0284411
cation transporting P-ATPase	EDSFVMDQR	PF3D7_0504000.1-p1	1xOxidation [M6]; 1xPhospho [S3(100)]	1xPhospho [S1385(100)]	1.5771	1.4242	1.00578	0.0159535
cation transporting P-ATPase	SISNQYSNK	PF3D7_0504000.1-p1	1xPhospho [S3(100)]	1xPhospho [S288(100)]	0.933	1.04523	1.0068	0.00109344
cation transporting P-ATPase	SISNQYSNK	PF3D7_0504000.1-p1	2xPhospho [S3(100); S7(100)]	2xPhospho [S288(100); S292(100)]	0.964312	0.888677	0.69623	0.00870428
cation transporting P-ATPase	LLSDDDLK	PF3D7_0504000.1-p1	1xTMT6plex [K8]; 1xPhospho [S3(100)]	1xPhospho [S1016(100)]	0.990824	1.03155	0.879845	0.00218853
cation transporting P-ATPase	ANSFNSYHTTSNER	PF3D7_0504000.1-p1	2xPhospho [S3(100); S6(100)]	2xPhospho [S697(100); S700(100)]	0.824072	1.1855	0.904633	0.01248
cation transporting P-ATPase	ANSFNSYHTTSNER	PF3D7_0504000.1-p1	3xPhospho [S3(100); S6(100); T9(99.3)]	3xPhospho [S697(100); S700(100); T703(99.3)]	0.996071	1.16054	1.48291	0.0136072
cation transporting P-ATPase	ANSFNSYHTTSNER	PF3D7_0504000.1-p1	1xPhospho [T/S/Y]		0.918832	0.960875	0.963231	0.000231564
conserved Plasmodium protein, unknown function	SGNNLEHQLNSDENEK	PF3D7_0504800.1-p1	1xTMT6plex [K16]; 2xPhospho [S1(100); S11(100)]	2xPhospho [S1127(100); S1137(100)]	0.692422	0.973672	0.778421	0.010267
conserved Plasmodium protein, unknown function	CSNTLGNVDR	PF3D7_0504800.1-p1	1xCarbamidomethyl [C1]; 1xPhospho [S2(100)]	1xPhospho [S2014(100)]	1.00937	0.763128	1.02596	0.00819752
mediator of RNA polymerase II transcription subunit 11, putative	SDNSVNSLK	PF3D7_0505900.1-p1	1xAcetyl [N-Term]; 1xPhospho [S1(99.5)]	1xAcetyl [N-Term]; 1xPhospho [S2(99.5)]	1.23522	0.996377	1.17394	0.00395706
conserved Plasmodium protein, unknown function	HDISQHNR	PF3D7_0506500.1-p1	1xPhospho [S4(100)]	1xPhospho [S2483(100)]; 1xPhospho [S4970(100)]; 1xPhospho [S7465(100)]	1.00579	0.822222	0.839048	0.00431476
rhomboid protease ROM4	GSNTGFNPK	PF3D7_0506900.1-p1	1xAcetyl [N-Term]; 1xPhospho [S/T]	1xAcetyl [N-Term]	1.05736	1.30569	1.0352	0.00580821
rhomboid protease ROM4	SCSINDDER	PF3D7_0506900.1-p1	1xCarbamidomethyl [C2]; 1xPhospho [S3(100)]	1xPhospho [S182(100)]	0.99597	0.963937	0.942395	0.000258729
pre-mRNA-processing ATP-dependent RNA helicase PRP5, putative	QDHDDSDDVLK	PF3D7_0508700.1-p1	1xTMT6plex [K11]; 1xPhospho [S6(100)]	1xPhospho [S36(100)]	1.02943	1.0922	1.08708	0.000353819
conserved Plasmodium protein, unknown function	NSHDHYINDDK	PF3D7_0508900.1-p1	1xTMT6plex [K11]; 1xPhospho [S2(100)]	1xPhospho [S647(100)]	1.12156	1.13623	0.946412	0.00324339
RNA pseudouridylate synthase, putative	SPSQHITLNEGK	PF3D7_0511500.1-p1	1xTMT6plex [K12]; 1xPhospho [S3(99.7)]	1xPhospho [S9206(99.7)]	1.13462	1.32987	1.07253	0.00429636
RNA pseudouridylate synthase, putative	RLSDQPLSAK	PF3D7_0511500.1-p1	1xTMT6plex [K10]; 2xPhospho [S3(100); S8(100)]	2xPhospho [S6877(100); S6882(100)]	1.00101	1.08864	0.900679	0.00295462
RNA pseudouridylate synthase, putative	NDNMDDDSYYER	PF3D7_0511500.1-p1	1xPhospho [S8(100)]	1xPhospho [S2205(100)]	0.868158	1.08402	0.800819	0.00855326
RNA pseudouridylate synthase, putative	HASMDSSK	PF3D7_0511500.1-p1	1xTMT6plex [K8]; 2xPhospho [S3(100); S6(99.7)]	2xPhospho [S7547(100); S7550(99.7)]	0.941599	0.924906	1.16554	0.00584045
RNA pseudouridylate synthase, putative	HASMDSSK	PF3D7_0511500.1-p1	1xTMT6plex [K8]; 1xPhospho [S3(100)]	1xPhospho [S7547(100)]	0.970563	1.01594	1.08508	0.00105581
RNA pseudouridylate synthase, putative	HASMDSSK	PF3D7_0511500.1-p1	1xOxidation [M4]; 1xTMT6plex [K8]; 1xPhospho [S3(100)]	1xPhospho [S7547(100)]	1.27446	0.996291	0.968023	0.00810282
phosphatidylinositol 3-kinase	AFPSNENILNR	PF3D7_0515300.1-p1	1xPhospho [S4(100)]	1xPhospho [S1749(100)]	0.932796	1.12336	1.01532	0.00289153
glideosome-associated protein 40, putative	NYSSKQHEMLDSQA	PF3D7_0515700.1-p1	1xOxidation [M9]; 2xPhospho [S3(100); S4(100)]	2xPhospho [S445(100); S446(100)]	1.12209	1.09543	0.9407	0.00287275
glideosome-associated protein 40, putative	NYSSKQHEMLDSQA	PF3D7_0515700.1-p1	2xPhospho [S3(100); S4(100)]	2xPhospho [S445(100); S446(100)]	1.06535	0.95528	0.858411	0.00385769
glideosome-associated protein 40, putative	NYSSKQHEMLDSQA	PF3D7_0515700.1-p1	1xTMT6plex [K5]; 1xPhospho [S/Y]		1.24412	1.01643	0.820683	0.0138958
glideosome-associated protein 40, putative	SYQGSQDYDDK	PF3D7_0515700.1-p1	1xTMT6plex [K11]; 1xPhospho [S1(100)]	1xPhospho [S378(100)]	0.814037	1.81204	1.16639	0.0494992
glideosome-associated protein 40, putative	SYQGSQDYDDK	PF3D7_0515700.1-p1	1xTMT6plex [K11]; 2xPhospho [S1(100); S5(100)]	2xPhospho [S378(100); S382(100)]	0.947244	1.17741	1.15752	0.00449892
glideosome-associated protein 40, putative	QHEMLDSQA	PF3D7_0515700.1-p1	1xOxidation [M4]; 1xPhospho [S7(100)]	1xPhospho [S454(100)]	0.98307	1.03922	0.943226	0.000792503
glideosome-associated protein 40, putative	QHEMLDSQA	PF3D7_0515700.1-p1	1xPhospho [S7(100)]	1xPhospho [S454(100)]	1.01691	0.949698	0.826042	0.00358609
glideosome-associated protein 40, putative	GTSHMDSSSNQTSHGVISADEGRGEHSR	PF3D7_0515700.1-p1	1xOxidation [M5]; 1xPhospho [S18(100)]	1xPhospho [S420(100)]	0.810749	1.26489	0.734121	0.0298809
phosducin-like protein 1, putative	DNNSDNYDDEDELNK	PF3D7_0516400.1-p1	1xTMT6plex [K15]; 1xPhospho [S4(100)]	1xPhospho [S267(100)]	1.00336	1.34011	1.11414	0.0073107
AP2 domain transcription factor AP2-O2, putative	HINDQVENQMNSPTR	PF3D7_0516800.1-p1	1xOxidation [M10]; 1xPhospho [T14(99.6)]	1xPhospho [T2018(99.6)]	1.20858	1.10165	0.915739	0.00627055
serine/arginine-rich splicing factor 1	SLSYQER	PF3D7_0517300.1-p1	1xPhospho [S3(100)]	1xPhospho [S265(100)]	0.878656	1.17604	1.12288	0.0073901
serine/arginine-rich splicing factor 1	SLSYQER	PF3D7_0517300.1-p1	2xPhospho [S1(100); S3(100)]	2xPhospho [S263(100); S265(100)]	0.836819	1.07794	0.961472	0.00523142
FACT complex subunit SPT16, putative	FAYKSDEDDEGYNKR	PF3D7_0517400.1-p1	1xPhospho [S5(100)]	1xPhospho [S1125(100)]	0.909256	1.02471	1.03564	0.00166406
eukaryotic translation initiation factor 3 subunit B, putative	VSDNELSDK	PF3D7_0517700.1-p1	2xPhospho [S2(100); S7(100)]	2xPhospho [S5(100); S10(100)]	1.06334	1.30232	1.09019	0.00427757
eukaryotic translation initiation factor 3 subunit B, putative	VSDNELSDK	PF3D7_0517700.1-p1	1xPhospho [S7(100)]	1xPhospho [S10(100)]	0.868618	0.855812	0.982066	0.00197188
FoP domain-containing protein, putative	SNLSMMNR	PF3D7_0519700.1-p1	1xPhospho [S4(100)]	1xPhospho [S64(100)]	0.976854	0.722467	0.863599	0.00733697
FoP domain-containing protein, putative	SNLSMMNR	PF3D7_0519700.1-p1	1xOxidation [M]; 1xPhospho [S4(100)]	1xPhospho [S64(100)]	1.1809	0.690175	0.884304	0.023295
conserved Plasmodium protein, unknown function	NVSDNNVK	PF3D7_0522400.1-p1	1xTMT6plex [K8]; 1xPhospho [S3(100)]	1xPhospho [S8258(100)]	0.957674	1.08734	0.749899	0.0109453
conserved Plasmodium protein, unknown function	NISFTHSDNR	PF3D7_0522400.1-p1	2xPhospho [S3(100); S7(100)]	2xPhospho [S3144(100); S3148(100)]	0.911638	0.976024	0.731331	0.00696324
conserved Plasmodium protein, unknown function	ENSYETFR	PF3D7_0522400.1-p1	1xPhospho [S3(100)]	1xPhospho [S2492(100)]	0.919804	0.924687	0.603402	0.0165486
conserved Plasmodium protein, unknown function	DDVEHSINSNQIR	PF3D7_0522400.1-p1	1xPhospho [S9(100)]	1xPhospho [S2836(100)]	0.625776	1.12656	0.748722	0.0311473
DnaJ protein, putative	TSSLANQIR	PF3D7_0523400.1-p1	1xPhospho [S3(100)]	1xPhospho [S416(100)]	0.98691	0.83612	1.20225	0.0109175
conserved Plasmodium protein, unknown function	INEESDDNVEYK	PF3D7_0524500.1-p1	1xTMT6plex [K12]; 1xPhospho [S5(100)]	1xPhospho [S82(100)]	0.814025	1.01296	1.12739	0.00853204
inner membrane complex protein 1g, putative	SKDSGFPSIR	PF3D7_0525800.1-p1	1xPhospho [S4(100)]	1xPhospho [S277(100)]	0.842395	1.23559	1.30058	0.0157718
inner membrane complex protein 1g, putative	ENQTISLADEK	PF3D7_0525800.1-p1	2xPhospho [T4(100); S6(100)]	2xPhospho [T189(100); S191(100)]	0.903488	1.00006	0.981644	0.000946072
inner membrane complex protein 1g, putative	ENQTISLADEK	PF3D7_0525800.1-p1	1xPhospho [S6(99.8)]	1xPhospho [S191(99.8)]	0.998167	0.843134	1.46309	0.0274277
conserved Plasmodium protein, unknown function	IGSHLSDDEIR	PF3D7_0526500.1-p1	1xPhospho [S6(100)]	1xPhospho [S782(100)]	1.20967	0.951987	1.01794	0.00527511
conserved Plasmodium protein, unknown function	SPCENSQDR	PF3D7_0527600.1-p1	1xCarbamidomethyl [C3]; 1xPhospho [S6(100)]	1xPhospho [S303(100)]	0.84217	0.987082	0.860899	0.00256527
eukaryotic translation initiation factor 3 subunit E, putative	SSNDDQQQIQK	PF3D7_0528200.1-p1	1xTMT6plex [K11]; 1xPhospho [S]		1.21541	1.37838	1.17849	0.00237673
peptidyl-prolyl cis-trans isomerase	GYSEDEDEEEVK	PF3D7_0528700.1-p1	1xTMT6plex [K12]; 1xPhospho [S3(100)]	1xPhospho [S9(100)]	0.939954	1.15451	1.16514	0.00452712
conserved Plasmodium protein, unknown function	SKESLSGGENDK	PF3D7_0529400.1-p1	2xTMT6plex [K2; K12]; 2xPhospho [S4(100); S6(100)]	2xPhospho [S1059(100); S1061(100)]	0.949239	1.00667	1.00103	0.000343678
conserved Plasmodium protein, unknown function	NYPSEYYPNMDNTPDR	PF3D7_0529400.1-p1	1xOxidation [M10]; 1xPhospho [T13(100)]	1xPhospho [T876(100)]	1.16671	1.21437	1.88101	0.0253416
conserved Plasmodium protein, unknown function	ESLSGGENDK	PF3D7_0529400.1-p1	1xTMT6plex [K10]; 1xPhospho [S4(100)]	1xPhospho [S1061(100)]	0.930348	1.07573	1.03777	0.00183599
lysine-rich membrane-associated PHISTb protein	RKSNPNNEISLR	PF3D7_0532400.1-p1	1xTMT6plex [K2]; 1xPhospho [S3(100)]	1xPhospho [S310(100)]	0.942982	0.852851	0.908993	0.000848481
lysine-rich membrane-associated PHISTb protein	KSNPNNEISLR	PF3D7_0532400.1-p1	1xPhospho [S2(100)]	1xPhospho [S310(100)]	1.18375	0.765043	0.862039	0.0177554
conserved Plasmodium protein, unknown function	HSSLPNER	PF3D7_0601900.1-p1	1xPhospho [S2(99.8)]	1xPhospho [S95(99.8)]	1.04018	1.50942	1.23892	0.0113977
trophozoite exported protein 1	RSLECNPNEAK	PF3D7_0603400.1-p1	1xCarbamidomethyl [C5]; 1xTMT6plex [K11]; 1xPhospho [S2(100)]	1xPhospho [S326(100)]	0.734868	0.963275	1.30055	0.0259711
AP2 domain transcription factor	YASDNVVNR	PF3D7_0604100.1-p1	1xPhospho [S3(100)]	1xPhospho [S1865(100)]	0.864073	1.09224	0.940589	0.00478606
conserved Plasmodium protein, unknown function	SVSNMHMSHVNR	PF3D7_0604500.1-p1	1xOxidation [M]; 1xPhospho [S1(100)]	1xPhospho [S1350(100)]	1.07449	1.12207	1.10844	0.000164884
conserved Plasmodium protein, unknown function	SVSNMHMSHVNR	PF3D7_0604500.1-p1	2xOxidation [M5; M7]; 1xPhospho [S3(99.4)]	1xPhospho [S1352(99.4)]	1.11789	0.952223	1.00724	0.00224766
conserved Plasmodium protein, unknown function	STSNCDEETR	PF3D7_0604500.1-p1	1xCarbamidomethyl [C5]; 1xPhospho [S3(100)]	1xPhospho [S1701(100)]	0.856193	1.31582	0.849874	0.0226625
conserved Plasmodium protein, unknown function	SNTPSHHSFDNAK	PF3D7_0604500.1-p1	1xTMT6plex [K13]; 2xPhospho [T3(100); S8(100)]	2xPhospho [T808(100); S813(100)]	0.990578	0.95133	0.944779	0.000220784
conserved Plasmodium protein, unknown function	ELSQEEDTNK	PF3D7_0604500.1-p1	1xTMT6plex [K10]; 1xPhospho [S3(100)]	1xPhospho [S1602(100)]	1.20701	1.02985	0.951476	0.00501937
DNA repair protein RAD50, putative	SDEQNNSDNNK	PF3D7_0605800.1-p1	1xTMT6plex [K11]; 1xPhospho [S7(100)]	1xPhospho [S1054(100)]	0.985666	1.30249	0.909364	0.0125128
DNA repair protein RAD50, putative	DCYSSDQTPQK	PF3D7_0605800.1-p1	1xCarbamidomethyl [C2]; 1xTMT6plex [K11]; 2xPhospho [S5(99.5); T8(100)]	2xPhospho [S1371(99.5); T1374(100)]	0.92087	1.26182	0.894869	0.0130222
conserved Plasmodium protein, unknown function	RQESVSK	PF3D7_0606000.1-p1	1xTMT6plex [K7]; 1xPhospho [S4(100)]	1xPhospho [S542(100)]	0.99253	1.08048	0.939354	0.0016751
conserved Plasmodium protein, unknown function	ESISLDGTGR	PF3D7_0606000.1-p1	2xPhospho [S4(100); T8(100)]	2xPhospho [S834(100); T838(100)]	1.06536	1.07729	0.869998	0.00444774
conserved Plasmodium protein, unknown function	EDDVDSHDREGSLNK	PF3D7_0606600.1-p1	1xTMT6plex [K15]; 2xPhospho [S6(100); S12(100)]	2xPhospho [S1569(100); S1575(100)]	0.882957	0.925562	0.974475	0.000811348
conserved Plasmodium protein, unknown function	EDDVDSHDREGSLNK	PF3D7_0606600.1-p1	1xTMT6plex [K15]; 1xPhospho [S6(100)]	1xPhospho [S1569(100)]	0.810077	0.907704	0.856486	0.0010778
conserved Plasmodium protein, unknown function	EDDVDSHDR	PF3D7_0606600.1-p1	1xPhospho [S6(100)]	1xPhospho [S1569(100)]	0.891119	1.19474	0.975109	0.00777856
conserved Plasmodium protein, unknown function	GSNNIQSYDDR	PF3D7_0607700.1-p1	1xPhospho [S2(100)]	1xPhospho [S1577(100)]	0.843099	0.967596	1.15081	0.00809562
nucleoporin NUP637, putative	GESNQMNNTNIMNVNK	PF3D7_0609000.1-p1	1xTMT6plex [K16]; 1xPhospho [S3(100)]	1xPhospho [S5144(100)]	0.739014	0.900619	1.22474	0.0216479
palmitoyltransferase DHHC2, putative	VSVAHENPV	PF3D7_0609800.1-p1	1xPhospho [S2(100)]	1xPhospho [S277(100)]	1.30916	0.917207	1.13994	0.0100763
palmitoyltransferase DHHC2, putative	THHCSACNR	PF3D7_0609800.1-p1	2xCarbamidomethyl [C4; C7]; 1xPhospho [S5(100)]	1xPhospho [S115(100)]	0.995379	1.12578	1.66636	0.0254638
histone H3	KSAPISAGIK	PF3D7_0610400.1-p1	2xTMT6plex [K1; K10]; 2xPhospho [S2(100); S6(100)]	2xPhospho [S29(100); S33(100)]	1.0765	0.754915	0.877983	0.0105894
histone H3	SAPISAGIK	PF3D7_0610400.1-p1	2xPhospho [S1(100); S5(100)]	2xPhospho [S29(100); S33(100)]	0.965104	0.506683	0.926831	0.0321154
histone H3	SAPISAGIK	PF3D7_0610400.1-p1	1xPhospho [S5(100)]	1xPhospho [S33(100)]	1.27146	0.814572	0.941685	0.0177166
transcription elongation factor SPT5, putative	SNTNYLR	PF3D7_0610900.1-p1	1xPhospho [T3(100)]	1xPhospho [T868(100)]	0.889597	0.892435	1.42737	0.0268114
SWIB/MDM2 domain-containing protein	NNSCEGISNK	PF3D7_0611400.1-p1	1xCarbamidomethyl [C4]; 1xTMT6plex [K10]; 1xPhospho [S3(100)]	1xPhospho [S704(100)]	0.79975	0.890664	1.2512	0.019198
basal complex transmembrane protein 1	SDITTTDSDSSINEK	PF3D7_0611600.1-p1	1xTMT6plex [K15]; 2xPhospho [S10(99.4); S11(100)]	2xPhospho [S456(99.4); S457(100)]	0.995703	1.10189	0.596106	0.0281714
basal complex transmembrane protein 1	NESNQNSSHENIYYQK	PF3D7_0611600.1-p1	1xTMT6plex [K16]; 2xPhospho [S3(99.3); S7(99.3)]	2xPhospho [S397(99.3); S401(99.3)]	1.03333	0.921384	0.938544	0.00130012
basal complex transmembrane protein 1	KSTTSEGSK	PF3D7_0611600.1-p1	2xTMT6plex [K1; K9]; 1xPhospho [S2(100)]	1xPhospho [S194(100)]	0.975562	1.18869	1.03808	0.00349272
conserved Plasmodium protein, unknown function	RVSEHSGDLNR	PF3D7_0611800.1-p1	2xPhospho [S3(100); S6(100)]	2xPhospho [S1228(100); S1231(100)]	0.852687	1.11406	1.07703	0.0064149
leucine-rich repeat protein	SESTDVTER	PF3D7_0612200.1-p1	2xPhospho [S3(100); T4(100)]	2xPhospho [S1337(100); T1338(100)]	1.00412	1.0815	0.976451	0.000947261
leucine-rich repeat protein	SESTDVTER	PF3D7_0612200.1-p1	1xPhospho [S3(100)]	1xPhospho [S1337(100)]	0.847393	0.775936	0.957473	0.00374577
leucine-rich repeat protein	NNFVHNGESDDER	PF3D7_0612200.1-p1	1xPhospho [S9(100)]	1xPhospho [S418(100)]	1.34341	0.664342	1.14711	0.0348937
rhoptry protein ROP14	EQIHNNQSPQK	PF3D7_0613300.1-p1	1xPhospho [S8(100)]	1xPhospho [S468(100)]	0.785429	1.22177	0.898538	0.017736
AP2 domain transcription factor, putative	NRISSDEFNDEHNK	PF3D7_0613800.1-p1	2xPhospho [S4(100); S5(100)]	2xPhospho [S697(100); S698(100)]	1.03873	1.00937	0.649113	0.0188646
AP2 domain transcription factor, putative	NRISSDEFNDEHNK	PF3D7_0613800.1-p1	1xPhospho [S4(99.5)]	1xPhospho [S697(99.5)]	0.876494	0.941274	0.944036	0.000574128
AP2 domain transcription factor, putative	DDDIQSDQLNK	PF3D7_0613800.1-p1	1xPhospho [S6(100)]	1xPhospho [S761(100)]	1.02135	1.14177	1.17484	0.00175254
myosin E, putative	YSHSSDDIK	PF3D7_0613900.1-p1	1xPhospho [S4(100)]	1xPhospho [S153(100)]	0.781814	1.14209	1.38428	0.0242788
myosin E, putative	YSHSSDDIK	PF3D7_0613900.1-p1	2xPhospho [S4(100); S5(100)]	2xPhospho [S153(100); S154(100)]	1.06888	1.32466	2.06002	0.0377901
major facilitator superfamily-related transporter, putative	SIDDSTDNSK	PF3D7_0614300.1-p1	1xPhospho [S1(100)]	1xPhospho [S435(100)]	1.32356	0.795052	1.0415	0.0203696
major facilitator superfamily-related transporter, putative	SIDDSTDNSK	PF3D7_0614300.1-p1	1xTMT6plex [K10]; 2xPhospho [S1(100); S5(99.6)]	2xPhospho [S435(100); S439(99.6)]	0.943796	1.00521	0.869386	0.00174265
major facilitator superfamily-related transporter, putative	NISSGKSIDDSTDNSK	PF3D7_0614300.1-p1	2xTMT6plex [K6; K16]; 2xPhospho [S7(100); S/T]	2xPhospho [S435(100); S/T]	1.04791	0.672134	0.873157	0.0154107
major facilitator superfamily-related transporter, putative	NISSGKSIDDSTDNSK	PF3D7_0614300.1-p1	2xPhospho [S3(100); S4(100)]	2xPhospho [S431(100); S432(100)]	1.13263	0.80554	1.28863	0.0170659
major facilitator superfamily-related transporter, putative	NEVINSNDTRLR	PF3D7_0614300.1-p1	2xPhospho [S6(100); T9(100)]	2xPhospho [S12(100); T15(100)]	1.07888	0.557209	0.929455	0.0313561
major facilitator superfamily-related transporter, putative	NEVINSNDTR	PF3D7_0614300.1-p1	2xPhospho [S6(100); T9(100)]	2xPhospho [S12(100); T15(100)]	1.31435	1.01576	0.892424	0.0133251
major facilitator superfamily-related transporter, putative	GNDNTNDTNNLSSAK	PF3D7_0614300.1-p1	1xTMT6plex [K15]; 2xPhospho [S12(100); S13(100)]	2xPhospho [S417(100); S418(100)]	1.21384	1.01095	0.746862	0.0181219
ribonuclease, putative	SYTSSDEHYNVNTK	PF3D7_0615400.1-p1	2xPhospho [S4(99.4); S5(99.4)]	2xPhospho [S1150(99.4); S1151(99.4)]	1.02186	0.886836	1.03235	0.00227642
ribonuclease, putative	QDDESVESKER	PF3D7_0615400.1-p1	2xPhospho [S5(100); S8(100)]	2xPhospho [S1806(100); S1809(100)]	1.05258	0.897337	0.901142	0.00288156
ribonuclease, putative	QDDESVESKER	PF3D7_0615400.1-p1	2xPhospho [S5(100); S8(100)]	2xPhospho [S1806(100); S1809(100)]	0.864834	0.922438	0.803451	0.00157883
ribonuclease, putative	QDDESVESK	PF3D7_0615400.1-p1	1xPhospho [S5(100)]	1xPhospho [S1806(100)]	1.03376	1.27947	0.989522	0.00664402
ribonuclease, putative	ESISTDNTK	PF3D7_0615400.1-p1	2xPhospho [S4(100); T5(100)]	2xPhospho [S922(100); T923(100)]	0.84258	0.967127	0.863945	0.00185642
ribonuclease, putative	ESISTDNTK	PF3D7_0615400.1-p1	2xPhospho [S4(99.5); T5(99.5)]	2xPhospho [S922(99.5); T923(99.5)]	1.00676	0.885024	0.836557	0.00308478
ribonuclease, putative	EHSPYDDNSLEEPSK	PF3D7_0615400.1-p1	1xTMT6plex [K15]; 1xPhospho [S3(100)]	1xPhospho [S885(100)]	1.12924	1.40286	1.11053	0.00600035
zinc finger protein, putative	SGHHNDDQK	PF3D7_0615600.1-p1	1xPhospho [S1(100)]	1xPhospho [S2033(100)]; 1xPhospho [S4074(100)]	0.904793	0.915252	0.913774	1.28592e-05
RNA and export factor binding protein, putative	GKGSYGSNYEER	PF3D7_0615700.1-p1	1xTMT6plex [K2]; 2xPhospho [S4(100); S7(100)]	2xPhospho [S52(100); S55(100)]	0.915897	1.01077	1.06937	0.00199869
RNA and export factor binding protein, putative	GSYGSNYEER	PF3D7_0615700.1-p1	2xPhospho [S2(100); S5(100)]	2xPhospho [S52(100); S55(100)]	1.15248	0.819505	1.46156	0.0252483
RNA and export factor binding protein, putative	GSYGSNYEER	PF3D7_0615700.1-p1	1xPhospho [S5(100)]	1xPhospho [S55(100)]	0.990611	0.939826	1.214	0.00639353
protein phosphatase, putative	SNSCNIR	PF3D7_0615900.1-p1	1xCarbamidomethyl [C4]; 1xPhospho [S3(100)]	1xPhospho [S1063(100)]	0.917845	0.934119	1.01074	0.000899694
conserved protein, unknown function	TEAENIK	PF3D7_0617200.1-p1	1xAcetyl [N-Term]; 1xTMT6plex [K7]; 1xPhospho [T1(100)]	1xAcetyl [N-Term]; 1xPhospho [T2(100)]	0.51213	0.936732	0.798433	0.0267454
histone H2A	AGTANQDY	PF3D7_0617800.1-p1	2xPhospho [T3(100); Y8(100)]	2xPhospho [T127(100); Y132(100)]	1.11671	1.19879	1.0696	0.00111721
histone H3 variant	SAPVSTGIK	PF3D7_0617900.1-p1	2xPhospho [S1(100); S5(99.6)]	2xPhospho [S29(100); S33(99.6)]	0.849843	0.572937	1.05443	0.0273806
histone H3 variant	SAPVSTGIK	PF3D7_0617900.1-p1	2xPhospho [S1(100); S/T]	2xPhospho [S29(100); S/T]	1.26335	0.849657	0.885338	0.0170884
phosphatidylinositol N-acetylglucosaminyltransferase subunit GPI1	SGVNYDVK	PF3D7_0618900.1-p1	1xAcetyl [N-Term]; 1xTMT6plex [K8]; 1xPhospho [S1(100)]	1xAcetyl [N-Term]; 1xPhospho [S2(100)]	0.718729	1.14806	1.65068	0.0489183
cell division cycle protein 48 homologue, putative	SVSQADLIK	PF3D7_0619400.1-p1	1xPhospho [S3(100)]	1xPhospho [S775(100)]	1.16247	1.0419	1.22212	0.00214685
nuclear polyadenylated RNA-binding protein NAB2, putative	SVSSSSSTR	PF3D7_0623100.1-p1	2xPhospho [S3(98.6); S4(98.6)]	2xPhospho [S177(98.6); S178(98.6)]	0.860566	0.955646	1.23716	0.0121174
nuclear polyadenylated RNA-binding protein NAB2, putative	SVSSSSSTR	PF3D7_0623100.1-p1	1xPhospho [S/T]		0.853525	0.93801	1.38158	0.0231434
nuclear polyadenylated RNA-binding protein NAB2, putative	RISDSADEYNNSEK	PF3D7_0623100.1-p1	1xPhospho [S3(100)]	1xPhospho [S260(100)]	0.865916	0.8465	0.980067	0.00214824
nuclear polyadenylated RNA-binding protein NAB2, putative	QHDEYSKSNR	PF3D7_0623100.1-p1	2xPhospho [S6(100); S8(100)]	2xPhospho [S106(100); S108(100)]	0.789402	1.05933	0.991568	0.00725386
nuclear polyadenylated RNA-binding protein NAB2, putative	QHDEYSKSNR	PF3D7_0623100.1-p1	1xTMT6plex [K7]; 2xPhospho [S6(100); S8(100)]	2xPhospho [S106(100); S108(100)]	1.04758	0.961989	0.926804	0.00133977
SNF2 helicase, putative	ENSSSTNK	PF3D7_0624600.1-p1	1xTMT6plex [K8]; 1xPhospho [S5(99.4)]	1xPhospho [S1856(99.4)]	0.884247	1.03616	0.864821	0.00338684
SNF2 helicase, putative	ELNYVNSR	PF3D7_0624600.1-p1	1xPhospho [S7(100)]	1xPhospho [S2378(100)]	0.997893	1.17497	0.918975	0.00535012
SNF2 helicase, putative	CEPNEGSTTPSR	PF3D7_0624600.1-p1	1xCarbamidomethyl [C1]; 1xPhospho [T9(99.6)]	1xPhospho [T1807(99.6)]	0.975857	0.987042	0.929432	0.000334502
ankyrin-repeat protein, putative	NNNDEDVESNNADALK	PF3D7_0627100.1-p1	1xTMT6plex [K16]; 1xPhospho [S9(100)]	1xPhospho [S1284(100)]	1.00798	1.09897	0.867294	0.00458866
transportin	SDSNYIDENVYK	PF3D7_0627700.1-p1	1xTMT6plex [K12]; 1xPhospho [S3(100)]	1xPhospho [S326(100)]	1.10092	0.966939	0.93927	0.00247046
acetyl-CoA synthetase, putative	NDHSDDNNK	PF3D7_0627800.1-p1	1xPhospho [S4(100)]	1xPhospho [S424(100)]	0.866603	0.897087	0.960251	0.00092118
HECT-domain (ubiquitin-transferase), putative	LNSEENER	PF3D7_0628100.1-p1	1xPhospho [S3(100)]	1xPhospho [S6339(100)]	0.995346	1.20884	1.50067	0.0137746
HECT-domain (ubiquitin-transferase), putative	GSYSTNPR	PF3D7_0628100.1-p1	1xPhospho [S2(100)]	1xPhospho [S2113(100)]	0.908369	0.753606	1.03314	0.00800184
HECT-domain (ubiquitin-transferase), putative	NEEYNTSYESQR	PF3D7_0628100.1-p1	2xPhospho [S7(100); S10(100)]	2xPhospho [S180(100); S183(100)]	0.950921	1.11669	1.17927	0.00393869
eukaryotic translation initiation factor 2-alpha kinase	AASQDVLNK	PF3D7_0628200.1-p1	1xPhospho [S3(100)]	1xPhospho [S1897(100)]	0.835671	0.874938	1.01712	0.00365458
eukaryotic translation initiation factor 2-alpha kinase	AASQDVLNK	PF3D7_0628200.1-p1	1xPhospho [S3(100)]	1xPhospho [S1897(100)]	0.99462	1.15103	0.817692	0.00936885
SET domain protein, putative	VDSMNNTFNR	PF3D7_0629700.1-p1	1xOxidation [M4]; 1xPhospho [S3(100)]	1xPhospho [S3712(100)]	1.03006	1.29306	0.938587	0.00941482
SET domain protein, putative	VDSMNNTFNR	PF3D7_0629700.1-p1	1xPhospho [S3(100)]	1xPhospho [S3712(100)]	0.912058	1.09806	0.964783	0.00310059
SET domain protein, putative	VDSMNNTFNR	PF3D7_0629700.1-p1	2xPhospho [S3(100); T7(100)]	2xPhospho [S3712(100); T3716(100)]	0.889433	0.874971	0.984675	0.00140724
SET domain protein, putative	SNSLHDMNDK	PF3D7_0629700.1-p1	1xTMT6plex [K10]; 1xPhospho [S1(100)]	1xPhospho [S3667(100)]	0.99317	0.861687	0.907401	0.00174726
SET domain protein, putative	SENSDEGK	PF3D7_0629700.1-p1	1xAcetyl [N-Term]; 1xTMT6plex [K8]; 1xPhospho [S4(100)]	1xAcetyl [N-Term]; 1xPhospho [S5(100)]	1.03866	1.35012	1.06381	0.00744989
SET domain protein, putative	TTFSNSSK	PF3D7_0629700.1-p1	1xTMT6plex [K8]; 2xPhospho [S4(99.6); S7(100)]	2xPhospho [S310(99.7); S313(99.7)]	0.812532	0.981439	0.971468	0.00350478
SET domain protein, putative	NYASDDEEK	PF3D7_0629700.1-p1	1xPhospho [S4(100)]	1xPhospho [S6221(100)]	1.02922	0.961999	0.791045	0.00579285
conserved protein, unknown function	GNSFSNDEK	PF3D7_0630600.1-p1	1xPhospho [S3(100)]	1xPhospho [S499(100)]	0.891857	0.941415	1.32146	0.0162474
ATP-dependent RNA helicase HAS1	SNNSDHNNNNSK	PF3D7_0630900.1-p1	1xTMT6plex [K12]; 1xPhospho [S4(100)]	1xPhospho [S133(100)]	1.24554	0.768024	1.01575	0.0181391
small exported membrane protein 1	NPSQSGPYR	PF3D7_0702400.1-p1	1xPhospho [S3(100)]	1xPhospho [S31(100)]	1.11432	1.36071	1.10523	0.0048811
Plasmodium exported protein, unknown function	NSSQHSVGSHSVSSQEHK	PF3D7_0702500.1-p1	2xPhospho [S6(100); S]	2xPhospho [S164(100); S]	1.30188	0.926777	1.25561	0.010179
Plasmodium exported protein, unknown function	NSSQHSVGSHSVSSQEHK	PF3D7_0702500.1-p1	1xTMT6plex [K18]; 3xPhospho [S6(100); S11(99.4); S]	3xPhospho [S164(100); S169(99.4); S]	1.10211	1.14077	1.06288	0.000416192
Plasmodium exported protein, unknown function	KEHSTHDLPAGR	PF3D7_0702500.1-p1	1xPhospho [S4(100)]	1xPhospho [S180(100)]	1.11868	0.949037	1.09392	0.00251078
conserved Plasmodium membrane protein, unknown function	SGENQYFENSK	PF3D7_0703900.1-p1	1xTMT6plex [K11]; 1xPhospho [S1(100)]	1xPhospho [S2826(100)]	0.846734	0.798615	1.16346	0.0146134
conserved Plasmodium membrane protein, unknown function	YNTNHTNYNIR	PF3D7_0704100.1-p1	2xPhospho [T3(100); T6(100)]	2xPhospho [T2793(100); T2796(100)]	0.890215	0.905924	0.800642	0.00143203
conserved Plasmodium membrane protein, unknown function	TESDVSSLTENEK	PF3D7_0704100.1-p1	1xTMT6plex [K13]; 1xPhospho [S3(99.6)]	1xPhospho [S2554(99.6)]	0.701737	1.18301	0.989684	0.0206388
conserved Plasmodium membrane protein, unknown function	NTSSLNNNNDNNK	PF3D7_0704100.1-p1	1xTMT6plex [K13]; 1xPhospho [S4(99.7)]	1xPhospho [S662(99.7)]	1.18111	1.05358	0.937126	0.00441138
conserved Plasmodium membrane protein, unknown function	NLESNIQR	PF3D7_0704100.1-p1	1xPhospho [S4(100)]	1xPhospho [S2875(100)]	0.869928	0.80337	0.83279	0.000530968
conserved Plasmodium membrane protein, unknown function	EYNIINTCSR	PF3D7_0704100.1-p1	1xCarbamidomethyl [C8]; 1xPhospho [S9(99.6)]	1xPhospho [S46(99.6)]	1.01662	1.16814	1.09429	0.00159788
conserved Plasmodium membrane protein, unknown function	EDEEESNKTR	PF3D7_0704100.1-p1	1xTMT6plex [K8]; 1xPhospho [S6(100)]	1xPhospho [S1953(100)]	1.12567	0.974294	0.840136	0.00700792
conserved Plasmodium membrane protein, unknown function	TDYSSEDEIYAK	PF3D7_0704300.1-p1	1xTMT6plex [K12]; 1xPhospho [S5(99.5)]	1xPhospho [S213(99.5)]	1.27803	1.05432	0.985609	0.00631095
conserved Plasmodium membrane protein, unknown function	SSDNSYQGYDK	PF3D7_0704300.1-p1	1xTMT6plex [K11]; 1xPhospho [S1(99.8)]	1xPhospho [S226(99.8)]	0.995959	1.05199	1.04725	0.000302229
conserved Plasmodium membrane protein, unknown function	SSDNSYQGYDK	PF3D7_0704300.1-p1	1xTMT6plex [K11]; 2xPhospho [S2(99.6); S5(100)]	2xPhospho [S227(99.6); S230(100)]	1.07892	1.14524	0.976517	0.00210929
conserved Plasmodium membrane protein, unknown function	DIYSSEDEQNNSK	PF3D7_0704300.1-p1	1xTMT6plex [K13]; 2xPhospho [S4(100); S5(100)]	2xPhospho [S1680(100); S1681(100)]	1.12855	1.33425	0.948812	0.00945197
E3 ubiquitin-protein ligase	MYEEAHGGVSNDDEEGIQK	PF3D7_0704600.1-p1	1xTMT6plex [K19]; 1xPhospho [S10(100)]	1xPhospho [S3312(100)]	1.02173	0.875289	1.35608	0.0167843
origin recognition complex subunit 2	TNSNENQK	PF3D7_0705300.1-p1	1xTMT6plex [K8]; 1xPhospho [S3(100)]	1xPhospho [S370(100)]	0.808141	1.12254	0.99233	0.00864865
inositol-phosphate phosphatase, putative	RGSYLNEIENK	PF3D7_0705500.1-p1	1xTMT6plex [K11]; 1xPhospho [S3(100)]	1xPhospho [S2296(100)]	1.20882	0.942523	0.753245	0.0181215
inositol-phosphate phosphatase, putative	GSSNTSNSSSNK	PF3D7_0705500.1-p1	1xTMT6plex [K12]; 1xPhospho [S3(99.6)]	1xPhospho [S2738(99.6)]	0.800278	1.04605	0.847538	0.00695752
importin-7, putative	NSLEYNLR	PF3D7_0706000.1-p1	1xPhospho [S2(100)]	1xPhospho [S639(100)]	0.882776	0.874831	1.50963	0.0353194
mediator of RNA polymerase II transcription subunit 10, putative	KGSDISDDNDESIEK	PF3D7_0707600.1-p1	2xTMT6plex [K1; K15]; 2xPhospho [S3(100); S6(100)]	2xPhospho [S38(100); S41(100)]	1.49977	1.10746	0.906445	0.0214184
mediator of RNA polymerase II transcription subunit 10, putative	DLDNSYASDR	PF3D7_0707600.1-p1	1xPhospho [S8(100)]	1xPhospho [S60(100)]	0.942029	1.08691	0.874169	0.00417716
E3 ubiquitin-protein ligase, putative	NSISSENLNK	PF3D7_0707700.1-p1	1xTMT6plex [K10]; 1xPhospho [S4(99.7)]	1xPhospho [S653(99.7)]	0.813465	0.74499	0.615711	0.00633953
heat shock protein 90	NADESKEENEDEEK	PF3D7_0708400.1-p1	2xTMT6plex [K6; K14]; 1xPhospho [S5(100)]	1xPhospho [S252(100)]	0.873538	0.795949	0.844092	0.000727667
heat shock protein 110	NNETNSPNK	PF3D7_0708800.1-p1	1xPhospho [S6(100)]	1xPhospho [S589(100)]	0.995789	0.928869	0.794035	0.00425896
prodrug activation and resistance esterase	KSSTGSSSSR	PF3D7_0709700.1-p1	1xTMT6plex [K1]; 1xPhospho [S3(99.3)]	1xPhospho [S14(99.3)]	0.849408	1.09117	0.635282	0.022723
prodrug activation and resistance esterase	KSSTGSSSSR	PF3D7_0709700.1-p1	1xTMT6plex [K1]; 2xPhospho [T4(99); S6(100)]	2xPhospho [T15(99); S17(100)]	0.803887	1.00774	0.931542	0.00420326
prodrug activation and resistance esterase	SSTGSSSSR	PF3D7_0709700.1-p1	2xPhospho [S2(100); S5(99.4)]	2xPhospho [S14(100); S17(99.4)]	0.992789	1.15052	1.26577	0.00481282
conserved Plasmodium protein, unknown function	MNTFENSFER	PF3D7_0710200.1-p1	2xPhospho [T3(100); S7(100)]	2xPhospho [T2822(100); S2826(100)]	0.926092	0.94961	1.13183	0.00417937
conserved Plasmodium protein, unknown function	MNTFENSFER	PF3D7_0710200.1-p1	1xOxidation [M1]; 2xPhospho [T3(100); S7(100)]	2xPhospho [T2822(100); S2826(100)]	1.13865	0.893833	1.05089	0.00481947
conserved Plasmodium protein, unknown function	MNTFENSFER	PF3D7_0710200.1-p1	1xOxidation [M1]; 1xPhospho [S7(100)]	1xPhospho [S2826(100)]	1.27933	0.875565	0.831653	0.0198729
conserved Plasmodium protein, unknown function	MDNNSNIHENIETK	PF3D7_0710200.1-p1	1xOxidation [M1]; 1xPhospho [S5(100)]	1xPhospho [S2799(100)]	1.00567	0.83485	1.05637	0.00478089
histone deacetylase complex subunit SAP18, putative	VEKDTYSEDDDNNK	PF3D7_0711400.1-p1	2xTMT6plex [K3; K14]; 2xPhospho [T5(100); S7(100)]	2xPhospho [T60(100); S62(100)]	1.02041	0.868228	0.989066	0.00233101
histone deacetylase complex subunit SAP18, putative	THSLEGTGNEK	PF3D7_0711400.1-p1	1xTMT6plex [K11]; 2xPhospho [S3(99.6); T7(100)]	2xPhospho [S392(99.6); T396(100)]	1.00392	1.33928	0.993045	0.010282
histone deacetylase complex subunit SAP18, putative	SSSNYDISSK	PF3D7_0711400.1-p1	1xTMT6plex [K10]; 1xPhospho [S/Y]		1.00174	0.861035	0.807974	0.00419038
histone deacetylase complex subunit SAP18, putative	EKTHSLEGTGNEK	PF3D7_0711400.1-p1	2xTMT6plex [K2; K13]; 2xPhospho [T3(100); S5(100)]	2xPhospho [T390(100); S392(100)]	0.793415	0.944676	1.1416	0.0108484
histone deacetylase complex subunit SAP18, putative	DTYSEDDDNNK	PF3D7_0711400.1-p1	1xTMT6plex [K11]; 1xPhospho [S4(100)]	1xPhospho [S62(100)]	0.566943	0.906546	1.07787	0.0297796
regulator of chromosome condensation, putative	ESLSAPISK	PF3D7_0711500.1-p1	2xPhospho [S4(100); S8(100)]	2xPhospho [S676(100); S680(100)]	0.915172	0.906748	0.813959	0.00135914
regulator of chromosome condensation, putative	SYLSNESPTR	PF3D7_0711500.1-p1	2xPhospho [S4(100); S7(100)]	2xPhospho [S600(100); S603(100)]	0.928713	0.962342	0.88405	0.000600365
regulator of chromosome condensation, putative	SQDSYENHTYDK	PF3D7_0711500.1-p1	1xTMT6plex [K12]; 1xPhospho [S4(100)]	1xPhospho [S178(100)]	1.03365	1.06755	0.999129	0.000365066
regulator of chromosome condensation, putative	SQDSYENHTYDK	PF3D7_0711500.1-p1	1xPhospho [S4(100)]	1xPhospho [S178(100)]	1.09508	1.0431	0.964577	0.00134235
GPCR-like receptor SR25	DESSDENEK	PF3D7_0713400.1-p1	1xPhospho [S3(99.8)]	1xPhospho [S107(99.8)]	0.855446	1.11509	0.909793	0.00671298
conserved Plasmodium protein, unknown function	SISSVHESER	PF3D7_0714200.1-p1	2xPhospho [S1(100); S3(99.6)]	2xPhospho [S229(100); S231(99.6)]	0.977631	1.21436	1.54209	0.0168505
conserved Plasmodium protein, unknown function	SEIYYSNK	PF3D7_0714200.1-p1	1xTMT6plex [K8]; 1xPhospho [S1(100)]	1xPhospho [S110(100)]	0.879578	1.58844	1.71194	0.0329406
conserved Plasmodium protein, unknown function	TYTSSVHLNR	PF3D7_0714200.1-p1	2xPhospho [T3(99.1); S/T/Y]	2xPhospho [T442(99.1); S/T/Y]	1.07275	0.759244	1.15823	0.0144854
conserved Plasmodium protein, unknown function	SSTVSFSR	PF3D7_0714200.1-p1	2xPhospho [S2(100); S7(99.6)]	2xPhospho [T326(100); S330(100)]	0.996538	0.833465	1.15926	0.00879134
conserved Plasmodium protein, unknown function	DYHQHHLGTSNEFSK	PF3D7_0714200.1-p1	1xTMT6plex [K15]; 1xPhospho [T9(99.4)]	1xPhospho [T352(99.4)]	0.922994	1.07529	0.841174	0.00521177
conserved Plasmodium protein, unknown function	EGSHEERPR	PF3D7_0715200.1-p1	1xPhospho [S3(100)]	1xPhospho [S610(100)]	0.968624	1.00906	0.900167	0.00109568
cation diffusion facilitator family protein, putative	NSNNSSSK	PF3D7_0715900.1-p1	1xTMT6plex [K8]; 1xPhospho [S6(100)]	1xPhospho [S299(100)]	1.06358	1.20508	0.947873	0.00477727
cation diffusion facilitator family protein, putative	NSNNSSSK	PF3D7_0715900.1-p1	1xTMT6plex [K8]; 2xPhospho [S2(100); S5(100)]	2xPhospho [S295(100); S298(100)]	1.25318	0.897729	1.07055	0.00901011
RNA-binding protein, putative	NIEDEDSEESDSKWR	PF3D7_0716000.1-p1	1xTMT6plex [K13]; 2xPhospho [S7(100); S10(100)]	2xPhospho [S387(100); S390(100)]	0.979092	0.827729	0.925641	0.00235922
conserved Plasmodium protein, unknown function	YDDNTYNTSYERNSYDR	PF3D7_0723400.1-p1	2xPhospho [S9(99.3); S14(100)]	2xPhospho [S176(99.3); S181(100)]	0.741508	1.18333	0.98146	0.0169361
conserved Plasmodium protein, unknown function	YDDNTYNTSYER	PF3D7_0723400.1-p1	1xPhospho [S9(99.6)]	1xPhospho [S176(99.6)]	0.556936	1.10944	0.880172	0.0338457
conserved Plasmodium protein, unknown function	SSYHQSNNK	PF3D7_0723400.1-p1	1xPhospho [S2(99.8)]	1xPhospho [S6(99.8)]	0.764355	0.91134	0.910992	0.00320582
conserved Plasmodium protein, unknown function	HNSPNSK	PF3D7_0723400.1-p1	1xTMT6plex [K7]; 1xPhospho [S3(100)]	1xPhospho [S1321(100)]	0.925724	1.22606	0.91952	0.00962312
conserved Plasmodium protein, unknown function	SSAQSIR	PF3D7_0723800.1-p1	2xPhospho [S2(100); S5(100)]	2xPhospho [S558(100); S561(100)]	0.856845	0.860566	1.00645	0.00293066
conserved Plasmodium protein, unknown function	ESNTLSSYNNK	PF3D7_0723800.1-p1	1xTMT6plex [K11]; 2xPhospho [S2(100); S6(100)]	2xPhospho [S1280(100); S1284(100)]	0.883171	1.11709	0.773952	0.0117685
RNA-binding protein, putative	QEGNTDEQEHIQSDHHDDK	PF3D7_0723900.1-p1	1xTMT6plex [K19]; 1xPhospho [S13(100)]	1xPhospho [S715(100)]	0.820607	1.47133	1.12491	0.0261755
conserved Plasmodium protein, unknown function	LHSNDTEALR	PF3D7_0724100.1-p1	2xPhospho [S3(100); T6(100)]	2xPhospho [S451(100); T454(100)]	1.10455	1.08077	0.821398	0.00808739
conserved Plasmodium membrane protein, unknown function	YSSHDIDNNNK	PF3D7_0726400.1-p1	1xTMT6plex [K11]; 1xPhospho [S2(99.7)]	1xPhospho [S3621(99.7)]	0.87604	0.776052	1.15419	0.0143118
ubiquitin carboxyl-terminal hydrolase, putative	NNTSSSISISSNK	PF3D7_0726500.1-p1	1xTMT6plex [K13]; 2xPhospho [S6(98.9); S11(100)]	2xPhospho [S1368(98.9); S1373(100)]	1.09359	0.894145	0.775731	0.00998573
ubiquitin carboxyl-terminal hydrolase, putative	NDNNNSNNVVNDK	PF3D7_0726500.1-p1	1xTMT6plex [K13]; 1xPhospho [S6(100)]	1xPhospho [S2658(100)]	1.10732	0.888289	0.80079	0.00942983
ubiquitin carboxyl-terminal hydrolase, putative	KEESEENEENADNNKDER	PF3D7_0726500.1-p1	2xTMT6plex [K1; K15]; 1xPhospho [S4(100)]	1xPhospho [S1398(100)]	0.816119	0.963541	0.828463	0.00293687
proteasome subunit alpha type-5, putative	YNTDDISR	PF3D7_0727400.1-p1	1xPhospho [T3(100)]	1xPhospho [T234(100)]	0.99885	0.83569	1.25892	0.013985
cation transporting ATPase, putative	ASYSEAR	PF3D7_0727800.1-p1	2xPhospho [S2(100); S4(100)]	2xPhospho [S1611(100); S1613(100)]	1.03869	1.21413	1.41541	0.00782968
cation transporting ATPase, putative	ASYSEAR	PF3D7_0727800.1-p1	1xPhospho [S4(100)]	1xPhospho [S1613(100)]	0.94334	0.985353	1.21929	0.00662572
conserved Plasmodium membrane protein, unknown function	IQQSYTPTQR	PF3D7_0728100.1-p1	2xPhospho [S4(100); T6(100)]	2xPhospho [S4146(100); T4148(100)]	0.910724	0.964952	0.998434	0.000710743
conserved Plasmodium protein, unknown function	NDDNHNSDNNK	PF3D7_0729100.1-p1	1xTMT6plex [K11]; 1xPhospho [S7(100)]	1xPhospho [S2088(100)]	1.08382	1.02908	0.959008	0.00124196
conserved Plasmodium protein, unknown function	VNNSNDNR	PF3D7_0729100.1-p1	1xPhospho [S4(100)]	1xPhospho [S1201(100)]	0.824284	1.0846	0.892368	0.00689602
conserved Plasmodium protein, unknown function	VNDISFESSR	PF3D7_0729100.1-p1	2xPhospho [S5(100); S8(100)]	2xPhospho [S219(100); S222(100)]	0.972898	0.685887	0.777568	0.010687
conserved Plasmodium protein, unknown function	EMFEYMSR	PF3D7_0729100.1-p1	1xPhospho [S7(100)]	1xPhospho [S1186(100)]	0.843727	0.817443	0.977843	0.00317293
ribosome biogenesis protein BRX1, putative	ELGSSENVTK	PF3D7_0729400.1-p1	1xTMT6plex [K10]; 2xPhospho [S4(100); S5(100)]	2xPhospho [S31(100); S32(100)]	0.933673	1.17127	0.742193	0.0166731
conserved Plasmodium protein, unknown function	SSSYIDIK	PF3D7_0730500.1-p1	1xTMT6plex [K8]; 1xPhospho [S1(99.8)]	1xPhospho [S676(99.8)]	1.17121	1.10473	0.916266	0.00510935
conserved Plasmodium protein, unknown function	GYYSSDDSK	PF3D7_0730500.1-p1	1xPhospho [S4(100)]	1xPhospho [S1778(100)]	0.99921	1.08203	1.16972	0.00205734
EMP1-trafficking protein	SFSSQGIR	PF3D7_0730900.1-p1	2xPhospho [S1(99.7); S]	2xPhospho [S1195(99.7); S]; 2xPhospho [S2485(99.7); S]; 2xPhospho [S3871(99.7); S]; 2xPhospho [S5353(99.7); S]; 2xPhospho [S6931(99.7); S]; 2xPhospho [S8605(99.7); S]	1.16946	1.25267	1.12405	0.00101356
EMP1-trafficking protein	SFSSQGIR	PF3D7_0730900.1-p1	1xPhospho [S3(100)]	1xPhospho [S1197(100)]; 1xPhospho [S2487(100)]; 1xPhospho [S3873(100)]; 1xPhospho [S5355(100)]; 1xPhospho [S6933(100)]; 1xPhospho [S8607(100)]	1.28676	0.913284	1.01047	0.0107515
EMP1-trafficking protein	GVNVQSSNTNK	PF3D7_0730900.1-p1	1xPhospho [S7(99.7)]	1xPhospho [S2098(99.7)]	1.04257	0.818	0.986649	0.00501954
EMP1-trafficking protein	GVNVQSSNTNK	PF3D7_0730900.1-p1	1xTMT6plex [K11]; 1xPhospho [S7(100)]	1xPhospho [S2098(100)]	0.913655	0.898273	0.962602	0.00043948
EMP1-trafficking protein	DANSGSELK	PF3D7_0730900.1-p1	1xPhospho [S4(100)]	1xPhospho [S1815(100)]	0.902813	1.01199	1.0689	0.00239203
Plasmodium exported protein (PHISTc), unknown function	SQIVEQR	PF3D7_0801000.1-p1	1xPhospho [S1(100)]	1xPhospho [S525(100)]	0.998089	0.938608	1.0437	0.000936578
Plasmodium exported protein (PHISTc), unknown function	SNSIPEGR	PF3D7_0801000.1-p1	1xPhospho [S3(100)]	1xPhospho [S966(100)]	1.09599	1.04243	0.899205	0.00334843
sentrin-specific protease 2, putative	SYDSYFFNR	PF3D7_0801700.1-p1	1xPhospho [S1(100)]	1xPhospho [S1401(100)]	0.800005	0.903597	0.858016	0.00123015
sentrin-specific protease 2, putative	QSDSISIR	PF3D7_0801700.1-p1	2xPhospho [S4(100); S6(100)]	2xPhospho [S921(100); S923(100)]	0.838502	0.936043	1.10436	0.0064833
conserved Plasmodium protein, unknown function	NESEDEIK	PF3D7_0803600.1-p1	1xTMT6plex [K8]; 1xPhospho [S3(100)]	1xPhospho [S835(100)]	0.901646	1.1044	0.846906	0.00671407
conserved Plasmodium membrane protein, unknown function	ESSNDRER	PF3D7_0804500.1-p1	1xPhospho [S3(100)]	1xPhospho [S364(100)]	1.15781	1.08641	1.02187	0.00129783
serine/threonine protein kinase, FIKK family	SYNNDNNYNNDNSYDK	PF3D7_0805700.1-p1	1xTMT6plex [K16]; 1xPhospho [S13(100)]	1xPhospho [S804(100)]	1.35998	1.51635	1.81711	0.00727138
V-type proton ATPase subunit a, putative	SAGDTNNMYK	PF3D7_0806800.1-p1	1xOxidation [M8]; 1xTMT6plex [K10]; 1xPhospho [S1(100)]	1xPhospho [S256(100)]	1.09014	1.054	1.25916	0.00309224
V-type proton ATPase subunit a, putative	QHDTFSDK	PF3D7_0806800.1-p1	1xTMT6plex [K8]; 1xPhospho [T4(100)]	1xPhospho [T272(100)]	1.00424	0.968326	1.207	0.00487841
V-type proton ATPase subunit a, putative	GLQSSSAAMR	PF3D7_0806800.1-p1	1xOxidation [M9]; 1xPhospho [S]		1.24683	1.13633	1.08147	0.00176838
V-type proton ATPase subunit a, putative	GLQSSSAAMR	PF3D7_0806800.1-p1	1xPhospho [S6(100)]	1xPhospho [S912(100)]	0.935167	0.884031	1.11653	0.00515591
conserved Plasmodium protein, unknown function	TSNFYNNDDSSM	PF3D7_0807600.1-p1	1xOxidation [M12]; 2xPhospho [S10(100); S11(100)]	2xPhospho [S1332(100); S1333(100)]	1.50206	1.24326	1.28109	0.00359631
conserved Plasmodium protein, unknown function	NFDMNNFTISSER	PF3D7_0807600.1-p1	1xPhospho [S10(99.4)]	1xPhospho [S1296(99.4)]	1.09345	1.01843	0.98926	0.000900029
conserved Plasmodium protein, unknown function	GDNNSMR	PF3D7_0807600.1-p1	1xPhospho [S5(100)]	1xPhospho [S1105(100)]	0.873159	0.596251	0.976693	0.0188513
conserved Plasmodium protein, unknown function	GDNNSMR	PF3D7_0807600.1-p1	1xOxidation [M6]; 1xPhospho [S5(100)]	1xPhospho [S1105(100)]	0.942451	0.659148	1.04951	0.016926
conserved Plasmodium protein, unknown function	EESHEMNR	PF3D7_0807600.1-p1	1xOxidation [M6]; 1xPhospho [S3(100)]	1xPhospho [S1230(100)]	1.19474	0.942484	0.902659	0.00804671
conserved Plasmodium protein, unknown function	EESHEMNR	PF3D7_0807600.1-p1	1xPhospho [S3(100)]	1xPhospho [S1230(100)]	0.946653	0.881215	0.99754	0.00127549
CCR4-associated factor 1	SIDNLGSSK	PF3D7_0811300.1-p1	2xPhospho [S1(100); S7(100)]	2xPhospho [S834(100); S840(100)]	0.913725	0.881875	1.04634	0.00281418
proteasome activator complex subunit 4, putative	ANDSGDNNNNNNNNNEK	PF3D7_0812100.1-p1	1xTMT6plex [K17]; 1xPhospho [S4(100)]	1xPhospho [S2094(100)]	1.12617	1.06869	0.860224	0.00623519
karyopherin alpha	SNEYVTQLNSTR	PF3D7_0812400.1-p1	1xPhospho [S1(100)]	1xPhospho [S102(100)]	0.782249	1.13962	1.64696	0.0417089
RNA-binding protein, putative	SIEGSTK	PF3D7_0812500.1-p1	2xPhospho [S1(100); S5(100)]	2xPhospho [S498(100); S502(100)]	1.1576	1.06087	0.943539	0.00343
RNA-binding protein, putative	RTSQNSSINNK	PF3D7_0812500.1-p1	1xTMT6plex [K11]; 3xPhospho [S3(99.5); S6(100); S7(100)]	3xPhospho [S568(99.5); S571(100); S572(100)]	1.12515	1.21086	1.07247	0.00125755
RNA-binding protein, putative	NYSPTDMIK	PF3D7_0812500.1-p1	1xPhospho [S3(100)]	1xPhospho [S414(100)]	0.916847	1.01394	1.0013	0.000970994
RNA-binding protein, putative	NHSKSFSESR	PF3D7_0812500.1-p1	3xPhospho [S3(100); S5(99.6); S]	3xPhospho [S882(100); S884(99.6); S]	1.16038	1.00318	1.07095	0.00177793
RNA-binding protein, putative	DRSLDHEK	PF3D7_0812500.1-p1	1xTMT6plex [K8]; 1xPhospho [S3(100)]	1xPhospho [S851(100)]	1.02313	0.890008	0.935155	0.00169043
RNA-binding protein, putative	DRSLDHEK	PF3D7_0812500.1-p1	1xPhospho [S3(100)]	1xPhospho [S851(100)]	1.27238	0.824366	0.889872	0.0191295
RNA-binding protein, putative	YESDHNTKEPNNDR	PF3D7_0812500.1-p1	1xTMT6plex [K8]; 1xPhospho [S3(100)]	1xPhospho [S302(100)]	0.721405	1.19645	0.91356	0.0207071
RNA-binding protein, putative	YESDHNTKEPNNDR	PF3D7_0812500.1-p1	1xPhospho [S3(100)]	1xPhospho [S302(100)]	1.18842	1.10854	0.622809	0.0314288
RNA-binding protein, putative	TEHESYNR	PF3D7_0812500.1-p1	1xPhospho [S5(100)]	1xPhospho [S581(100)]	0.970639	1.02085	0.885475	0.0016932
RNA-binding protein, putative	RSIEGSTK	PF3D7_0812500.1-p1	1xTMT6plex [K8]; 2xPhospho [S2(100); S6(99.7)]	2xPhospho [S498(100); S502(99.7)]	1.11154	1.02412	1.0188	0.00081665
U1 small nuclear ribonucleoprotein C, putative	EHIESDIS	PF3D7_0812700.1-p1	2xPhospho [S5(100); S8(100)]	2xPhospho [S232(100); S235(100)]	0.915707	0.986055	1.003	0.000760926
U1 small nuclear ribonucleoprotein C, putative	EHIESDIS	PF3D7_0812700.1-p1	1xPhospho [S5(100)]	1xPhospho [S232(100)]	1.02097	1.02258	1.27427	0.00574195
PUB domain-containing protein, putative	SYDNEYDHSDNSNDRK	PF3D7_0813500.1-p1	1xTMT6plex [K16]; 2xPhospho [S9(100); S12(100)]	2xPhospho [S488(100); S491(100)]	1.07679	0.983633	0.86132	0.00407888
60S ribosomal protein L13-2, putative	NRSEESLTK	PF3D7_0814000.1-p1	2xPhospho [S3(100); S/T]	2xPhospho [S104(100); S/T]	1.21231	0.939792	1.67029	0.0268588
ribosome assembly protein RRB1, putative	HDALSEEEK	PF3D7_0816000.1-p1	1xPhospho [S5(100)]	1xPhospho [S40(100)]	1.09022	1.2662	0.861303	0.0117335
conserved Plasmodium protein, unknown function	SNSNSLNNK	PF3D7_0817300.1-p1	1xPhospho [S3(100)]	1xPhospho [S1414(100)]	1.17271	1.01541	0.871346	0.00720304
14-3-3 protein	EASNCAQEAYQK	PF3D7_0818200.1-p1	1xCarbamidomethyl [C5]; 1xTMT6plex [K12]; 1xPhospho [S3(100)]	1xPhospho [S157(100)]	1.10497	1.32083	1.2669	0.00276512
DNA helicase, putative	LNSDNEDNK	PF3D7_0818700.1-p1	1xPhospho [S3(100)]	1xPhospho [S95(100)]	0.79719	0.996983	0.677542	0.0125496
heat shock protein 70	LSQDEIDR	PF3D7_0818900.1-p1	1xPhospho [S2(100)]	1xPhospho [S524(100)]	1.04026	1.0732	1.27027	0.00402929
heat shock protein 70	GRLSQDEIDR	PF3D7_0818900.1-p1	1xPhospho [S4(100)]	1xPhospho [S524(100)]	1.03269	0.971465	1.16753	0.00298723
conserved Plasmodium protein, unknown function	DNLNEQNENQSSDK	PF3D7_0819000.1-p1	1xPhospho [S11(99.5)]	1xPhospho [S46(99.5)]	1.33661	1.70488	0.791427	0.0405256
conserved protein, unknown function	NNSSSENENTLSSK	PF3D7_0819500.1-p1	2xPhospho [S3(100); S5(99.5)]; 1xTMT6plex [N-Term]	2xPhospho [S28(100); S30(99.5)]	0.962799	1.11816	1.08823	0.00202329
Snf2-related CBP activator, putative	NSSYEHIDNK	PF3D7_0820000.1-p1	1xTMT6plex [K10]; 1xPhospho [S3(99.7)]	1xPhospho [S442(99.7)]	0.963183	0.874683	0.738518	0.00573885
phosphatidylglycerophosphate synthase	YEQNVNNSPNVK	PF3D7_0820200.1-p1	1xTMT6plex [K12]; 1xPhospho [S8(100)]	1xPhospho [S553(100)]	1.15942	1.32391	0.821629	0.0175381
protein transport protein YIF1, putative	DISNSSYNNR	PF3D7_0820500.1-p1	1xPhospho [S3(100)]	1xPhospho [S151(100)]	1.04902	0.985183	0.879742	0.00257202
protein transport protein YIF1, putative	DISNSSYNNR	PF3D7_0820500.1-p1	2xPhospho [S3(100); S6(99.6)]	2xPhospho [S151(100); S154(99.6)]	0.906096	1.12734	0.871035	0.00679783
conserved Plasmodium protein, unknown function	STAYSENSDISNNKEDYNSDR	PF3D7_0821000.1-p1	2xPhospho [S8(100); S11(100)]	2xPhospho [S36(100); S39(100)]	1.21954	1.47929	0.637987	0.0465384
conserved Plasmodium protein, unknown function	MESMPSETTINSEQYK	PF3D7_0821000.1-p1	1xAcetyl [N-Term]; 2xOxidation [M1; M4]; 1xTMT6plex [K16]; 1xPhospho [S/T/Y]	1xAcetyl [N-Term]	0.950928	1.68079	1.12087	0.029694
protein transport protein SEC61 subunit beta, putative	RQSNASANGNNSK	PF3D7_0821800.1-p1	1xTMT6plex [K13]; 2xPhospho [S3(100); S6(100)]	2xPhospho [S20(100); S23(100)]	0.763325	0.866553	1.13295	0.0139961
conserved Plasmodium protein, unknown function	VSSCPEYQNSNEQYHQK	PF3D7_0822900.1-p1	1xCarbamidomethyl [C4]; 1xTMT6plex [K17]; 2xPhospho [S3(99.3); S10(100)]	2xPhospho [S970(99.3); S977(100)]	1.00228	1.32568	0.82676	0.0187661
conserved Plasmodium protein, unknown function	SYSSTTNEEQEK	PF3D7_0822900.1-p1	2xPhospho [S3(99.6); T6(99.6)]	2xPhospho [S627(99.6); T630(99.6)]	1.15659	1.12138	0.993599	0.00205545
conserved Plasmodium protein, unknown function	SNIYNNSSSHK	PF3D7_0822900.1-p1	1xTMT6plex [K11]; 2xPhospho [S8(99.6); S9(100)]	2xPhospho [S1003(99.6); S1004(100)]	1.10908	1.2492	1.16047	0.00121509
conserved Plasmodium protein, unknown function	NSYDTNSFQYNK	PF3D7_0822900.1-p1	1xTMT6plex [K12]; 1xPhospho [S2(100)]	1xPhospho [S614(100)]	0.975025	1.02132	1.10514	0.00135386
conserved Plasmodium protein, unknown function	NSYDTNSFQYNK	PF3D7_0822900.1-p1	1xTMT6plex [K12]; 2xPhospho [T5(100); S7(100)]	2xPhospho [T617(100); S619(100)]	0.840718	1.29609	1.03099	0.01528
conserved Plasmodium protein, unknown function	NSSINDEEPYHYTNFVK	PF3D7_0822900.1-p1	1xTMT6plex [K17]; 1xPhospho [S3(99.4)]	1xPhospho [S562(99.4)]	0.791699	1.02318	1.19646	0.0133701
RNA-binding protein, putative	YNTYSISR	PF3D7_0823200.1-p1	2xPhospho [S5(99.6); S7(100)]	2xPhospho [S283(99.6); S285(100)]	0.983908	1.0662	1.10691	0.00117973
RNA-binding protein, putative	SLTNSSK	PF3D7_0823200.1-p1	1xAcetyl [N-Term]; 1xTMT6plex [K7]; 1xPhospho [S1(99.4)]	1xAcetyl [N-Term]	0.968006	1.16546	1.25063	0.00546114
histone acetyltransferase GCN5	MNSNENNNTTTTIIK	PF3D7_0823300.1-p1	1xOxidation [M1]; 1xTMT6plex [K15]; 1xPhospho [S3(100)]	1xPhospho [S666(100)]	1.08533	0.997244	0.905868	0.0026941
nucleoside transporter 2	SNSNSKEHYR	PF3D7_0824400.1-p1	1xAcetyl [N-Term]; 1xTMT6plex [K6]; 2xPhospho [S1(100); S5(100)]	1xAcetyl [N-Term]; 2xPhospho [S2(100); S6(100)]	0.839262	0.928896	0.875703	0.000870942
nucleoside transporter 2	SNSNSKEHYR	PF3D7_0824400.1-p1	1xAcetyl [N-Term]; 1xTMT6plex [K6]; 1xPhospho [S5(100)]	1xAcetyl [N-Term]; 1xPhospho [S6(100)]	0.898995	1.01388	0.919206	0.00140392
nucleoside transporter 2	TLSLTHSK	PF3D7_0824400.1-p1	1xTMT6plex [K8]; 2xPhospho [S3(100); S7(99.7)]	2xPhospho [S372(100); S376(99.7)]	1.09962	0.862795	0.9422	0.00512647
nucleoside transporter 2	SSSNNTNNMTSNEIGDHK	PF3D7_0824400.1-p1	2xPhospho [S3(99.3); T6(100)]	2xPhospho [S333(99.3); T336(100)]	1.04035	1.05402	0.855523	0.00421072
nucleoside transporter 2	SSSNNTNNMTSNEIGDHK	PF3D7_0824400.1-p1	1xOxidation [M9]; 1xTMT6plex [K18]; 3xPhospho [S11(100); T/S]	3xPhospho [S341(100); T/S]	0.893433	0.827498	0.623852	0.0106049
nucleoside transporter 2	NDSNSVGIK	PF3D7_0824400.1-p1	1xPhospho [S3(100)]	1xPhospho [S324(100)]	0.981912	0.937272	1.00098	0.000375897
nucleoside transporter 2	NDSNSVGIK	PF3D7_0824400.1-p1	1xPhospho [S3(100)]	1xPhospho [S324(100)]	1.04027	0.916516	1.0862	0.00248624
nucleoside transporter 2	ILQESHSK	PF3D7_0824400.1-p1	1xTMT6plex [K8]; 1xPhospho [S7(100)]	1xPhospho [S355(100)]	0.940649	0.797059	1.00247	0.00440782
nucleoside transporter 2	ILQESHSK	PF3D7_0824400.1-p1	1xPhospho [S7(100)]	1xPhospho [S355(100)]	0.985715	0.835729	0.944119	0.00234351
conserved Plasmodium protein, unknown function	NNSEIYENELK	PF3D7_0825000.1-p1	1xTMT6plex [K11]; 1xPhospho [S3(100)]	1xPhospho [S448(100)]	0.973458	1.34553	1.15044	0.00852256
conserved Plasmodium protein, unknown function	DYSENYER	PF3D7_0825000.1-p1	1xPhospho [S3(100)]	1xPhospho [S493(100)]	1.18485	0.90123	1.04801	0.00608841
HECT-like E3 ubiquitin ligase, putative	NSNEVNDNNR	PF3D7_0826100.1-p1	1xPhospho [S2(100)]	1xPhospho [S5153(100)]	1.11295	1.37007	1.08194	0.00585321
ubiquitin conjugation factor E4 B, putative	EGINISNESNNR	PF3D7_0826500.1-p1	1xPhospho [S9(100)]	1xPhospho [S745(100)]	1.29757	1.05334	0.949512	0.00867939
receptor for activated c kinase	QIVSASR	PF3D7_0826700.1-p1	1xPhospho [S4(100)]	1xPhospho [S131(100)]	1.23605	0.927891	1.22122	0.00781474
SET domain protein, putative	NNDANISDYNK	PF3D7_0827800.1-p1	1xTMT6plex [K11]; 1xPhospho [S7(100)]	1xPhospho [S301(100)]	1.30615	1.04222	0.876084	0.0133017
SET domain protein, putative	NNDANISDYNK	PF3D7_0827800.1-p1	1xPhospho [S7(100)]	1xPhospho [S301(100)]	1.56328	1.03829	1.60714	0.0165485
SET domain protein, putative	SNYDMSDGDNYEK	PF3D7_0827800.1-p1	1xTMT6plex [K13]; 1xPhospho [S6(100)]	1xPhospho [S505(100)]	1.01799	0.940013	0.878973	0.00180486
protein RER1, putative	QTYGSVVR	PF3D7_0903100.1-p1	1xPhospho [S5(100)]	1xPhospho [S192(100)]	1.09892	1.19029	1.16047	0.000546821
ATP-dependent RNA helicase DDX60, putative	VLFDSSSER	PF3D7_0903400.1-p1	2xPhospho [S5(99.6); S7(99.6)]	2xPhospho [S823(99.6); S825(99.6)]	1.03738	0.883143	0.961977	0.0021407
AP-4 complex subunit epsilon, putative	DSSICAESDSGDDEINTSK	PF3D7_0904100.1-p1	1xCarbamidomethyl [C5]; 1xTMT6plex [K19]; 2xPhospho [S8(100); S10(100)]	2xPhospho [S460(100); S462(100)]	0.986308	1.06462	0.980574	0.00071906
copper-transporting ATPase	NNYDESSLSGDK	PF3D7_0904900.1-p1	1xPhospho [S7(100)]	1xPhospho [S2114(100)]	1.49296	0.975558	0.769414	0.0375366
conserved Plasmodium protein, unknown function	HNSNEASTNR	PF3D7_0905800.1-p1	1xPhospho [S3(100)]	1xPhospho [S694(100)]	1.12882	0.880229	1.0618	0.00522156
conserved Plasmodium protein, unknown function	NVHSQNYTR	PF3D7_0905800.1-p1	1xPhospho [S4(100)]	1xPhospho [S666(100)]	0.968131	0.809428	0.900993	0.00264315
conserved Plasmodium protein, unknown function	SNDQDLK	PF3D7_0907000.1-p1	1xAcetyl [N-Term]; 1xTMT6plex [K7]; 1xPhospho [S1(100)]	1xAcetyl [N-Term]; 1xPhospho [S2(100)]	1.01716	0.837083	1.18109	0.00950355
proteasome activator 28 subunit beta, putative	GNNSSDFDER	PF3D7_0907700.1-p1	2xPhospho [S4(100); S5(100)]	2xPhospho [S92(100); S93(100)]	0.754256	1.08673	1.25335	0.0196357
proteasome activator 28 subunit beta, putative	GNNSSDFDER	PF3D7_0907700.1-p1	1xPhospho [S]		1.0219	0.820463	0.983722	0.00427255
conserved Plasmodium protein, unknown function	NDNLNYSSYSSNSIHR	PF3D7_0910200.1-p1	2xPhospho [S10(99.3); S13(99.3)]	2xPhospho [S815(99.3); S818(99.3)]	0.864389	1.44191	0.986846	0.0246723
SAP domain-containing protein, putative	SNYQNLK	PF3D7_0912500.1-p1	1xAcetyl [N-Term]; 1xTMT6plex [K7]; 1xPhospho [S1(100)]	1xAcetyl [N-Term]; 1xPhospho [S2(100)]	0.861709	0.888562	1.07649	0.00510246
elongation factor 1-beta	SIDTDIAK	PF3D7_0913200.1-p1	1xTMT6plex [K8]; 2xPhospho [S1(100); T4(100)]	2xPhospho [S164(100); T167(100)]	0.970605	1.15661	1.78288	0.0337472
conserved Plasmodium protein, unknown function	MNSDDDKENQK	PF3D7_0914500.1-p1	1xAcetyl [N-Term]; 1xOxidation [M1]; 2xTMT6plex [K7; K11]; 1xPhospho [S3(100)]	1xAcetyl [N-Term]; 1xPhospho [S3(100)]	0.979421	1.3391	1.13945	0.00804904
major facilitator superfamily-related transporter, putative	SSINISDR	PF3D7_0914700.1-p1	2xPhospho [S1(100); S6(100)]	2xPhospho [S293(100); S298(100)]	0.823736	0.855613	1.37419	0.029376
major facilitator superfamily-related transporter, putative	ATGSSMTDK	PF3D7_0914700.1-p1	1xPhospho [S5(99.5)]	1xPhospho [S262(99.5)]	0.852548	0.749992	1.23333	0.0233488
major facilitator superfamily-related transporter, putative	ATGSSMTDK	PF3D7_0914700.1-p1	1xOxidation [M6]; 1xPhospho [S4(100)]	1xPhospho [S261(100)]	1.25409	1.15473	1.08194	0.0018335
major facilitator superfamily-related transporter, putative	ATGSSMTDK	PF3D7_0914700.1-p1	2xPhospho [T2(100); S4(99.6)]	2xPhospho [T259(100); S261(99.6)]	1.03129	0.945473	1.82462	0.0454738
major facilitator superfamily-related transporter, putative	ASDVSKENISQLK	PF3D7_0914700.1-p1	1xAcetyl [N-Term]; 2xTMT6plex [K6; K13]; 2xPhospho [S5(100); S10(100)]	1xAcetyl [N-Term]; 2xPhospho [S6(100); S11(100)]	1.11708	1.01024	0.911573	0.00341433
major facilitator superfamily-related transporter, putative	ASDVSKENISQLK	PF3D7_0914700.1-p1	2xTMT6plex [K6; K13]; 2xPhospho [S2(100); S5(100)]	2xPhospho [S3(100); S6(100)]	0.848034	1.01796	0.71765	0.0100383
major facilitator superfamily-related transporter, putative	ASDVSKENISQLK	PF3D7_0914700.1-p1	1xAcetyl [N-Term]; 2xTMT6plex [K6; K13]; 1xPhospho [S5(100)]	1xAcetyl [N-Term]; 1xPhospho [S6(100)]	1.03395	1.07515	0.87611	0.0036953
major facilitator superfamily-related transporter, putative	ASDVSKENISQLK	PF3D7_0914700.1-p1	1xAcetyl [N-Term]; 2xTMT6plex [K6; K13]; 3xPhospho [S2(100); S5(100); S10(100)]	1xAcetyl [N-Term]; 3xPhospho [S3(100); S6(100); S11(100)]	1.02949	0.972734	1.14786	0.00240492
major facilitator superfamily-related transporter, putative	RSSINISDR	PF3D7_0914700.1-p1	1xPhospho [S2(100)]	1xPhospho [S293(100)]	1.13671	0.986851	1.12495	0.00196833
major facilitator superfamily-related transporter, putative	RSSINISDR	PF3D7_0914700.1-p1	2xPhospho [S2(100); S7(100)]	2xPhospho [S293(100); S298(100)]	1.03167	0.894251	1.16828	0.00583111
ATP-dependent 6-phosphofructokinase	DGGSSPTSSAK	PF3D7_0915400.1-p1	1xPhospho [S5(99.6)]	1xPhospho [S684(99.6)]	1.09143	0.861494	0.695819	0.0164622
ATP-dependent 6-phosphofructokinase	DGGSSPTSSAK	PF3D7_0915400.1-p1	1xTMT6plex [K11]; 2xPhospho [S5(100); S9(100)]	2xPhospho [S684(100); S688(100)]	0.913427	1.47446	0.900495	0.0285255
major facilitator superfamily domain-containing protein, putative	YIHSADGTPR	PF3D7_0916000.1-p1	2xPhospho [S4(100); T8(100)]	2xPhospho [S69(100); T73(100)]	1.05291	1.35078	0.939012	0.0119212
conserved Plasmodium protein, unknown function	DGQTDGQTDGQTNNQK	PF3D7_0916400.1-p1	1xTMT6plex [K16]; 2xPhospho [T4(100); T8(99.3)]	2xPhospho [T423(100); T427(99.3)]	0.725688	0.835533	0.927885	0.00492478
RNA-binding protein musashi, putative	TNVSTLR	PF3D7_0916700.1-p1	1xPhospho [S4(100)]	1xPhospho [S238(100)]	1.0815	1.06549	1.50514	0.0136964
eukaryotic translation initiation factor 3 subunit F, putative	LNSSSLQ	PF3D7_0918300.1-p1	1xPhospho [S3(99.7)]	1xPhospho [S316(99.7)]	1.20381	0.889151	1.0386	0.00749357
nucleosome assembly protein	SENSVENTDPK	PF3D7_0919000.1-p1	1xPhospho [S4(100)]	1xPhospho [S9(100)]	1.32282	1.04529	0.936812	0.0107108
nucleosome assembly protein	SENSVENTDPK	PF3D7_0919000.1-p1	2xPhospho [S4(100); T8(100)]	2xPhospho [S9(100); T13(100)]	1.23422	1.55832	0.9955	0.0162772
nucleosome assembly protein	DRSENSVENTDPK	PF3D7_0919000.1-p1	2xPhospho [S3(100); S6(100)]	2xPhospho [S6(100); S9(100)]	1.18161	1.15408	0.783015	0.0149427
nucleosome assembly protein	DRSENSVENTDPK	PF3D7_0919000.1-p1	1xTMT6plex [K13]; 1xPhospho [S3(100)]	1xPhospho [S6(100)]	0.919174	1.19985	0.859105	0.0110057
nucleosome assembly protein	HVTFDNNQEK	PF3D7_0919000.1-p1	1xTMT6plex [K10]; 1xPhospho [T3(100)]	1xPhospho [T143(100)]	1.06107	1.23079	1.11001	0.00197234
CRAL/TRIO domain-containing protein, putative	SDNESYISAENNKSDDGKK	PF3D7_0920700.1-p1	1xAcetyl [N-Term]; 3xTMT6plex [K13; K18; K19]; 2xPhospho [S1(100); S14(100)]	1xAcetyl [N-Term]; 2xPhospho [S2(100); S15(100)]	0.93064	1.15601	0.783771	0.0125594
U4/U6 snRNA-associated-splicing factor, putative	SEESSDK	PF3D7_0920900.1-p1	1xAcetyl [N-Term]; 1xTMT6plex [K7]; 2xPhospho [S1(99.3); S4(99.3)]	1xAcetyl [N-Term]; 2xPhospho [S2(99.3); S5(99.3)]	0.819133	0.936463	1.16619	0.0107753
U4/U6 snRNA-associated-splicing factor, putative	IDDSNSDSNNNIDELK	PF3D7_0920900.1-p1	1xTMT6plex [K16]; 2xPhospho [S4(100); S6(100)]	2xPhospho [S66(100); S68(100)]	0.966707	0.486317	0.809071	0.0334045
tetratricopeptide repeat protein, putative	YNSDTENK	PF3D7_0921600.1-p1	1xTMT6plex [K8]; 1xPhospho [S3(100)]	1xPhospho [S129(100)]	0.584412	1.14957	0.843574	0.0342913
ubiquitin-like protein, putative	DDVSEICDNEK	PF3D7_0922100.1-p1	1xCarbamidomethyl [C7]; 1xPhospho [S4(100)]	1xPhospho [S616(100)]	1.03951	0.972501	1.0148	0.000375801
ubiquitin-like protein, putative	SSNENNLFK	PF3D7_0922100.1-p1	1xPhospho [S2(100)]	1xPhospho [S1188(100)]	0.822682	0.928777	0.863272	0.00125514
ubiquitin-like protein, putative	LSNHDNYMER	PF3D7_0922100.1-p1	1xPhospho [S2(100)]	1xPhospho [S1101(100)]	0.863852	0.734854	1.09283	0.0133399
conserved Plasmodium protein, unknown function	YSPYDNER	PF3D7_0923400.1-p1	1xPhospho [S2(100)]	1xPhospho [S189(100)]	1.00144	0.830334	1.08931	0.00604271
conserved Plasmodium protein, unknown function	RSTDTVDNYK	PF3D7_0923400.1-p1	1xTMT6plex [K10]; 2xPhospho [S2(100); T5(100)]	2xPhospho [S323(100); T326(100)]	1.0624	0.847149	1.02874	0.00462653
conserved Plasmodium protein, unknown function	DSSYSYK	PF3D7_0923400.1-p1	1xTMT6plex [K7]; 2xPhospho [S3(99.7); S5(100)]	2xPhospho [S122(99.7); S124(100)]	0.994993	0.945994	1.13965	0.00318943
conserved Plasmodium protein, unknown function	GSINNDINSFER	PF3D7_0924400.1-p1	1xPhospho [S9(100)]	1xPhospho [S896(100)]	0.914061	1.03622	1.0797	0.00240128
protein kinase, putative	QNSYDVEQGNYK	PF3D7_0926100.1-p1	1xTMT6plex [K12]; 1xPhospho [S3(100)]	1xPhospho [S2727(100)]	1.06507	0.88997	0.980408	0.00265906
monocarboxylate transporter, putative	YNTNTDSNNIDIK	PF3D7_0926400.1-p1	1xPhospho [S7(100)]	1xPhospho [S275(100)]	1.1999	0.84648	0.976885	0.010322
monocarboxylate transporter, putative	NSNTNNVDK	PF3D7_0926400.1-p1	1xPhospho [S2(100)]	1xPhospho [S242(100)]	0.810107	0.995263	1.03417	0.00529082
merozoite surface protein 1	VSGSSGSTK	PF3D7_0930300.1-p1	1xPhospho [S4(100)]	1xPhospho [S1267(100)]	1.18096	1.02218	1.17309	0.00210087
merozoite surface protein 1	VSGSSGSTK	PF3D7_0930300.1-p1	1xPhospho [S7(100)]	1xPhospho [S1270(100)]	1.20918	1.08912	1.05292	0.0017824
diacylglycerol kinase, putative	NENASDYANNIYK	PF3D7_0930500.1-p1	1xTMT6plex [K13]; 1xPhospho [S5(100)]	1xPhospho [S1248(100)]	0.882848	1.10096	0.895493	0.00538112
diacylglycerol kinase, putative	STISNEDEISQK	PF3D7_0930500.1-p1	1xTMT6plex [K12]; 1xPhospho [S4(99.7)]	1xPhospho [S85(99.7)]	1.05985	1.21551	0.587013	0.0370613
diacylglycerol kinase, putative	STISNEDEISQK	PF3D7_0930500.1-p1	1xTMT6plex [K12]; 2xPhospho [S4(100); S10(100)]	2xPhospho [S85(100); S91(100)]	1.1005	0.886505	1.18859	0.0071034
diacylglycerol kinase, putative	MNDSEYISDHEK	PF3D7_0930500.1-p1	2xPhospho [S4(100); S8(100)]	2xPhospho [S1130(100); S1134(100)]	1.23557	0.716391	0.801828	0.0293166
diacylglycerol kinase, putative	MNDSEYISDHEK	PF3D7_0930500.1-p1	1xTMT6plex [K12]; 2xPhospho [S4(100); S8(100)]	2xPhospho [S1130(100); S1134(100)]	0.920572	0.916966	1.00843	0.000992186
diacylglycerol kinase, putative	MNDSEYISDHEK	PF3D7_0930500.1-p1	1xOxidation [M1]; 2xPhospho [S4(100); S8(100)]	2xPhospho [S1130(100); S1134(100)]	1.08233	1.08485	0.815377	0.00799073
diacylglycerol kinase, putative	MNDSEYISDHEK	PF3D7_0930500.1-p1	1xOxidation [M1]; 1xTMT6plex [K12]; 2xPhospho [S4(100); S8(100)]	2xPhospho [S1130(100); S1134(100)]	1.02349	1.20383	0.867183	0.0087745
diacylglycerol kinase, putative	ELSEETNLEK	PF3D7_0930500.1-p1	1xTMT6plex [K10]; 2xPhospho [S3(100); T6(100)]	2xPhospho [S930(100); T933(100)]	0.841795	1.00226	1.40111	0.0228227
conserved Plasmodium membrane protein, unknown function	STSYSSQDIEYSNK	PF3D7_0930800.1-p1	2xPhospho [S3(98.8); S/T/Y]; 1xTMT6plex [N-Term]	2xPhospho [S2282(98.8); S/T/Y]	1.2319	0.989023	0.91961	0.00807962
conserved Plasmodium membrane protein, unknown function	HISNFSEEK	PF3D7_0930800.1-p1	2xPhospho [S3(100); S6(100)]	2xPhospho [S1400(100); S1403(100)]	0.926644	1.08677	0.672174	0.0177014
conserved Plasmodium membrane protein, unknown function	NSSTMSSGGK	PF3D7_0930800.1-p1	1xTMT6plex [K10]; 2xPhospho [S3(100); T4(100)]	2xPhospho [S3521(100); T3522(100)]	0.92607	0.730962	0.725106	0.00684482
protein MAM3, putative	ENHNIIQTDSR	PF3D7_0932100.1-p1	1xPhospho [S10(99.7)]	1xPhospho [S401(99.7)]	0.929772	1.27682	0.980655	0.010214
profilin	ELAESSQ	PF3D7_0932200.1-p1	1xPhospho [S6(99.7)]	1xPhospho [S170(99.7)]	1.1266	1.10496	0.909885	0.00430347
UBX domain-containing protein, putative	SLDTSDEE	PF3D7_0934700.1-p1	2xPhospho [T4(100); S5(100)]	2xPhospho [T527(100); S528(100)]	0.997719	0.986452	0.986568	1.42354e-05
cAMP-dependent protein kinase catalytic subunit	TLGTGSFGR	PF3D7_0934800.1-p1	1xPhospho [T4(100)]	1xPhospho [T42(100)]	1.02464	0.893814	1.37755	0.0168538
cAMP-dependent protein kinase catalytic subunit	TLGTGSFGR	PF3D7_0934800.1-p1	2xPhospho [T4(100); S6(100)]	2xPhospho [T42(100); S44(100)]	1.22406	1.20209	1.20938	2.84144e-05
cAMP-dependent protein kinase catalytic subunit	KDSDSSEQVLTNK	PF3D7_0934800.1-p1	2xTMT6plex [K1; K13]; 1xPhospho [S3(100)]	1xPhospho [S15(100)]	0.910489	0.956019	1.48137	0.0259006
cAMP-dependent protein kinase catalytic subunit	KDSDSSEQVLTNK	PF3D7_0934800.1-p1	2xTMT6plex [K1; K13]; 2xPhospho [S3(100); S/T]	2xPhospho [S15(100); S/T]	0.973998	1.23291	1.10478	0.00455306
vacuolar protein sorting-associated protein 33, putative	TSCSENNDDDEIEEYEK	PF3D7_0935200.1-p1	1xCarbamidomethyl [C3]; 1xTMT6plex [K17]; 1xPhospho [S4(100)]	1xPhospho [S452(100)]	0.894488	1.23228	0.94809	0.0102962
gametocytogenesis-implicated protein	LHSSIETTPR	PF3D7_0935600.1-p1	2xPhospho [S4(99.5); T7(99.5)]	2xPhospho [S348(99.5); T351(99.5)]	1.23954	1.13556	0.907579	0.00793118
ring-exported protein 2	LTNMNDSYDAK	PF3D7_0936000.1-p1	1xOxidation [M4]; 1xTMT6plex [K11]; 1xPhospho [S7(100)]	1xPhospho [S77(100)]	1.10164	1.3666	1.20296	0.00395518
Plasmodium exported protein (PHISTc), unknown function	SHSTSDPK	PF3D7_0936800.1-p1	1xTMT6plex [K8]; 1xPhospho [S3(100)]	1xPhospho [S74(100)]	0.937868	1.29274	0.725711	0.0270366
exported lipase 2	SASAHSIMSDTEK	PF3D7_1001600.1-p1	1xOxidation [M8]; 1xTMT6plex [K13]; 2xPhospho [S6(100); S/T]	2xPhospho [S318(100); S/T]	1.08275	1.3627	0.915356	0.0132983
EMP1-trafficking protein	GSSGSETSSTK	PF3D7_1002100.1-p1	1xTMT6plex [K11]; 1xPhospho [S3(100)]	1xPhospho [S292(100)]	0.8457	1.2653	1.0031	0.0136166
EMP1-trafficking protein	GSSEGETSSNKESNESNEPTK	PF3D7_1002100.1-p1	2xTMT6plex [K11; K21]; 1xPhospho [S9(99.4)]	1xPhospho [S406(99.4)]; 1xPhospho [S875(99.4)]	1.02524	0.808734	1.01657	0.00550125
EMP1-trafficking protein	GSSEGETSSK	PF3D7_1002100.1-p1	1xTMT6plex [K10]; 1xPhospho [S3(100)]	1xPhospho [S256(100)]	1.12643	1.01607	1.03499	0.00103337
transformer-2 protein homolog beta, putative	YRNSPDRSPR	PF3D7_1002400.1-p1	2xPhospho [S4(100); S8(100)]	2xPhospho [S238(100); S242(100)]	1.07088	1.03291	0.91105	0.00229359
transformer-2 protein homolog beta, putative	YRNSPDR	PF3D7_1002400.1-p1	1xPhospho [S4(100)]	1xPhospho [S238(100)]	0.948723	0.903763	1.2045	0.00834215
transformer-2 protein homolog beta, putative	NSPDRSPR	PF3D7_1002400.1-p1	1xPhospho [S6(100)]	1xPhospho [S242(100)]	0.938567	1.05226	1.07906	0.00176643
transformer-2 protein homolog beta, putative	NARSSDNERGPSR	PF3D7_1002400.1-p1	2xPhospho [S4(100); S5(100)]	2xPhospho [S200(100); S201(100)]	0.972655	1.09536	0.95569	0.00190058
transformer-2 protein homolog beta, putative	NARSSDNERGPSR	PF3D7_1002400.1-p1	3xPhospho [S4(100); S5(100); S12(100)]	3xPhospho [S200(100); S201(100); S208(100)]	1.05029	0.993013	0.961557	0.000671865
transformer-2 protein homolog beta, putative	NARSSDNER	PF3D7_1002400.1-p1	2xPhospho [S4(100); S5(100)]	2xPhospho [S200(100); S201(100)]	1.00552	1.0531	1.00486	0.000244514
transformer-2 protein homolog beta, putative	SSKEAHSESEEPVHK	PF3D7_1002400.1-p1	1xAcetyl [N-Term]; 2xTMT6plex [K3; K15]; 3xPhospho [S1(100); S2(100); S9(98.9)]	1xAcetyl [N-Term]; 3xPhospho [S2(100); S3(100); S10(98.9)]	0.983367	1.17812	1.06321	0.00275374
transformer-2 protein homolog beta, putative	STSVSNSER	PF3D7_1002400.1-p1	3xPhospho [S3(100); S5(100); S7(100)]	3xPhospho [S226(100); S228(100); S230(100)]	1.04759	1.1146	0.994671	0.0010856
inner membrane complex protein 1c, putative	SYELLNK	PF3D7_1003600.1-p1	1xPhospho [S1(100)]	1xPhospho [S208(100)]	1.14931	0.614971	0.8797	0.0292937
inner membrane complex protein 1c, putative	ADSIKSSNSFQK	PF3D7_1003600.1-p1	1xAcetyl [N-Term]; 2xTMT6plex [K5; K12]; 3xPhospho [S9(100); S]	1xAcetyl [N-Term]; 3xPhospho [S10(100); S]	1.10257	0.731696	0.682471	0.0240818
inner membrane complex protein 1c, putative	ADSIKSSNSFQK	PF3D7_1003600.1-p1	1xAcetyl [N-Term]; 2xTMT6plex [K5; K12]; 2xPhospho [S9(100); S]	1xAcetyl [N-Term]; 2xPhospho [S10(100); S]	1.05406	0.830009	0.885762	0.00527804
inner membrane complex protein 1c, putative	SSNSFQK	PF3D7_1003600.1-p1	1xTMT6plex [K7]; 2xPhospho [S2(100); S4(100)]	2xPhospho [S8(100); S10(100)]	0.854012	1.1468	1.62038	0.0325536
inner membrane complex protein 1c, putative	RLSSEEIKPAGCCSAACT	PF3D7_1003600.1-p1	3xCarbamidomethyl [C12; C13; C17]; 2xPhospho [S3(100); S4(100)]	2xPhospho [S266(100); S267(100)]	1.3457	1.29627	1.05785	0.00515195
E3 ubiquitin-protein ligase, putative	SDYNESHDETNENNEK	PF3D7_1004300.1-p1	1xTMT6plex [K16]; 1xPhospho [S6(100)]	1xPhospho [S621(100)]	0.749523	0.737331	0.478689	0.0176894
RNA-binding protein, putative	VSEESTTK	PF3D7_1004400.1-p1	2xPhospho [S2(100); S5(100)]	2xPhospho [S840(100); S843(100)]	0.833053	1.13247	0.990602	0.00761365
RNA-binding protein, putative	VSEESTTK	PF3D7_1004400.1-p1	1xTMT6plex [K8]; 1xPhospho [S2(100)]	1xPhospho [S840(100)]	1.0668	1.24803	1.03348	0.00354834
RNA-binding protein, putative	VSEESTTK	PF3D7_1004400.1-p1	1xTMT6plex [K8]; 2xPhospho [S2(100); S5(100)]	2xPhospho [S840(100); S843(100)]	0.976456	1.12013	1.17885	0.00301815
RNA-binding protein, putative	STKDIDEDNYNNEETK	PF3D7_1004400.1-p1	2xTMT6plex [K3; K16]; 1xPhospho [S1(99.6)]	1xPhospho [S749(99.6)]	1.1321	1.29403	0.635356	0.0356999
RNA-binding protein, putative	SREEMIGIIGR	PF3D7_1004400.1-p1	1xOxidation [M5]; 1xPhospho [S1(100)]	1xPhospho [S66(100)]	1.05556	1.13729	0.753682	0.0138159
RNA-binding protein, putative	SMSMIDRDNTYDER	PF3D7_1004400.1-p1	2xPhospho [S1(100); T10(100)]	2xPhospho [S601(100); T608(100)]	0.919757	0.911906	0.953324	0.000187144
RNA-binding protein, putative	SMSMIDRDNTYDER	PF3D7_1004400.1-p1	1xOxidation [M]; 2xPhospho [S3(100); T10(100)]	2xPhospho [S601(100); T608(100)]	1.16968	1.10278	0.927122	0.00456779
RNA-binding protein, putative	SMSMIDRDNTYDER	PF3D7_1004400.1-p1	1xOxidation [M]; 3xPhospho [S1(100); S3(100); T10(100)]	3xPhospho [S599(100); S601(100); T608(100)]	1.24117	0.990569	1.06231	0.00457374
RNA-binding protein, putative	ITRVSEESTTK	PF3D7_1004400.1-p1	1xTMT6plex [K11]; 2xPhospho [S5(100); S8(100)]	2xPhospho [S840(100); S843(100)]	1.03855	1.01488	0.992265	0.000173226
RNA-binding protein, putative	ITRVSEESTTK	PF3D7_1004400.1-p1	2xPhospho [S5(100); S8(100)]	2xPhospho [S840(100); S843(100)]	1.13746	0.963491	0.835414	0.00790236
RNA-binding protein, putative	GSLDNYER	PF3D7_1004400.1-p1	1xPhospho [S2(100)]	1xPhospho [S94(100)]	0.974866	1.07203	0.945005	0.0014752
RNA-binding protein, putative	DNTYDERVSHR	PF3D7_1004400.1-p1	2xPhospho [T3(100); S9(100)]	2xPhospho [T608(100); S614(100)]	0.825536	0.818888	0.962794	0.00289962
RNA-binding protein, putative	YEKSDNTSHGNK	PF3D7_1004400.1-p1	2xTMT6plex [K3; K12]; 2xPhospho [S4(100); T7(100)]	2xPhospho [S34(100); T37(100)]	0.926197	0.88417	0.878067	0.000284899
RNA-binding protein, putative	SDNTSHGNK	PF3D7_1004400.1-p1	1xPhospho [S5(100)]	1xPhospho [S38(100)]	0.860834	0.879261	0.983005	0.00175044
RNA-binding protein, putative	NNSPHND	PF3D7_1004400.1-p1	1xPhospho [S3(100)]	1xPhospho [S876(100)]	0.937613	1.24186	1.0585	0.00664767
RNA-binding protein, putative	NEEEGYDDDTYTSERDK	PF3D7_1004400.1-p1	2xPhospho [T12(100); S13(100)]	2xPhospho [T787(100); S788(100)]	1.09953	0.763479	0.959143	0.0105604
RNA-binding protein, putative	LQEGSVCRSTKDIDEDNYNNEETK	PF3D7_1004400.1-p1	1xCarbamidomethyl [C7]; 2xTMT6plex [K11; K24]; 2xPhospho [S5(100); S9(98.8)]	2xPhospho [S745(100); S749(98.8)]	1.55507	0.769259	1.20779	0.0353248
RNA-binding protein, putative	LQEGSVCRSTK	PF3D7_1004400.1-p1	1xCarbamidomethyl [C7]; 2xPhospho [S5(100); S9(100)]	2xPhospho [S745(100); S749(100)]	1.10975	1.09382	1.20781	0.000980884
RNA-binding protein, putative	KNEEEGYDDDTYTSER	PF3D7_1004400.1-p1	1xTMT6plex [K1]; 2xPhospho [S14(99.6); T/Y]	2xPhospho [S788(99.6); T/Y]	0.734659	1.23255	1.10974	0.0206597
DNA/RNA-binding protein Alba 3	ASTEEVSQER	PF3D7_1006200.1-p1	3xPhospho [S2(100); T3(100); S7(100)]	3xPhospho [S3(100); T4(100); S8(100)]	1.02349	1.09935	1.08388	0.000468466
single-strand telomeric DNA-binding protein GBP2, putative	EDREENSGNFEK	PF3D7_1006800.1-p1	1xPhospho [S7(100)]	1xPhospho [S92(100)]	1.23032	0.982705	1.01238	0.00523067
single-strand telomeric DNA-binding protein GBP2, putative	SMENNSPSK	PF3D7_1006800.1-p1	1xPhospho [S1(100)]	1xPhospho [S2(100)]	0.885752	1.00981	0.984917	0.00155368
transmembrane protein 147, putative	NATYSDDEIYQVNK	PF3D7_1007000.1-p1	1xPhospho [S5(100)]	1xPhospho [S239(100)]	0.859913	0.827381	0.851944	0.000133751
rho GTPase-activating protein, putative	TDEQDDSYEDSEKEEEGK	PF3D7_1007200.1-p1	2xTMT6plex [K13; K18]; 2xPhospho [S7(100); S11(100)]	2xPhospho [S567(100); S571(100)]	1.01284	0.746284	0.954263	0.00790107
eukaryotic translation initiation factor 3 subunit D, putative	LYCTHEDSN	PF3D7_1007900.1-p1	1xCarbamidomethyl [C3]; 1xPhospho [S8(100)]	1xPhospho [S542(100)]	0.968383	1.08459	0.816359	0.00652878
eukaryotic translation initiation factor 3 subunit D, putative	QQEEDNLYSSR	PF3D7_1007900.1-p1	1xPhospho [S9(99.7)]	1xPhospho [S123(99.7)]	1.03904	1.06271	0.867548	0.00383729
zinc finger protein, putative	LSNEDDNSR	PF3D7_1008100.1-p1	1xPhospho [S8(100)]	1xPhospho [S3456(100)]	0.91909	1.1117	0.947055	0.00364447
zinc finger protein, putative	HNSNENLNINHNNYK	PF3D7_1008100.1-p1	1xTMT6plex [K15]; 1xPhospho [S3(100)]	1xPhospho [S1715(100)]	1.02503	0.958228	0.852578	0.00280852
BET1-like protein, putative, unspecified product	TSNSLLDNLSDR	PF3D7_1011200.1-p1	2xPhospho [S4(100); S10(100)]	2xPhospho [S57(100); S63(100)]	0.882091	0.849695	1.42927	0.0303979
PRE-binding protein	LSSADMENK	PF3D7_1011800.1-p1	1xOxidation [M6]; 1xPhospho [S3(100)]	1xPhospho [S320(100)]	1.26148	1.2297	1.78374	0.0155195
phosphoinositide-specific phospholipase C	IMSDDENER	PF3D7_1013500.1-p1	1xOxidation [M2]; 1xPhospho [S3(100)]	1xPhospho [S30(100)]	1.29637	1.21844	0.842712	0.0153006
phosphoinositide-specific phospholipase C	NSDSNNNVSIEK	PF3D7_1013500.1-p1	1xTMT6plex [K12]; 1xPhospho [S2(99.7)]	1xPhospho [S876(99.7)]	0.900823	0.857346	0.85057	0.000327619
conserved Plasmodium protein, unknown function	NANSFSNENK	PF3D7_1014900.1-p1	1xTMT6plex [K10]; 1xPhospho [S6(100)]	1xPhospho [S2014(100)]	1.0557	1.02134	0.934023	0.00129948
conserved Plasmodium protein, unknown function	LSDNLENR	PF3D7_1015400.1-p1	1xPhospho [S2(100)]	1xPhospho [S598(100)]	0.978113	0.762722	0.937918	0.00543924
Plasmodium exported protein (PHISTc), unknown function	NTSQGNFQR	PF3D7_1016700.1-p1	1xPhospho [S3(100)]	1xPhospho [S321(100)]	0.864833	0.627972	1.2946	0.0413771
myosin essential light chain ELC	ASDMEEK	PF3D7_1017500.1-p1	1xAcetyl [N-Term]; 1xTMT6plex [K7]; 1xPhospho [S2(100)]	1xAcetyl [N-Term]; 1xPhospho [S3(100)]	1.13178	1.4308	2.15016	0.0350751
conserved Plasmodium protein, unknown function	NSTISHDNDK	PF3D7_1017600.1-p1	1xTMT6plex [K10]; 1xPhospho [S2(99.7)]	1xPhospho [S228(99.7)]	1.02066	1.30268	0.94337	0.0099064
N-acetyltransferase, GNAT family, putative	EINDSNDQK	PF3D7_1020700.1-p1	1xPhospho [S5(100)]	1xPhospho [S774(100)]	0.902599	0.823044	0.803615	0.0012875
conserved Plasmodium membrane protein, unknown function	SDLTYEHENDETK	PF3D7_1021700.1-p1	1xTMT6plex [K13]; 2xPhospho [S1(100); T4(100)]	2xPhospho [S4122(100); T4125(100)]	1.19911	1.30465	1.09885	0.00243889
conserved Plasmodium membrane protein, unknown function	HANNSNIR	PF3D7_1021700.1-p1	1xPhospho [S5(100)]	1xPhospho [S2035(100)]	1.17911	1.02701	1.11428	0.00158141
conserved Plasmodium membrane protein, unknown function	HESSGNLNYMYTK	PF3D7_1021700.1-p1	1xOxidation [M10]; 1xTMT6plex [K13]; 2xPhospho [S3(100); S4(100)]	2xPhospho [S6206(100); S6207(100)]	0.940482	0.767456	1.50482	0.0406015
schizont egress antigen-1	YSNCSDSR	PF3D7_1021800.1-p1	1xCarbamidomethyl [C4]; 1xPhospho [S5(100)]	1xPhospho [S280(100)]	0.799673	1.10089	0.849459	0.0101845
schizont egress antigen-1	LVDTINSR	PF3D7_1021800.1-p1	1xPhospho [S7(100)]	1xPhospho [S385(100)]	0.81035	1.1702	0.87446	0.0132907
PHAX domain-containing protein, putative	RGSDLYNNSK	PF3D7_1021900.1-p1	1xTMT6plex [K10]; 1xPhospho [S3(100)]	1xPhospho [S266(100)]	1.12914	1.05413	1.19561	0.00131399
PHAX domain-containing protein, putative	MLSESMDESSMR	PF3D7_1021900.1-p1	2xPhospho [S3(100); S5(100)]	2xPhospho [S1274(100); S1276(100)]	0.773392	0.996656	0.781144	0.00732075
serine/arginine-rich splicing factor 4	YSNESGLSDRDR	PF3D7_1022400.1-p1	3xPhospho [S2(100); S5(100); S8(100)]	3xPhospho [S207(100); S210(100); S213(100)]	1.18407	1.27253	0.887137	0.0107592
serine/arginine-rich splicing factor 4	VEHSGENR	PF3D7_1022400.1-p1	1xPhospho [S4(100)]	1xPhospho [S86(100)]	1.0212	1.12899	1.83969	0.0353087
serine/arginine-rich splicing factor 4	TVSEDRSER	PF3D7_1022400.1-p1	2xPhospho [S3(100); S7(100)]	2xPhospho [S345(100); S349(100)]	0.982589	1.01952	1.19353	0.00370704
serine/arginine-rich splicing factor 4	TVSEDRSER	PF3D7_1022400.1-p1	3xPhospho [T1(100); S3(100); S7(100)]	3xPhospho [T343(100); S345(100); S349(100)]	1.23144	1.05636	0.842057	0.0114478
serine/arginine-rich splicing factor 4	TVSEDRSER	PF3D7_1022400.1-p1	1xPhospho [S7(100)]	1xPhospho [S349(100)]	1.00624	1.12082	1.06639	0.000965016
serine/arginine-rich splicing factor 4	SYSASPGSAYK	PF3D7_1022400.1-p1	1xTMT6plex [K11]; 2xPhospho [S1(100); S5(99.5)]	2xPhospho [S388(100); S392(99.5)]	0.985759	1.86068	1.32625	0.031918
serine/arginine-rich splicing factor 4	SLSEDRSNSR	PF3D7_1022400.1-p1	2xPhospho [S7(100); S9(100)]	2xPhospho [S360(100); S362(100)]	0.917279	1.00174	1.17699	0.00544759
serine/arginine-rich splicing factor 4	SLSEDRSNSR	PF3D7_1022400.1-p1	3xPhospho [S1(99.3); S7(100); S9(100)]	3xPhospho [S354(99.3); S360(100); S362(100)]	0.987731	0.949337	1.0661	0.00117602
serine/arginine-rich splicing factor 4	RYSNESGLSDRDR	PF3D7_1022400.1-p1	2xPhospho [S3(100); S9(100)]	2xPhospho [S207(100); S213(100)]	0.928835	1.1638	0.773774	0.0137896
serine/arginine-rich splicing factor 4	RTVSEDRSER	PF3D7_1022400.1-p1	3xPhospho [T2(100); S4(100); S8(100)]	3xPhospho [T343(100); S345(100); S349(100)]	1.19837	1.1929	0.826392	0.0129164
serine/arginine-rich splicing factor 4	LSSDNRSHSR	PF3D7_1022400.1-p1	2xPhospho [S7(100); S9(100)]	2xPhospho [S337(100); S339(100)]	0.875021	1.13449	1.05445	0.00559433
serine/arginine-rich splicing factor 4	YESHSQSLSDNRNSYR	PF3D7_1022400.1-p1	3xPhospho [S5(98.9); S7(98.9); S14(100)]	3xPhospho [S241(98.9); S243(98.9); S250(100)]	0.837422	1.12017	1.27686	0.0139271
serine/arginine-rich splicing factor 4	YESHSQSLSDNR	PF3D7_1022400.1-p1	3xPhospho [S3(100); S5(100); S7(100)]	3xPhospho [S239(100); S241(100); S243(100)]	1.02869	1.12606	1.01519	0.0010907
serine/arginine-rich splicing factor 4	TEENHDSKSVSNDR	PF3D7_1022400.1-p1	3xPhospho [S7(100); S9(100); S11(100)]	3xPhospho [S477(100); S479(100); S481(100)]	1.47828	1.16314	0.945262	0.0163381
serine/arginine-rich splicing factor 4	SQSASVR	PF3D7_1022400.1-p1	1xPhospho [S3(100)]	1xPhospho [S425(100)]	0.837885	1.0283	1.20385	0.0104956
serine/arginine-rich splicing factor 4	NESSSDVLSK	PF3D7_1022400.1-p1	1xTMT6plex [K10]; 1xPhospho [S5(100)]	1xPhospho [S306(100)]	0.667768	0.957557	1.21101	0.0264648
serine/arginine-rich splicing factor 4	KANAADENANGNVSN	PF3D7_1022400.1-p1	1xTMT6plex [K1]; 1xPhospho [S14(100)]	1xPhospho [S537(100)]	1.0287	1.07911	0.876082	0.00374429
chromodomain-helicase-DNA-binding protein 1 homolog, putative	NSASAIR	PF3D7_1023900.1-p1	1xPhospho [S4(99.7)]	1xPhospho [S2651(99.7)]	1.15274	0.739612	1.04628	0.0156103
chromodomain-helicase-DNA-binding protein 1 homolog, putative	GSNNDVADVNSK	PF3D7_1023900.1-p1	1xTMT6plex [K12]; 1xPhospho [S2(100)]	1xPhospho [S2119(100)]	0.684251	0.961984	0.935948	0.0104206
chromodomain-helicase-DNA-binding protein 1 homolog, putative	AQTDEKTEDENVK	PF3D7_1023900.1-p1	1xPhospho [T7(100)]	1xPhospho [T2384(100)]	1.21842	1.05565	0.961797	0.00479585
EF-hand calcium-binding domain-containing protein, putative	DNSLKSVDNSS	PF3D7_1025000.1-p1	3xPhospho [S3(100); S6(100); S]	3xPhospho [S972(100); S975(100); S]	0.955244	1.306	0.903229	0.0140752
conserved Plasmodium protein, unknown function	VQDGSADEK	PF3D7_1026000.1-p1	1xPhospho [S5(100)]	1xPhospho [S250(100)]	0.992773	0.931326	1.00995	0.000594919
centrin-3	AITNRPISSNR	PF3D7_1027700.1-p1	1xPhospho [S9(99.7)]	1xPhospho [S23(99.7)]	0.954858	0.719101	0.99541	0.00924307
centrin-3	SESVSYTPR	PF3D7_1027700.1-p1	2xPhospho [S3(100); T7(100)]	2xPhospho [S8(100); T12(100)]	0.997456	0.772407	1.14004	0.0119539
60S ribosomal protein L3	TDKNSASTDADITEK	PF3D7_1027800.1-p1	2xTMT6plex [K3; K15]; 2xPhospho [S7(100); T8(100)]	2xPhospho [S292(100); T293(100)]	1.03022	0.771192	0.949163	0.0068899
60S ribosomal protein L3	NSASTDADITEK	PF3D7_1027800.1-p1	1xTMT6plex [K12]; 1xPhospho [S4(99.8)]	1xPhospho [S292(99.8)]	1.10618	0.813753	1.18544	0.0117137
partial CSTF domain-containing protein, putative	NNPSEDNYNTNK	PF3D7_1028500.1-p1	1xTMT6plex [K12]; 1xPhospho [S4(100)]	1xPhospho [S709(100)]	1.08832	0.9351	0.920794	0.00297152
pre-mRNA-splicing factor ATP-dependent RNA helicase PRP22, putative	DLSDSSYQK	PF3D7_1030100.1-p1	2xPhospho [S3(100); S/Y]	2xPhospho [S173(100); S/Y]	0.755637	1.03426	0.967532	0.00824728
pre-mRNA-splicing factor ATP-dependent RNA helicase PRP22, putative	NSDINVTTR	PF3D7_1030100.1-p1	1xPhospho [S2(100)]	1xPhospho [S163(100)]	0.940462	0.684181	0.812939	0.00818872
DER1-like protein, putative	YGYTNINNSR	PF3D7_1032500.1-p1	1xPhospho [S9(100)]	1xPhospho [S239(100)]	0.920427	1.18373	1.73302	0.0332844
early transcribed membrane protein 10.2	SSSGTSTR	PF3D7_1033200.1-p1	1xPhospho [S3(100)]	1xPhospho [S323(100)]	1.38694	1.77241	0.946846	0.029045
early transcribed membrane protein 10.2	SSGSSNRSSSGTSTR	PF3D7_1033200.1-p1	2xPhospho [S8(96.5); S/T]	2xPhospho [S321(96.5); S/T]	1.85541	0.980155	1.28539	0.0331409
conserved Plasmodium protein, unknown function	LEDNNNNNSNK	PF3D7_1036900.1-p1	1xTMT6plex [K11]; 1xPhospho [S9(100)]	1xPhospho [S392(100)]	1.09156	0.658656	0.957594	0.0195112
antigen UB05	GSQIQPSR	PF3D7_1038000.2-p1	1xPhospho [S2(100)]	PF3D7_1038000.2-p1 1xPhospho [S3(100)]	0.936329	1.55802	1.36957	0.0198141
serine/threonine protein kinase, FIKK family	RFDGDQENITSSFER	PF3D7_1039000.1-p1	1xPhospho [T10(99.2)]	1xPhospho [T353(99.2)]	0.84405	1.07671	0.875205	0.00606577
casein kinase II beta chain	MENSDSNKDLQDSK	PF3D7_1103700.1-p1	1xAcetyl [N-Term]; 2xTMT6plex [K8; K14]; 2xPhospho [S4(100); S6(100)]	1xAcetyl [N-Term]; 2xPhospho [S4(100); S6(100)]	0.859352	0.979473	1.15898	0.00750505
syntaxin, Qa-SNARE family	KSNSNYDTNIDK	PF3D7_1104100.1-p1	2xTMT6plex [K1; K12]; 2xPhospho [S2(100); S4(100)]	2xPhospho [S151(100); S153(100)]	0.965462	0.800023	0.997188	0.00437671
chromatin remodeling protein	SYLDNNEENSEQMNDNMK	PF3D7_1104200.1-p1	1xOxidation [M17]; 1xTMT6plex [K18]; 1xPhospho [S10(100)]	1xPhospho [S132(100)]	1.14784	0.88502	0.894214	0.0077
polyadenylate-binding protein-interacting protein 1, putative	YGSSSTTR	PF3D7_1107300.1-p1	1xPhospho [S3(100)]	1xPhospho [S1933(100)]	0.93284	1.09145	0.968744	0.00230831
polyadenylate-binding protein-interacting protein 1, putative	YGSSSTTR	PF3D7_1107300.1-p1	3xPhospho [S3(99.3); S5(100); T6(100)]	3xPhospho [S1933(99.3); S1935(100); T1936(100)]	1.04629	0.931322	0.843911	0.00386009
polyadenylate-binding protein-interacting protein 1, putative	VSDYSNEKNNVR	PF3D7_1107300.1-p1	1xTMT6plex [K8]; 2xPhospho [S2(100); S5(100)]	2xPhospho [S2060(100); S2063(100)]	1.07015	0.964166	0.967078	0.00121142
polyadenylate-binding protein-interacting protein 1, putative	VSDYSNEK	PF3D7_1107300.1-p1	1xTMT6plex [K8]; 1xPhospho [S2(100)]	1xPhospho [S2060(100)]	1.02289	0.956592	1.0092	0.000411207
polyadenylate-binding protein-interacting protein 1, putative	VSDYSNEK	PF3D7_1107300.1-p1	2xPhospho [S2(100); S5(100)]	2xPhospho [S2060(100); S2063(100)]	1.10637	1.00748	0.850782	0.0056219
polyadenylate-binding protein-interacting protein 1, putative	NSISNNNMMNNNR	PF3D7_1107300.1-p1	2xOxidation [M8; M9]; 1xPhospho [S4(99.5)]	1xPhospho [S2407(99.5)]	1.54727	0.821684	0.901948	0.0416175
polyadenylate-binding protein-interacting protein 1, putative	EDQYESVSQK	PF3D7_1107300.1-p1	1xPhospho [S8(100)]	1xPhospho [S2101(100)]	1.26463	1.22594	0.841201	0.0144894
polyadenylate-binding protein-interacting protein 1, putative	EDQYESVSQK	PF3D7_1107300.1-p1	1xTMT6plex [K10]; 1xPhospho [S8(100)]	1xPhospho [S2101(100)]	1.06176	1.07472	1.01675	0.000279196
polyadenylate-binding protein-interacting protein 1, putative	DESSVHSFNSSR	PF3D7_1107300.1-p1	2xPhospho [S7(100); S10(99.5)]	2xPhospho [S1970(100); S1973(99.5)]	0.976433	0.953114	0.941342	0.000116074
polyadenylate-binding protein-interacting protein 1, putative	DESSVHSFNSSR	PF3D7_1107300.1-p1	1xPhospho [S10(99.6)]	1xPhospho [S1973(99.6)]	1.2924	1.04862	1.2088	0.00363372
polyadenylate-binding protein-interacting protein 1, putative	AESVTSEK	PF3D7_1107300.1-p1	1xTMT6plex [K8]; 1xPhospho [S3(100)]	1xPhospho [S1879(100)]	0.788027	1.05195	0.907512	0.00686973
polyadenylate-binding protein-interacting protein 1, putative	AESVTSEK	PF3D7_1107300.1-p1	1xTMT6plex [K8]; 2xPhospho [S/T]		0.85929	0.948126	0.926615	0.000860913
AP2 domain transcription factor, putative	LNLQESDEK	PF3D7_1107800.1-p1	1xPhospho [S6(100)]	1xPhospho [S219(100)]	0.985324	0.827328	1.04731	0.00468577
AP2 domain transcription factor, putative	SCNYSDENILNK	PF3D7_1107800.1-p1	1xCarbamidomethyl [C2]; 1xTMT6plex [K12]; 1xPhospho [S5(100)]	1xPhospho [S889(100)]	0.691647	0.624486	1.11481	0.0340521
AP2 domain transcription factor, putative	GNSNSSDGSITYAK	PF3D7_1107800.1-p1	2xPhospho [S5(98.8); S9(100)]	2xPhospho [S1603(98.8); S1607(100)]	1.04281	0.962978	0.845676	0.00360808
casein kinase 2, alpha subunit	SVSSINK	PF3D7_1108400.1-p1	1xAcetyl [N-Term]; 1xTMT6plex [K7]; 2xPhospho [S1(100); S4(99.5)]	1xAcetyl [N-Term]; 2xPhospho [S2(100); S5(99.5)]	0.961225	0.642395	0.90926	0.0136187
RNA-binding protein, putative	RGTDDSK	PF3D7_1110400.1-p1	1xTMT6plex [K7]; 1xPhospho [T3(100)]	1xPhospho [T1270(100)]	0.93855	1.0628	0.920021	0.00211212
RNA-binding protein, putative	NDSSSNMR	PF3D7_1110400.1-p1	1xOxidation [M7]; 1xPhospho [S4(99.6)]	1xPhospho [S813(99.6)]	1.24021	1.0278	0.861906	0.0108335
RNA-binding protein, putative	NDSSSNMR	PF3D7_1110400.1-p1	1xPhospho [S3(100)]	1xPhospho [S812(100)]	0.858832	0.903029	1.00841	0.00230048
RNA-binding protein, putative	YFSNNYNSLR	PF3D7_1110400.1-p1	2xPhospho [S3(100); S8(100)]	2xPhospho [S1382(100); S1387(100)]	1.0208	1.05026	0.930215	0.00130098
RNA-binding protein, putative	YFSNNYNSLR	PF3D7_1110400.1-p1	1xPhospho [S3(100)]	1xPhospho [S1382(100)]	0.954743	0.773828	0.892751	0.00367011
RNA-binding protein, putative	SFRNSHDR	PF3D7_1110400.1-p1	1xPhospho [S5(100)]	1xPhospho [S1345(100)]	0.927011	1.07956	0.943389	0.00240926
RNA-binding protein, putative	GSHYSSRR	PF3D7_1110400.1-p1	2xPhospho [S5(100); S6(100)]	2xPhospho [S1090(100); S1091(100)]	0.93621	0.94705	0.789031	0.00325726
RNA-binding protein, putative	GSHYSSR	PF3D7_1110400.1-p1	1xPhospho [S5(100)]	1xPhospho [S1090(100)]	0.963566	0.870467	0.893584	0.00094621
RNA-binding protein, putative	ENAVTNDKGSHYSSR	PF3D7_1110400.1-p1	1xTMT6plex [K8]; 2xPhospho [S10(100); S13(100)]	2xPhospho [S1087(100); S1090(100)]	0.907688	1.1054	0.984475	0.0033006
RNA-binding protein, putative	DDHADSVTTK	PF3D7_1110400.1-p1	1xTMT6plex [K10]; 1xPhospho [S6(100)]	1xPhospho [S1257(100)]	0.94539	0.814786	0.89029	0.00183086
ES2 protein, putative	SDTSSIK	PF3D7_1110900.1-p1	1xAcetyl [N-Term]; 1xTMT6plex [K7]; 2xPhospho [T3(99.6); S4(99.6)]	1xAcetyl [N-Term]; 2xPhospho [T4(99.6); S5(99.6)]	0.934064	1.07102	1.29322	0.00893883
ES2 protein, putative	SDTSSIK	PF3D7_1110900.1-p1	1xAcetyl [N-Term]; 1xTMT6plex [K7]; 1xPhospho [S1(100)]	1xAcetyl [N-Term]; 1xPhospho [S2(100)]	0.959684	1.42611	1.27167	0.0124257
conserved Plasmodium protein, unknown function	NIINLSDR	PF3D7_1112100.1-p1	1xPhospho [S6(100)]	1xPhospho [S2219(100)]	0.922896	0.908303	0.825091	0.00118153
serine esterase, putative	SESIFSGNR	PF3D7_1116100.1-p1	2xPhospho [S3(100); S6(100)]	2xPhospho [S12(100); S15(100)]	1.04382	0.719138	1.30705	0.026512
heat shock protein 101	FIESCSAFER	PF3D7_1116800.1-p1	1xCarbamidomethyl [C5]; 1xPhospho [S6(100)]	1xPhospho [S356(100)]	0.819014	1.12276	0.647469	0.0249567
GTP-binding nuclear protein RAN/TC4	MDSQEYIPQYK	PF3D7_1117700.1-p1	1xAcetyl [N-Term]; 1xOxidation [M1]; 1xTMT6plex [K11]; 1xPhospho [S3(99.4)]	1xAcetyl [N-Term]; 1xPhospho [S3(99.4)]	1.31896	1.25008	1.80135	0.0138768
nucleolar protein 56, putative	KHDEDQHSEHSHQDQDEQEEK	PF3D7_1118500.1-p1	2xTMT6plex [K1; K21]; 2xPhospho [S8(100); S11(100)]	2xPhospho [S473(100); S476(100)]	0.581918	1.15844	1.0562	0.0344354
histone acetyltransferase MYST	DNDNVSDHEHAGIDK	PF3D7_1118600.1-p1	1xTMT6plex [K15]; 1xPhospho [S6(100)]	1xPhospho [S309(100)]	0.997573	0.989288	0.867503	0.00194695
splicing factor U2AF small subunit, putative	SSHHYSSK	PF3D7_1119300.1-p1	1xTMT6plex [K8]; 2xPhospho [S2(99.6); S6(100)]	2xPhospho [S229(99.6); S233(100)]	1.04339	0.908956	0.980317	0.00157426
splicing factor U2AF small subunit, putative	SSHHYSSK	PF3D7_1119300.1-p1	1xTMT6plex [K8]; 1xPhospho [S1(99.8)]	1xPhospho [S228(99.8)]	1.20654	1.23572	0.977357	0.00509712
splicing factor U2AF small subunit, putative	SDNEDDDDDEERSYK	PF3D7_1119300.1-p1	1xTMT6plex [K15]; 1xPhospho [S13(100)]	1xPhospho [S252(100)]	1.05082	1.03771	0.870839	0.00343119
splicing factor U2AF small subunit, putative	KDDSDDDGRR	PF3D7_1119300.1-p1	1xTMT6plex [K1]; 1xPhospho [S4(100)]	1xPhospho [S206(100)]	1.05164	1.00764	1.03792	0.000158434
splicing factor U2AF small subunit, putative	KDDSDDDGR	PF3D7_1119300.1-p1	1xTMT6plex [K1]; 1xPhospho [S4(100)]	1xPhospho [S206(100)]	1.03644	1.01495	1.04066	5.96472e-05
splicing factor U2AF small subunit, putative	EDNKSNADEKED	PF3D7_1119300.1-p1	2xTMT6plex [K4; K10]; 1xPhospho [S5(100)]	1xPhospho [S287(100)]	1.07598	0.747306	1.14767	0.0151396
splicing factor U2AF small subunit, putative	EDNKSNADEKED	PF3D7_1119300.1-p1	1xPhospho [S5(100)]	1xPhospho [S287(100)]	1.32414	0.904577	0.983045	0.0141634
splicing factor U2AF small subunit, putative	DDSDDDGRRESYR	PF3D7_1119300.1-p1	2xPhospho [S3(100); S11(100)]	2xPhospho [S206(100); S214(100)]	0.875207	0.909649	0.962326	0.00076438
splicing factor U2AF small subunit, putative	DDSDDDGRR	PF3D7_1119300.1-p1	1xPhospho [S3(100)]	1xPhospho [S206(100)]	0.914295	0.854698	1.03405	0.00317056
protein transport protein SEC16, putative	SNDLYNR	PF3D7_1119900.1-p1	1xPhospho [S1(100)]	1xPhospho [S1105(100)]	0.907052	1.29482	0.869013	0.0172079
protein transport protein SEC16, putative	GVTSDEEK	PF3D7_1119900.1-p1	1xTMT6plex [K8]; 1xPhospho [S4(100)]	1xPhospho [S1697(100)]	0.882687	1.06879	0.951972	0.00313353
conserved protein, unknown function	NISDVSDIEK	PF3D7_1120000.1-p1	1xTMT6plex [K10]; 2xPhospho [S3(100); S6(100)]	2xPhospho [S1047(100); S1050(100)]	1.21476	1.13044	0.894926	0.00776083
conserved protein, unknown function	NISDVSDIEK	PF3D7_1120000.1-p1	2xPhospho [S3(100); S6(100)]	2xPhospho [S1047(100); S1050(100)]	1.05088	1.04693	0.636002	0.0220613
palmitoyltransferase DHHC3	DDTRSKEADEFVR	PF3D7_1121000.1-p1	2xPhospho [T3(100); S5(100)]	2xPhospho [T12(100); S14(100)]	0.912859	1.2517	1.06993	0.00814466
exported protein 1	GTGSGVSSK	PF3D7_1121600.1-p1	1xPhospho [S7(100)]	1xPhospho [S34(100)]	1.20264	1.56721	1.72851	0.0105896
exported protein 1	GTGSGVSSK	PF3D7_1121600.1-p1	1xPhospho [T2(100)]	1xPhospho [T29(100)]	1.2325	1.39595	1.15054	0.00326305
exported protein 1	GTGSGVSSK	PF3D7_1121600.1-p1	2xPhospho [S4(100); S7(100)]	2xPhospho [S31(100); S34(100)]	1.22491	1.49946	1.63986	0.00694324
conserved Plasmodium protein, unknown function	SHSYENHFK	PF3D7_1122500.1-p1	1xPhospho [S3(100)]	1xPhospho [S879(100)]	1.03741	1.1879	0.974242	0.00351206
conserved Plasmodium protein, unknown function	NDDNNYSDAK	PF3D7_1123000.1-p1	1xTMT6plex [K10]; 1xPhospho [S7(100)]	1xPhospho [S12(100)]	1.0811	1.42195	0.709624	0.0349696
BEACH domain-containing protein, putative	ENINNTHVNSDEEK	PF3D7_1124100.1-p1	1xPhospho [S10(100)]	1xPhospho [S203(100)]	0.939768	0.675442	0.998104	0.012739
conserved protein, unknown function	EYNTNESNCNR	PF3D7_1124300.1-p1	1xCarbamidomethyl [C9]; 2xPhospho [T4(100); S7(100)]	2xPhospho [T83(100); S86(100)]	0.826156	1.35212	0.835201	0.0286671
DnaJ protein, putative	NDHSSSNK	PF3D7_1126300.1-p1	1xTMT6plex [K8]; 1xPhospho [S5(99.3)]	1xPhospho [S310(99.3)]	1.0417	0.875297	1.00557	0.00267994
TFIIS central domain-containing protein, putative	AISDDNQNK	PF3D7_1127800.1-p1	1xPhospho [S3(100)]	1xPhospho [S836(100)]	0.773514	1.10623	0.987093	0.0102144
major facilitator superfamily-related transporter, putative	EMSSNDNVNNNEK	PF3D7_1129900.1-p1	1xOxidation [M2]; 1xTMT6plex [K13]; 2xPhospho [S3(100); S4(100)]	2xPhospho [S34(100); S35(100)]	1.1181	1.09504	0.977508	0.00167125
major facilitator superfamily-related transporter, putative	VTYGDDASSK	PF3D7_1129900.1-p1	1xPhospho [S8(100)]	1xPhospho [S607(100)]	0.983712	0.985428	0.867288	0.0017056
major facilitator superfamily-related transporter, putative	VTYGDDASSK	PF3D7_1129900.1-p1	1xTMT6plex [K10]; 1xPhospho [S/T/Y]		0.851369	1.3642	1.03729	0.0185801
major facilitator superfamily-related transporter, putative	REMSSNDNVNNNEK	PF3D7_1129900.1-p1	1xPhospho [S]		1.19295	0.802192	1.16783	0.0140428
major facilitator superfamily-related transporter, putative	REMSSNDNVNNNEK	PF3D7_1129900.1-p1	1xOxidation [M3]; 2xPhospho [S4(100); S5(100)]	2xPhospho [S34(100); S35(100)]	1.14402	1.39488	1.1322	0.00486406
26S protease regulatory subunit 6A, putative	FDSELSGDR	PF3D7_1130400.1-p1	2xPhospho [S3(100); S6(100)]	2xPhospho [S298(100); S301(100)]	1.08287	0.663351	1.02805	0.019673
nucleic acid binding protein, putative	RGSPEGLAK	PF3D7_1132300.1-p1	1xPhospho [S3(100)]	1xPhospho [S33(100)]	1.14654	0.972596	0.703479	0.0182511
conserved Plasmodium protein, unknown function	EYSHDDEMYNDEK	PF3D7_1133100.1-p1	1xTMT6plex [K13]; 1xPhospho [S3(100)]	1xPhospho [S290(100)]	0.974959	1.08993	1.16342	0.00258716
conserved Plasmodium protein, unknown function	QSTQENNSTVGNK	PF3D7_1133200.1-p1	1xTMT6plex [K13]; 1xPhospho [T3(99.7)]	1xPhospho [T63(99.7)]	0.876	1.01276	1.07534	0.00352984
RNA (uracil-5-)methyltransferase, putative	TNNSITR	PF3D7_1133800.1-p1	1xPhospho [S4(100)]	1xPhospho [S421(100)]	0.93578	0.990272	1.40759	0.0175133
conserved Plasmodium protein, unknown function	YYSDEETNSLNK	PF3D7_1134300.1-p1	2xPhospho [S3(100); S9(100)]	2xPhospho [S1891(100); S1897(100)]	1.17876	0.929113	0.974672	0.005534
zinc finger protein, putative	SYSQGDNEK	PF3D7_1134600.1-p1	1xPhospho [S3(100)]	1xPhospho [S42(100)]	0.891356	0.854572	1.05677	0.00440109
zinc finger protein, putative	SQSKPNQEISSR	PF3D7_1134600.1-p1	1xAcetyl [N-Term]; 1xTMT6plex [K4]; 1xPhospho [S1(100)]	1xAcetyl [N-Term]; 1xPhospho [S2(100)]	1.03988	0.932619	1.00156	0.00100063
coatomer subunit delta	TYIEMESHEEK	PF3D7_1134800.1-p1	1xOxidation [M5]; 1xTMT6plex [K11]; 1xPhospho [S7(100)]	1xPhospho [S139(100)]	1.01509	1.1249	1.37283	0.00806602
conserved Plasmodium protein, unknown function	NNKLDSDIESPR	PF3D7_1138000.1-p1	1xTMT6plex [K3]; 2xPhospho [S6(100); S10(100)]	2xPhospho [S109(100); S113(100)]	0.772739	1.17095	0.829559	0.0176192
conserved Plasmodium protein, unknown function	LDSDIESPR	PF3D7_1138000.1-p1	2xPhospho [S3(100); S7(100)]	2xPhospho [S109(100); S113(100)]	0.960797	1.05901	0.955083	0.00115498
guanylyl cyclase	SQTCSNNR	PF3D7_1138400.1-p1	1xCarbamidomethyl [C4]; 1xPhospho [S5(100)]	1xPhospho [S1322(100)]	1.03062	1.13352	0.862253	0.00608652
guanylyl cyclase	SSSSWNSK	PF3D7_1138400.1-p1	1xTMT6plex [K8]; 2xPhospho [S2(100); S4(100)]	2xPhospho [S988(100); S990(100)]	1.01549	0.836699	0.899318	0.00324557
guanylyl cyclase	SSAGGSIIR	PF3D7_1138400.1-p1	2xPhospho [S2(100); S6(100)]	2xPhospho [S521(100); S525(100)]	1.04444	0.852424	0.797958	0.00685471
guanylyl cyclase	HISLNSR	PF3D7_1138400.1-p1	2xPhospho [S3(100); S6(100)]	2xPhospho [S658(100); S661(100)]	1.13548	0.86116	0.840468	0.00995666
guanylyl cyclase	GISNNMDR	PF3D7_1138400.1-p1	1xPhospho [S3(100)]	1xPhospho [S1214(100)]	0.896458	0.803761	0.80897	0.0012899
protein phosphatase PPM2	KYSVPTQEDEEESDTR	PF3D7_1138500.1-p1	1xTMT6plex [K1]; 2xPhospho [S3(100); T6(100)]	2xPhospho [S139(100); T142(100)]	0.925369	1.26113	0.811126	0.0177817
conserved Plasmodium protein, unknown function	GLLHEGSLSQEDHTNK	PF3D7_1138700.1-p1	1xTMT6plex [K16]; 2xPhospho [S7(100); S9(100)]	2xPhospho [S1418(100); S1420(100)]	0.788391	1.15695	1.19237	0.01491
AP2 domain transcription factor, putative	STSMSSNYK	PF3D7_1139300.1-p1	2xPhospho [S3(99.8); S/T/Y]	2xPhospho [S1890(99.8); S/T/Y]	0.866688	0.888911	0.866796	7.1457e-05
conserved protein, unknown function	VYSSNDEYYYDEK	PF3D7_1141300.1-p1	1xTMT6plex [K13]; 2xPhospho [S3(100); S4(100)]	2xPhospho [S70(100); S71(100)]	0.783076	1.01687	0.947429	0.00568091
conserved protein, unknown function	NNSDIIIR	PF3D7_1141300.1-p1	1xPhospho [S3(100)]	1xPhospho [S312(100)]	0.914365	1.0824	1.05179	0.00257553
conserved protein, unknown function	GISNENNMK	PF3D7_1141300.1-p1	1xOxidation [M8]; 1xPhospho [S3(100)]	1xPhospho [S344(100)]	1.12375	1.142	0.871167	0.00691328
conserved Plasmodium protein, unknown function	QEDQSSIYSSR	PF3D7_1142100.1-p1	2xPhospho [S6(99.6); S9(99.6)]	2xPhospho [S1730(99.6); S1733(99.6)]	0.926482	0.712467	0.992911	0.00917422
conserved Plasmodium protein, unknown function	IYGNNNNSDR	PF3D7_1142100.1-p1	1xPhospho [S8(100)]	1xPhospho [S464(100)]	1.01368	0.872622	1.03072	0.0026445
conserved Plasmodium protein, unknown function	ATSDLSSIHNK	PF3D7_1142100.1-p1	1xTMT6plex [K11]; 2xPhospho [S6(100); S7(100)]	2xPhospho [S541(100); S542(100)]	1.05263	1.19827	0.861182	0.00873733
dynamin-like protein	NSDQTDDIER	PF3D7_1145400.1-p1	1xPhospho [T5(100)]	1xPhospho [T155(100)]	1.10487	1.2015	1.5058	0.00891677
oocyst rupture protein 1, putative	GANSNDSQR	PF3D7_1146600.1-p1	2xPhospho [S4(100); S7(100)]	2xPhospho [S1051(100); S1054(100)]	0.994523	1.08115	1.09303	0.000862836
peroxisome assembly protein 22, putative	YTSNESYR	PF3D7_1147900.1-p1	1xPhospho [S6(100)]	1xPhospho [S57(100)]	0.984214	1.42325	1.39353	0.01227
serine/threonine protein kinase, putative	SLNTSTISDANNTDLGK	PF3D7_1148000.1-p1	1xTMT6plex [K17]; 1xPhospho [S1(100)]	1xPhospho [S283(100)]	0.847096	1.15008	0.692586	0.0217295
serine/threonine protein kinase, putative	NDSNESYDKNYFR	PF3D7_1148000.1-p1	2xPhospho [S3(100); S6(100)]	2xPhospho [S881(100); S884(100)]	1.04341	0.969822	1.10921	0.00149279
serine/threonine protein kinase, putative	IDQSDENNLDTTEYGK	PF3D7_1148000.1-p1	1xTMT6plex [K16]; 2xPhospho [T11(100); T12(100)]	2xPhospho [T669(100); T670(100)]	1.10252	0.956672	0.985476	0.0019254
serine/threonine protein kinase, putative	ASQSNSTK	PF3D7_1148000.1-p1	1xTMT6plex [K8]; 1xPhospho [S2(100)]	1xPhospho [S314(100)]	0.853287	1.04584	0.946525	0.00341766
antigen 332, DBL-like protein	SRDDTEDQFLR	PF3D7_1149000.1-p1	1xPhospho [S1(99.7)]	1xPhospho [S148(99.7)]	1.01942	0.97815	0.831409	0.00364006
antigen 332, DBL-like protein	EGSINEDIVK	PF3D7_1149000.1-p1	1xTMT6plex [K10]; 1xPhospho [S3(100)]	1xPhospho [S1379(100)]	1.00452	0.981758	0.860727	0.00220373
antigen 332, DBL-like protein	SVTGDVVEQEGSGKDESEAK	PF3D7_1149000.1-p1	2xTMT6plex [K14; K20]; 1xPhospho [S12(100)]	1xPhospho [S4766(100)]	1.09113	1.12585	1.10216	8.57197e-05
antigen 332, DBL-like protein	SVSEEIPVEEK	PF3D7_1149000.1-p1	1xTMT6plex [K11]; 1xPhospho [S3(99.7)]	1xPhospho [S759(99.7)]; 1xPhospho [S1526(99.7)]; 1xPhospho [S2304(99.7)]; 1xPhospho [S3093(99.7)]	1.10451	1.24867	1.01345	0.00370267
antigen 332, DBL-like protein	QGSVTEEK	PF3D7_1149000.1-p1	1xTMT6plex [K8]; 1xPhospho [S3(100)]	1xPhospho [S4691(100)]	0.949373	1.07847	1.05119	0.00146178
antigen 332, DBL-like protein	ESSDVEDVK	PF3D7_1149000.1-p1	1xPhospho [S3(100)]	1xPhospho [S3589(100)]	0.750554	1.18392	0.843584	0.0196379
antigen 332, DBL-like protein	EIVDEVSR	PF3D7_1149000.1-p1	1xPhospho [S7(100)]	1xPhospho [S2628(100)]	1.02027	1.14627	0.732515	0.0156789
antigen 332, DBL-like protein	EGSVTEQLVEEEK	PF3D7_1149000.1-p1	1xPhospho [S3(100)]	1xPhospho [S1530(100)]	1.63099	0.995623	0.8934	0.0365586
antigen 332, DBL-like protein	EEGSASEK	PF3D7_1149000.1-p1	1xTMT6plex [K8]; 1xPhospho [S4(100)]	1xPhospho [S1138(100)]; 1xPhospho [S2283(100)]	0.935864	0.880556	0.832001	0.00115312
antigen 332, DBL-like protein	EEGSASEK	PF3D7_1149000.1-p1	1xTMT6plex [K8]; 2xPhospho [S4(100); S6(100)]	2xPhospho [S1138(100); S1140(100)]; 2xPhospho [S2283(100); S2285(100)]	0.906987	1.26295	0.881578	0.0143339
antigen 332, DBL-like protein	EEEGSVAEEIVQEEK	PF3D7_1149000.1-p1	1xTMT6plex [K15]; 1xPhospho [S5(100)]	1xPhospho [S3493(100)]	1.02525	1.71656	1.10715	0.0276956
Plasmodium exported protein, unknown function	NSTNDSIK	PF3D7_1149100.1-p1	1xTMT6plex [K8]; 1xPhospho [S2(100)]	1xPhospho [S413(100)]	0.752219	0.98144	0.899411	0.00578638
conserved protein, unknown function	LLQQIDSDER	PF3D7_1202600.1-p1	1xPhospho [S7(100)]	1xPhospho [S1554(100)]	0.777629	1.15379	1.57114	0.036436
origin recognition complex subunit 1	RTSHQSQDQNNHFER	PF3D7_1203000.1-p1	2xPhospho [T2(99.5); S6(100)]	2xPhospho [T282(99.5); S286(100)]	0.971757	0.85246	1.02716	0.00292792
nucleosome assembly protein	SNEDPLTS	PF3D7_1203700.1-p1	1xPhospho [S1(100)]	1xPhospho [S340(100)]	1.06341	0.959903	1.09003	0.00145944
zinc finger protein, putative	NMHSLNVNK	PF3D7_1205500.1-p1	1xOxidation [M2]; 1xPhospho [S4(100)]	1xPhospho [S1553(100)]	1.02052	1.35576	1.12088	0.0071835
zinc finger protein, putative	NLNNSSSFGR	PF3D7_1205500.1-p1	2xPhospho [S5(100); S7(100)]	2xPhospho [S1118(100); S1120(100)]	0.867662	0.968032	0.863811	0.00143442
zinc finger protein, putative	ENNPSLFSSR	PF3D7_1205500.1-p1	2xPhospho [S5(100); S]	2xPhospho [S1168(100); S]	1.01356	1.06665	1.06182	0.000261753
eukaryotic translation initiation factor 3 subunit C, putative	EMLSDSLNNSNNIASK	PF3D7_1206200.1-p1	1xOxidation [M2]; 1xTMT6plex [K16]; 2xPhospho [S6(100); S10(100)]	2xPhospho [S560(100); S564(100)]	0.728961	1.01623	0.963019	0.0094188
eukaryotic translation initiation factor 3 subunit C, putative	EMLSDSLNNSNNIASK	PF3D7_1206200.1-p1	1xTMT6plex [K16]; 1xPhospho [S6(100)]	1xPhospho [S560(100)]	0.800027	0.677683	0.864017	0.00486812
eukaryotic translation initiation factor 5, putative	DNDSDSEESDDEEEK	PF3D7_1206700.1-p1	1xTMT6plex [K15]; 2xPhospho [S4(100); S]	2xPhospho [S477(100); S]	0.918884	1.42782	0.775706	0.0342952
conserved Plasmodium protein, unknown function	SSSSNVNIR	PF3D7_1207000.1-p1	2xPhospho [S3(100); S4(100)]	2xPhospho [S583(100); S584(100)]	1.0459	0.829716	0.826737	0.00642671
conserved Plasmodium protein, unknown function	RSSSSNVNIR	PF3D7_1207000.1-p1	2xPhospho [S]		1.16614	0.920931	1.08386	0.00461446
conserved Plasmodium protein, unknown function	ISSDISVTSK	PF3D7_1207000.1-p1	2xPhospho [S6(100); S/T]	2xPhospho [S83(100); S/T]	1.40305	0.97417	1.1612	0.0108973
conserved Plasmodium protein, unknown function	INSQMSNYEDHDNK	PF3D7_1207000.1-p1	2xPhospho [S3(100); S6(100)]	2xPhospho [S2359(100); S2362(100)]	1.00832	1.33172	1.05236	0.00792358
zinc finger protein, putative	EGENEHNSRETSNINNR	PF3D7_1208800.1-p1	3xPhospho [S8(100); T11(100); S12(100)]	3xPhospho [S438(100); T441(100); S442(100)]	0.868914	1.02565	1.05622	0.00346106
zinc finger protein, putative	EGENEHNSR	PF3D7_1208800.1-p1	1xPhospho [S8(100)]	1xPhospho [S438(100)]	0.789061	0.955818	0.895049	0.00305191
protein phosphatase PPM11, putative	ENSVDDLR	PF3D7_1208900.1-p1	1xPhospho [S3(100)]	1xPhospho [S734(100)]	0.930134	0.953393	1.18913	0.00646095
protein phosphatase PPM11, putative	RNSDMIEQR	PF3D7_1208900.1-p1	1xPhospho [S3(100)]	1xPhospho [S133(100)]	1.04603	1.19941	0.944881	0.0048061
telomere repeat-binding zinc finger protein	NNDEDDDYSESR	PF3D7_1209300.1-p1	1xPhospho [S9(100)]	1xPhospho [S767(100)]	1.0951	1.06674	1.11297	0.000152005
telomere repeat-binding zinc finger protein	GSFSIEGR	PF3D7_1209300.1-p1	1xPhospho [S2(100)]	1xPhospho [S1230(100)]	0.897755	0.926778	1.26949	0.0131328
cytosolic iron-sulfur protein assembly protein 1, putative	SNSQEVVK	PF3D7_1209400.1-p1	1xTMT6plex [K8]; 1xPhospho [S3(100)]	1xPhospho [S508(100)]	0.866016	1.02433	1.62781	0.0370069
conserved Plasmodium protein, unknown function	MQSESNAQ	PF3D7_1210600.1-p1	1xOxidation [M1]; 1xPhospho [S3(100)]	1xPhospho [S1060(100)]	1.13107	1.01977	1.00589	0.00141448
conserved Plasmodium protein, unknown function	DVCEQSSMHEK	PF3D7_1210600.1-p1	1xCarbamidomethyl [C3]; 1xTMT6plex [K11]; 1xPhospho [S7(100)]	1xPhospho [S46(100)]	0.971593	1.21945	1.09271	0.0042463
conserved Plasmodium protein, unknown function	SSCHNSEVEIYNSTR	PF3D7_1211200.1-p1	1xCarbamidomethyl [C3]; 1xPhospho [S6(100)]	1xPhospho [S990(100)]	0.888943	1.37537	0.925938	0.0209378
non-SERCA-type Ca2+ -transporting P-ATPase	NDDNNSIVK	PF3D7_1211900.1-p1	1xPhospho [S6(100)]	1xPhospho [S103(100)]	0.898647	0.964385	0.909288	0.000485634
non-SERCA-type Ca2+ -transporting P-ATPase	NDDNNSIVK	PF3D7_1211900.1-p1	1xPhospho [S6(100)]	1xPhospho [S103(100)]	1.32974	0.99508	1.2521	0.00711734
tetratricopeptide repeat protein, putative	DNSDNEEK	PF3D7_1212400.1-p1	1xTMT6plex [K8]; 1xPhospho [S3(100)]	1xPhospho [S32(100)]	0.839677	1.01904	0.899349	0.00327427
eukaryotic translation initiation factor 3 subunit A, putative	HDDHHDGTHR	PF3D7_1212700.1-p1	1xPhospho [T8(100)]	1xPhospho [T1061(100)]	1.11571	1.16051	0.877358	0.00691561
eukaryotic translation initiation factor 3 subunit A, putative	HETSEENTK	PF3D7_1212700.1-p1	2xPhospho [T3(100); S4(100)]	2xPhospho [T1284(100); S1285(100)]	0.995959	1.06491	0.883315	0.00289558
eukaryotic translation initiation factor 3 subunit A, putative	HETSEENTK	PF3D7_1212700.1-p1	1xPhospho [T3(100)]	1xPhospho [T1284(100)]	0.910867	0.893618	1.12851	0.00592444
eukaryotic translation initiation factor 3 subunit A, putative	GGSQNGDDSYRR	PF3D7_1212700.1-p1	2xPhospho [S3(100); S9(100)]	2xPhospho [S1044(100); S1050(100)]	0.996417	0.844353	0.913929	0.00228308
eukaryotic translation initiation factor 3 subunit A, putative	GGSQNGDDSYR	PF3D7_1212700.1-p1	2xPhospho [S3(100); S9(100)]	2xPhospho [S1044(100); S1050(100)]	1.00093	1.20575	0.8499	0.0100881
eukaryotic translation initiation factor 3 subunit A, putative	AKHETSEENTK	PF3D7_1212700.1-p1	2xTMT6plex [K2; K11]; 2xPhospho [T5(100); S6(100)]	2xPhospho [T1284(100); S1285(100)]	0.945974	1.01861	0.946117	0.000621009
bromodomain protein 2, putative	SSLISANK	PF3D7_1212900.1-p1	2xPhospho [S2(99.7); S5(100)]	2xPhospho [S884(99.7); S887(100)]	0.691787	0.895462	1.27381	0.0305133
conserved Plasmodium protein, unknown function	TNSHGMDYR	PF3D7_1213900.1-p1	1xPhospho [S3(100)]	1xPhospho [S378(100)]	0.909297	0.907978	0.989214	0.000823457
conserved Plasmodium membrane protein, unknown function	NDVQEGSCENDVQEGACK	PF3D7_1216400.1-p1	2xCarbamidomethyl [C8; C17]; 1xTMT6plex [K18]; 1xPhospho [S7(100)]	1xPhospho [S443(100)]	0.853116	1.40736	1.23862	0.0192085
conserved Plasmodium protein, unknown function	INDQNIPSFER	PF3D7_1218200.1-p1	1xPhospho [S8(100)]	1xPhospho [S408(100)]	0.882001	1.30711	0.643806	0.0397083
AP-2 complex subunit mu, putative	GSCGSNSLVNNK	PF3D7_1218300.1-p1	1xCarbamidomethyl [C3]; 1xTMT6plex [K12]; 1xPhospho [S5(100)]	1xPhospho [S344(100)]	0.875495	0.986824	0.870597	0.00173115
dynamin-like protein, putative	YSNDMDLSK	PF3D7_1218500.1-p1	2xPhospho [S2(100); S8(100)]	2xPhospho [S462(100); S468(100)]	0.808808	0.980849	0.905169	0.00305742
dynamin-like protein, putative	TDSYENHMDLDK	PF3D7_1218500.1-p1	1xOxidation [M8]; 1xTMT6plex [K12]; 1xPhospho [S3(100)]	1xPhospho [S502(100)]	1.15656	0.621117	0.706174	0.0379816
formin 2	VSSVFSPR	PF3D7_1219000.1-p1	1xPhospho [S6(100)]	1xPhospho [S1020(100)]	0.874472	0.766309	0.939758	0.00343953
clathrin heavy chain, putative	QFTQNNSYR	PF3D7_1219100.1-p1	2xPhospho [T3(100); S7(100)]	2xPhospho [T1346(100); S1350(100)]	0.927888	0.648237	0.995614	0.0150355
aminophospholipid-transporting P-ATPase	TTEEIEYR	PF3D7_1219600.1-p1	1xPhospho [T2(99.8)]	1xPhospho [T313(99.8)]	0.941594	0.947334	1.08045	0.00209349
pre-mRNA-processing factor 17, putative	GYNDYNESDIEREDESK	PF3D7_1220100.1-p1	1xPhospho [S8(100)]	1xPhospho [S13(100)]	0.938323	1.20426	1.10838	0.00510943
pre-mRNA-processing factor 17, putative	GYNDYNESDIEREDESK	PF3D7_1220100.1-p1	1xTMT6plex [K17]; 1xPhospho [S8(100)]	1xPhospho [S13(100)]	1.14599	1.11404	0.991752	0.00187498
cell cycle associated protein, putative	MDDSSSLNRK	PF3D7_1220300.1-p1	1xAcetyl [N-Term]; 1xTMT6plex [K10]; 2xPhospho [S5(99.4); S6(100)]	1xAcetyl [N-Term]; 2xPhospho [S5(99.4); S6(100)]	1.22976	1.04068	0.924011	0.00692653
heterochromatin protein 1	SDEEDNESVK	PF3D7_1220900.1-p1	1xTMT6plex [K10]; 1xPhospho [S1(100)]	1xPhospho [S129(100)]	1.08658	1.64599	1.15273	0.0180676
heterochromatin protein 1	SDEEDNESVK	PF3D7_1220900.1-p1	1xTMT6plex [K10]; 2xPhospho [S1(100); S8(100)]	2xPhospho [S129(100); S136(100)]	0.957905	1.44968	0.766422	0.0350586
heterochromatin protein 1	NHILAPTQEDDSIKSK	PF3D7_1220900.1-p1	2xPhospho [S12(99.3); S15(100)]	2xPhospho [S89(99.3); S92(100)]	0.957152	1.03619	0.915314	0.00133342
histone-lysine N-methyltransferase, H3 lysine-4 specific	SFEVNANR	PF3D7_1221000.1-p1	1xPhospho [S1(100)]	1xPhospho [S420(100)]	0.900299	0.96692	1.04294	0.00179948
histone-lysine N-methyltransferase, H3 lysine-4 specific	IDGNISDNNK	PF3D7_1221000.1-p1	1xTMT6plex [K10]; 1xPhospho [S6(100)]	1xPhospho [S497(100)]	0.842067	1.09636	1.0101	0.00572151
histone-lysine N-methyltransferase, H3 lysine-4 specific	EVIGSDTK	PF3D7_1221000.1-p1	1xTMT6plex [K8]; 1xPhospho [S5(100)]	1xPhospho [S1966(100)]	0.893141	1.14893	1.05274	0.00518773
endoplasmin, putative	SGCYEDDINR	PF3D7_1222300.1-p1	1xCarbamidomethyl [C3]; 1xPhospho [S1(100)]	1xPhospho [S516(100)]	1.04422	0.962111	1.04146	0.000701489
glideosome-associated protein 45	SVTPCDMNK	PF3D7_1222700.1-p1	1xCarbamidomethyl [C5]; 1xOxidation [M7]; 1xPhospho [S1(100)]	1xPhospho [S156(100)]	1.00393	1.60586	1.38895	0.0169935
glideosome-associated protein 45	SVTPCDMNK	PF3D7_1222700.1-p1	1xCarbamidomethyl [C5]; 1xPhospho [S1(100)]	1xPhospho [S156(100)]	0.960804	1.24526	1.41037	0.0116553
glideosome-associated protein 45	SNSDIYSESQK	PF3D7_1222700.1-p1	2xPhospho [S3(100); S7(100)]	2xPhospho [S103(100); S107(100)]	1.30066	1.17508	1.07536	0.00301863
glideosome-associated protein 45	EEIDYATQENKSFEEK	PF3D7_1222700.1-p1	2xTMT6plex [K11; K16]; 2xPhospho [T7(100); S12(100)]	2xPhospho [T84(100); S89(100)]	0.961597	0.696275	0.866522	0.00839963
glideosome-associated protein 45	EEIDYATQENK	PF3D7_1222700.1-p1	1xPhospho [T7(100)]	1xPhospho [T84(100)]	0.807972	0.766	1.3106	0.0315507
phospholipid-transporting ATPase, putative	NSVNTTGNR	PF3D7_1223400.1-p1	1xPhospho [S2(100)]	1xPhospho [S559(100)]	0.936903	0.836893	1.21056	0.0123708
phospholipid-transporting ATPase, putative	ENNSDNVK	PF3D7_1223400.1-p1	1xTMT6plex [K8]; 1xPhospho [S4(100)]	1xPhospho [S1034(100)]	0.918912	1.2916	0.785483	0.0222336
BRO1 domain-containing protein, putative	NIQNSTER	PF3D7_1224200.1-p1	1xPhospho [S5(100)]	1xPhospho [S814(100)]	1.20999	1.32898	1.19848	0.00111928
WD repeat-containing protein, putative	HNYSNTR	PF3D7_1224400.1-p1	1xPhospho [S4(100)]	1xPhospho [S107(100)]	0.851296	1.00412	0.912161	0.00231042
conserved Plasmodium protein, unknown function	VISEESHLDNTK	PF3D7_1225600.1-p1	1xTMT6plex [K12]; 2xPhospho [S3(100); S6(100)]	2xPhospho [S282(100); S285(100)]	1.09369	0.931491	0.934099	0.00294351
VAC14 domain-containing protein, putative	YNDSDDSVDEKDK	PF3D7_1225700.1-p1	2xTMT6plex [K11; K13]; 2xPhospho [S4(100); S7(100)]	2xPhospho [S263(100); S266(100)]	0.880601	1.11772	0.892374	0.00635019
VAC14 domain-containing protein, putative	YNDSDDSVDEKDK	PF3D7_1225700.1-p1	2xPhospho [S4(100); S7(100)]	2xPhospho [S263(100); S266(100)]	1.07782	1.17682	1.06501	0.0010177
VAC14 domain-containing protein, putative	YNDSDDSVDEK	PF3D7_1225700.1-p1	1xTMT6plex [K11]; 2xPhospho [S4(100); S7(100)]	2xPhospho [S263(100); S266(100)]	1.03414	1.15867	0.826996	0.00910871
VAC14 domain-containing protein, putative	NVSDDIETDDDNNK	PF3D7_1225700.1-p1	2xPhospho [S3(100); T8(100)]	2xPhospho [S126(100); T131(100)]	1.37948	0.774255	1.16154	0.0247012
VAC14 domain-containing protein, putative	NSVSSVDINK	PF3D7_1225700.1-p1	1xTMT6plex [K10]; 2xPhospho [S2(99.5); S5(100)]	2xPhospho [S339(99.5); S342(100)]	1.13232	0.745074	1.03649	0.0140698
VAC14 domain-containing protein, putative	HENISNK	PF3D7_1225700.1-p1	1xTMT6plex [K7]; 1xPhospho [S5(100)]	1xPhospho [S779(100)]	1.1054	0.990324	0.981609	0.00150876
haloacid dehalogenase-like hydrolase, putative	ASSNDVHSDVEK	PF3D7_1226300.1-p1	1xAcetyl [N-Term]; 1xTMT6plex [K12]; 2xPhospho [S2(99.5); S8(100)]	1xAcetyl [N-Term]; 2xPhospho [S3(99.5); S9(100)]	0.650689	1.51342	1.36552	0.0476257
proliferating cell nuclear antigen 2	SVSQEFATR	PF3D7_1226600.1-p1	1xPhospho [S3(100)]	1xPhospho [S203(100)]	1.14248	1.56207	1.80472	0.0161612
U3 small nucleolar RNA-interacting protein 2, putative	LNYDEEDYSDEDINNNK	PF3D7_1226700.1-p1	1xTMT6plex [K17]; 1xPhospho [S9(100)]	1xPhospho [S65(100)]	0.765451	1.36657	0.831061	0.0352044
potassium channel K1	NINTLSDDDNK	PF3D7_1227200.1-p1	1xPhospho [S6(99.5)]	1xPhospho [S490(99.5)]	0.942321	0.970627	0.969661	9.3235e-05
potassium channel K1	IVLTSHDDSLHPSDR	PF3D7_1227200.1-p1	3xPhospho [S9(100); S13(100); T/S]	3xPhospho [S1406(100); S1410(100); T/S]	0.854348	0.811797	0.712878	0.00278084
potassium channel K1	HTYSFMSSDGGR	PF3D7_1227200.1-p1	1xOxidation [M6]; 2xPhospho [S4(99.3); S/T/Y]	2xPhospho [S157(99.3); S/T/Y]	1.51493	0.776926	0.986306	0.0380905
conserved Plasmodium protein, unknown function	NDTFNSNSLGR	PF3D7_1227600.1-p1	2xPhospho [S6(100); S8(100)]	2xPhospho [S450(100); S452(100)]	1.61403	1.02254	0.824604	0.0397454
conserved Plasmodium protein, unknown function	NSETSQSTQLTHK	PF3D7_1227600.1-p1	2xPhospho [S2(100); T/S]; 1xTMT6plex [K13]; 1xTMT6plex [N-Term]	2xPhospho [S41(100); T/S]	0.80511	0.902982	1.0998	0.00846298
conserved Plasmodium protein, unknown function	NMNDEEYSNCDK	PF3D7_1227600.1-p1	1xCarbamidomethyl [C10]; 1xOxidation [M2]; 1xTMT6plex [K12]; 1xPhospho [S8(100)]	1xPhospho [S306(100)]	1.14878	1.26022	0.798448	0.0165138
conserved Plasmodium protein, unknown function	ECNDSHKDISLSR	PF3D7_1227700.1-p1	1xCarbamidomethyl [C2]; 2xPhospho [S5(100); S]	2xPhospho [S101(100); S]	0.799246	0.716941	0.992572	0.00940827
NIMA related kinase 1	RDSMENER	PF3D7_1228300.1-p1	1xPhospho [S3(100)]	1xPhospho [S612(100)]	0.880338	1.14959	0.972109	0.00617904
WD repeat-containing protein, putative	NSLSNDNSLDDDPNTEK	PF3D7_1228800.1-p1	1xTMT6plex [K17]; 2xPhospho [S4(100); S8(100)]	2xPhospho [S975(100); S979(100)]	1.28563	0.832	0.919893	0.0183038
WD repeat-containing protein, putative	NDSPNDSRDSHNR	PF3D7_1228800.1-p1	2xPhospho [S3(100); S7(100)]	2xPhospho [S867(100); S871(100)]	1.01218	1.44333	1.21459	0.0102048
WD repeat-containing protein, putative	NDSPNDSR	PF3D7_1228800.1-p1	1xPhospho [S3(100)]	1xPhospho [S867(100)]	1.12895	1.14175	1.10073	0.000116238
WD repeat-containing protein, putative	NDMSNDEMLTGDSIK	PF3D7_1228800.1-p1	1xOxidation [M3]; 1xTMT6plex [K15]; 1xPhospho [S4(100)]	1xPhospho [S1078(100)]	1.33903	1.26468	0.685893	0.0336644
WD repeat-containing protein, putative	MFSNEENMNR	PF3D7_1228800.1-p1	1xOxidation [M]; 1xPhospho [S3(100)]	1xPhospho [S1777(100)]	1.063	0.931781	1.01277	0.00145071
WD repeat-containing protein, putative	TSIIDSNSSVR	PF3D7_1228800.1-p1	1xPhospho [S8(99.6)]	1xPhospho [S1473(99.6)]	1.25632	1.00328	1.25806	0.00516985
vacuolar transporter chaperone, putative, pseudogene	GGISSGADEQYGNK	PF3D7_1230200.1-p1	2xPhospho [S4(100); S5(100)]	2xPhospho [S192(100); S193(100)]	1.18236	1.09027	1.01455	0.00195497
pre-mRNA-splicing regulator, putative	NSIDSSRDR	PF3D7_1230800.1-p1	2xPhospho [S5(100); S6(100)]	2xPhospho [S410(100); S411(100)]	0.934816	1.14677	0.961566	0.00428838
pre-mRNA-splicing regulator, putative	RNSIDSSR	PF3D7_1230800.1-p1	2xPhospho [S3(100); S7(100)]	2xPhospho [S407(100); S411(100)]	0.813265	0.964094	1.1616	0.0104332
pre-mRNA-splicing regulator, putative	RNSIDSSR	PF3D7_1230800.1-p1	1xPhospho [S3(100)]	1xPhospho [S407(100)]	0.974932	0.95641	1.02555	0.000439273
pre-mRNA-splicing regulator, putative	NYDDEEYEDFSR	PF3D7_1230800.1-p1	1xPhospho [S11(100)]	1xPhospho [S553(100)]	1.11576	1.04997	1.21931	0.00190267
pre-mRNA-splicing regulator, putative	NSYSNINISK	PF3D7_1230800.1-p1	1xTMT6plex [K10]; 1xPhospho [S2(100)]	1xPhospho [S246(100)]	1.16728	0.884264	0.783243	0.0144748
pre-mRNA-splicing regulator, putative	DATSEHDR	PF3D7_1230800.1-p1	1xPhospho [T/S]		0.927517	0.970246	1.00473	0.000532322
pre-mRNA-splicing factor ATP-dependent RNA helicase PRP2, putative	SIMTDEER	PF3D7_1231600.1-p1	1xPhospho [T4(100)]	1xPhospho [T366(100)]	0.589648	1.31049	0.997968	0.0436399
asparagine-rich protein, putative	TSLDNDHSR	PF3D7_1231800.1-p1	1xPhospho [S2(99.8)]	1xPhospho [S219(99.8)]	0.906402	1.08596	0.850193	0.00558329
sentrin-specific protease 1	SHSNLQR	PF3D7_1233900.1-p1	1xPhospho [S3(100)]	1xPhospho [S365(100)]	1.0226	0.935996	0.625325	0.0190504
bromodomain protein, putative	VDEINMNNLSR	PF3D7_1234100.1-p1	1xPhospho [S10(100)]	1xPhospho [S48(100)]	1.11439	0.833143	1.03629	0.00702773
bromodomain protein, putative	VDEINMNNLSR	PF3D7_1234100.1-p1	1xOxidation [M6]; 1xPhospho [S10(100)]	1xPhospho [S48(100)]	1.25364	1.17327	0.751738	0.0209046
bromodomain protein, putative	NVDEVLSNDNTK	PF3D7_1234100.1-p1	1xTMT6plex [K12]; 1xPhospho [S7(100)]	1xPhospho [S425(100)]	1.2225	1.17909	0.90812	0.00785513
conserved Plasmodium protein, unknown function	NSLDDDER	PF3D7_1237200.1-p1	1xPhospho [S2(100)]	1xPhospho [S1370(100)]; 1xPhospho [S2751(100)]; 1xPhospho [S4145(100)]; 1xPhospho [S5552(100)]; 1xPhospho [S6972(100)]; 1xPhospho [S8405(100)]; 1xPhospho [S9851(100)]; 1xPhospho [S11310(100)]; 1xPhospho [S12795(100)]	0.65662	0.973939	0.861699	0.0122753
conserved Plasmodium protein, unknown function	SNIEEDESNDENQIIQK	PF3D7_1237200.1-p1	1xPhospho [S8(100)]	1xPhospho [S1211(100)]	1.08075	1.30192	0.733776	0.0244097
conserved Plasmodium protein, unknown function	TSQVSER	PF3D7_1237900.1-p1	1xPhospho [S5(100)]	1xPhospho [S422(100)]	0.861783	1.10536	1.02423	0.00511797
conserved Plasmodium protein, unknown function	TSQVSER	PF3D7_1237900.1-p1	2xPhospho [S2(100); S5(100)]	2xPhospho [S419(100); S422(100)]	0.863596	1.02674	0.952829	0.00246757
conserved Plasmodium protein, unknown function	QSSNSSVSFK	PF3D7_1237900.1-p1	1xTMT6plex [K10]; 2xPhospho [S3(100); S]	2xPhospho [S282(100); S]	0.84137	1.09462	0.763435	0.0121194
conserved Plasmodium protein, unknown function	EVSNEENREDEMIR	PF3D7_1237900.1-p1	1xOxidation [M12]; 1xPhospho [S3(100)]	1xPhospho [S918(100)]	1.288	1.10285	1.23524	0.00206942
conserved Plasmodium protein, unknown function	EVSNEENR	PF3D7_1237900.1-p1	1xPhospho [S3(100)]	1xPhospho [S918(100)]	1.02485	1.02511	1.00015	6.62473e-05
conserved Plasmodium protein, unknown function	SVSGMGER	PF3D7_1237900.1-p1	1xPhospho [S1(100)]	1xPhospho [S908(100)]	0.860115	0.844089	0.945938	0.00127871
conserved Plasmodium protein, unknown function	SVSGMGER	PF3D7_1237900.1-p1	1xOxidation [M5]; 1xPhospho [S1(100)]	1xPhospho [S910(100)]	1.17268	1.19666	1.09156	0.000758817
conserved Plasmodium protein, unknown function	QDDDYVSER	PF3D7_1237900.1-p1	1xPhospho [S7(100)]	1xPhospho [S576(100)]; 1xPhospho [S1209(100)]	1.01332	1.21398	0.934557	0.00617138
conserved Plasmodium protein, unknown function	NESNTTIELSR	PF3D7_1237900.1-p1	1xPhospho [S3(100)]	1xPhospho [S74(100)]	1.17845	0.932149	1.02301	0.00470628
conserved Plasmodium protein, unknown function	IESGSVR	PF3D7_1237900.1-p1	1xPhospho [S5(100)]	1xPhospho [S1148(100)]	0.888408	0.715172	0.897324	0.00501987
conserved Plasmodium protein, unknown function	EEIIYDNNNISDR	PF3D7_1237900.1-p1	1xPhospho [S11(100)]	1xPhospho [S743(100)]	1.10857	1.06332	1.15627	0.000584579
conserved Plasmodium protein, unknown function	EEDHYSQQSK	PF3D7_1237900.1-p1	1xTMT6plex [K10]; 1xPhospho [S6(100)]	1xPhospho [S313(100)]	0.805395	1.29137	1.08474	0.0171773
conserved Plasmodium protein, unknown function	EEDHYSQQSK	PF3D7_1237900.1-p1	1xTMT6plex [K10]; 2xPhospho [S6(100); S9(100)]	2xPhospho [S313(100); S316(100)]	0.730916	1.20208	0.980288	0.0190797
conserved Plasmodium protein, unknown function	EDRQSSNSSVSFK	PF3D7_1237900.1-p1	1xTMT6plex [K13]; 2xPhospho [S5(99.4); S8(100)]	2xPhospho [S281(99.4); S284(100)]	0.949943	1.17223	1.09752	0.00368243
conserved Plasmodium protein, unknown function	DQNFDDDYVSER	PF3D7_1237900.1-p1	1xPhospho [S10(100)]	1xPhospho [S691(100)]	0.897769	1.42691	0.804789	0.0328072
conserved Plasmodium protein, unknown function	TISDNRSDNMSDYVQK	PF3D7_1238500.1-p1	1xTMT6plex [K16]; 2xPhospho [S7(100); S11(100)]	2xPhospho [S966(100); S970(100)]	0.998055	1.16795	0.959033	0.00376889
conserved Plasmodium protein, unknown function	TISDNRSDNMSDYVQK	PF3D7_1238500.1-p1	1xOxidation [M10]; 1xTMT6plex [K16]; 2xPhospho [S7(100); S11(100)]	2xPhospho [S966(100); S970(100)]	1.33269	0.968778	1.07166	0.00915183
conserved Plasmodium protein, unknown function	NNSFVHDNNK	PF3D7_1238500.1-p1	1xTMT6plex [K10]; 1xPhospho [S3(100)]	1xPhospho [S721(100)]	0.916776	0.907863	1.1175	0.00483486
sphingomyelin phosphodiesterase	RHDNYNDSSSSTGQK	PF3D7_1238600.1-p1	1xTMT6plex [K15]; 2xPhospho [S10(99.1); S11(99.1)]	2xPhospho [S100(99.1); S101(99.1)]	0.850478	1.01823	1.17373	0.00836422
acyl-CoA synthetase	MNTNNRSIDER	PF3D7_1238800.1-p1	2xPhospho [T3(100); S7(100)]	2xPhospho [T335(100); S339(100)]	0.92954	0.903614	0.97393	0.000481075
AP2 domain transcription factor, putative	VSSFSDYNK	PF3D7_1239200.1-p1	2xPhospho [S2(100); S5(100)]	2xPhospho [S1938(100); S1941(100)]	1.16917	1.19103	1.13167	0.000221709
AP2 domain transcription factor, putative	NASQSSLHSNIIR	PF3D7_1239200.1-p1	1xPhospho [S6(98.9)]	1xPhospho [S1848(98.9)]	0.950962	1.02512	0.8572	0.00263606
conserved Plasmodium protein, unknown function	NNNSQNELSNINK	PF3D7_1239800.1-p1	1xTMT6plex [K13]; 1xPhospho [S4(100)]	1xPhospho [S3334(100)]	1.05786	0.973261	0.841449	0.00429638
conserved Plasmodium protein, unknown function	NMLSNSNSNSNR	PF3D7_1239800.1-p1	2xPhospho [S8(99.3); S10(99.3)]	2xPhospho [S5143(99.3); S5145(99.3)]	0.9596	1.01744	0.720977	0.0100251
conserved Plasmodium protein, unknown function	SSSVANR	PF3D7_1241200.1-p1	1xPhospho [S1(100)]	1xPhospho [S1350(100)]	0.949991	0.920713	0.938639	8.28163e-05
conserved Plasmodium protein, unknown function	GSINNDSYYR	PF3D7_1241200.1-p1	2xPhospho [S2(100); S7(100)]	2xPhospho [S1434(100); S1439(100)]	1.07192	0.87332	0.951569	0.0035588
conserved Plasmodium protein, unknown function	NQLNDDISAK	PF3D7_1241200.1-p1	1xTMT6plex [K10]; 1xPhospho [S8(100)]	1xPhospho [S2240(100)]	0.929907	1.2076	0.88121	0.0100531
conserved Plasmodium protein, unknown function	LDQSNINSR	PF3D7_1241200.1-p1	1xPhospho [S4(100)]	1xPhospho [S740(100)]	0.980078	0.809886	1.03611	0.00517334
conserved Plasmodium protein, unknown function	DYSNESEGEVNDFVK	PF3D7_1241200.1-p1	1xTMT6plex [K15]; 2xPhospho [S3(100); S6(100)]	2xPhospho [S724(100); S727(100)]	1.03835	0.97595	0.904195	0.00158352
tetratricopeptide repeat protein, putative	SETDNENSDK	PF3D7_1241900.1-p1	1xTMT6plex [K10]; 1xPhospho [T3(100)]	1xPhospho [T190(100)]	0.889877	1.11472	1.01299	0.00415043
actin I	TSEQSSDIEK	PF3D7_1246200.1-p1	1xTMT6plex [K10]; 2xPhospho [S2(99.8); S/T]	2xPhospho [S231(99.8); S/T]	1.01568	1.07627	1.39229	0.00995526
actin I	TSEQSSDIEK	PF3D7_1246200.1-p1	1xPhospho [S6(100)]	1xPhospho [S235(100)]	1.13326	1.07357	0.826356	0.00852366
conserved Plasmodium protein, unknown function	NSSRYSIDYGR	PF3D7_1248700.1-p1	2xPhospho [S6(100); S/Y]	2xPhospho [S354(100); S/Y]	1.00581	0.689923	0.938387	0.0117561
conserved protein, unknown function	EAATDDHDNDSDRK	PF3D7_1249100.1-p1	1xPhospho [S11(100)]	1xPhospho [S84(100)]	1.22966	1.24785	0.979021	0.00561942
coronin	YYQYSQGSIR	PF3D7_1251200.1-p1	1xPhospho [S8(100)]	1xPhospho [S296(100)]	0.894042	1.25518	1.30949	0.0125482
coronin	SSIEADFEPQECK	PF3D7_1251200.1-p1	1xCarbamidomethyl [C12]; 1xTMT6plex [K13]; 1xPhospho [S2(99.7)]	1xPhospho [S454(99.7)]	0.971317	1.16163	1.65671	0.0251666
coronin	ENNDSSIQSIR	PF3D7_1251200.1-p1	2xPhospho [S9(100); S]	2xPhospho [S533(100); S]	0.895035	1.11136	0.932929	0.00460173
coronin	ENNDSSIQSIR	PF3D7_1251200.1-p1	1xPhospho [S9(100)]	1xPhospho [S533(100)]	1.08527	0.972352	0.845383	0.00508785
ATP-dependent RNA helicase DRS1, putative	NVSDRDEDDVEEMK	PF3D7_1251500.1-p1	1xOxidation [M13]; 1xPhospho [S3(100)]	1xPhospho [S45(100)]	1.04239	1.05059	0.807019	0.00675565
40S ribosomal protein S7, putative	SNPSDLEK	PF3D7_1302800.1-p1	1xTMT6plex [K8]; 1xPhospho [S4(100)]	1xPhospho [S14(100)]	0.717019	1.15513	1.42724	0.0336109
sodium/hydrogen exchanger	SHESYVNK	PF3D7_1303500.1-p1	1xTMT6plex [K8]; 2xPhospho [S1(100); S4(100)]	2xPhospho [S1644(100); S1647(100)]	1.02832	0.668996	0.996764	0.015973
sodium/hydrogen exchanger	SHESYVNK	PF3D7_1303500.1-p1	1xTMT6plex [K8]; 1xPhospho [S1(100)]	1xPhospho [S1644(100)]	0.953303	1.07543	0.915772	0.00240284
CorA-like Mg2+ transporter protein, putative	KENSINSSTLMNR	PF3D7_1304200.1-p1	1xTMT6plex [K1]; 2xPhospho [S4(100); S7(98.7)]	2xPhospho [S72(100); S75(98.7)]	0.908342	0.909707	1.30823	0.0159174
CorA-like Mg2+ transporter protein, putative	KENSINSSTLMNR	PF3D7_1304200.1-p1	1xOxidation [M11]; 1xTMT6plex [K1]; 2xPhospho [S4(100); S/T]	2xPhospho [S72(100); S/T]	1.18677	0.86957	1.16213	0.00889726
CorA-like Mg2+ transporter protein, putative	EKSSINDENDTK	PF3D7_1304200.1-p1	2xTMT6plex [K2; K12]; 2xPhospho [S3(100); S4(100)]	2xPhospho [S84(100); S85(100)]	1.02145	0.843366	1.23422	0.0117507
CorA-like Mg2+ transporter protein, putative	SFESFVLK	PF3D7_1304200.1-p1	1xAcetyl [N-Term]; 1xTMT6plex [K8]; 1xPhospho [S1(100)]	1xAcetyl [N-Term]; 1xPhospho [S2(100)]	1.04133	0.802778	1.19292	0.0123491
CorA-like Mg2+ transporter protein, putative	SSINDENDTK	PF3D7_1304200.1-p1	1xTMT6plex [K10]; 1xPhospho [S2(100)]	1xPhospho [S85(100)]	0.791733	0.623896	1.12214	0.0286549
small heat shock protein, putative	LDQYHSDMNR	PF3D7_1304500.1-p1	1xPhospho [S6(100)]	1xPhospho [S44(100)]	1.17078	1.02653	0.762239	0.0143865
small heat shock protein, putative	LDQYHSDMNR	PF3D7_1304500.1-p1	1xOxidation [M8]; 1xPhospho [S6(100)]	1xPhospho [S44(100)]	1.32132	1.07714	1.03491	0.00602907
small heat shock protein, putative	SENNLSKDNNK	PF3D7_1304500.1-p1	1xAcetyl [N-Term]; 2xTMT6plex [K7; K11]; 2xPhospho [S1(100); S6(100)]	1xAcetyl [N-Term]; 2xPhospho [S2(100); S7(100)]	1.18064	0.977773	1.6863	0.0259735
small heat shock protein, putative	SENNLSK	PF3D7_1304500.1-p1	1xAcetyl [N-Term]; 1xTMT6plex [K7]; 1xPhospho [S1(100)]	1xAcetyl [N-Term]; 1xPhospho [S2(100)]	0.999974	1.02427	1.48538	0.0177361
translational activator GCN1, putative	SNVISDSD	PF3D7_1305300.1-p1	2xPhospho [S5(100); S7(100)]	2xPhospho [S3522(100); S3524(100)]	0.961131	1.01226	0.992344	0.000226435
translational activator GCN1, putative	SNVISDSD	PF3D7_1305300.1-p1	1xPhospho [S7(100)]	1xPhospho [S3524(100)]	1.06185	0.97017	0.924182	0.00168201
conserved Plasmodium protein, unknown function	NIQNNRSPSPYYSK	PF3D7_1305900.1-p1	2xPhospho [S7(100); S9(100)]	2xPhospho [S410(100); S412(100)]	1.21383	0.940304	0.776596	0.0166204
conserved Plasmodium protein, unknown function	SENKDNYEER	PF3D7_1305900.1-p1	1xAcetyl [N-Term]; 1xTMT6plex [K4]; 1xPhospho [S1(100)]	1xAcetyl [N-Term]; 1xPhospho [S2(100)]	1.08687	0.919886	0.999	0.00230873
conserved Plasmodium protein, unknown function	SLSSENYR	PF3D7_1305900.1-p1	2xPhospho [S3(100); S4(100)]	2xPhospho [S427(100); S428(100)]	1.2743	0.738393	0.869531	0.0270446
conserved Plasmodium protein, unknown function	SLSSENYR	PF3D7_1305900.1-p1	1xPhospho [S3(100)]	1xPhospho [S427(100)]	0.892776	0.992798	1.10699	0.00382666
TOM1-like protein, putative	NMHTNNSVR	PF3D7_1307700.1-p1	1xOxidation [M2]; 1xPhospho [S7(100)]	1xPhospho [S57(100)]	1.34979	0.991792	1.14053	0.00790813
FHA domain-containing protein, putative	YSSDVENDK	PF3D7_1307800.1-p1	1xPhospho [S3(100)]	1xPhospho [S297(100)]	0.840406	0.981609	0.96146	0.00225098
tripartite motif protein, putative	TNDAICSNESYNNNNDDKK	PF3D7_1307900.1-p1	1xCarbamidomethyl [C6]; 2xTMT6plex [K18; K19]; 2xPhospho [S7(100); S10(100)]	2xPhospho [S537(100); S540(100)]	1.55971	1.22058	1.16563	0.00866322
conserved Plasmodium membrane protein, unknown function	SYNYDHNQIDR	PF3D7_1308000.1-p1	1xPhospho [S1(100)]	1xPhospho [S165(100)]	1.1598	1.09296	1.36943	0.00472412
carbamoyl phosphate synthetase	NNEYNSNNIESK	PF3D7_1308200.1-p1	1xTMT6plex [K12]; 1xPhospho [S6(100)]	1xPhospho [S1695(100)]	0.992073	0.972607	0.7203	0.00942907
conserved Plasmodium protein, unknown function	SASMSMNR	PF3D7_1308400.1-p1	1xPhospho [S3(100)]	1xPhospho [S769(100)]	0.950809	0.985737	1.18176	0.00474723
conserved Plasmodium protein, unknown function	NYSNNYQK	PF3D7_1308400.1-p1	1xTMT6plex [K8]; 1xPhospho [S3(100)]	1xPhospho [S922(100)]	0.645691	0.786918	0.93971	0.0113308
conserved Plasmodium protein, unknown function	IEMEHSNDCYNER	PF3D7_1308400.1-p1	1xCarbamidomethyl [C9]; 1xOxidation [M3]; 1xPhospho [S6(100)]	1xPhospho [S4551(100)]	1.09416	1.15707	1.18995	0.000599598
mRNA-decapping enzyme 2, putative	GSSSLNNEEEENTAK	PF3D7_1308900.1-p1	1xTMT6plex [K15]; 2xPhospho [S3(99.5); S4(99.5)]	2xPhospho [S1035(99.5); S1036(99.5)]	0.850597	0.861141	1.45137	0.0336714
60S ribosomal protein L24, putative	TEACSFSEYR	PF3D7_1309100.1-p1	1xCarbamidomethyl [C4]; 2xPhospho [S5(100); S7(100)]	2xPhospho [S14(100); S16(100)]	1.04994	1.2606	1.32583	0.00468372
60S ribosomal protein L24, putative	TEACSFSEYR	PF3D7_1309100.1-p1	1xCarbamidomethyl [C4]; 1xPhospho [S5(100)]	1xPhospho [S14(100)]	0.961889	1.27757	1.3798	0.0106952
60S ribosomal protein L24, putative	AYVQSIEAK	PF3D7_1309100.1-p1	1xPhospho [S5(100)]	1xPhospho [S106(100)]	1.40674	1.14199	0.792277	0.0245925
protein phosphatase PPM6, putative	YAQENNSR	PF3D7_1309200.1-p1	1xPhospho [S7(100)]	1xPhospho [S47(100)]	0.925031	1.32257	0.887753	0.0172676
protein phosphatase PPM6, putative	NSIDDTHSQK	PF3D7_1309200.1-p1	1xTMT6plex [K10]; 1xPhospho [S8(100)]	1xPhospho [S29(100)]	1.13557	1.24	0.908901	0.00787395
conserved Plasmodium protein, unknown function	NTLNNLNNYPNINSR	PF3D7_1310400.1-p1	1xPhospho [S14(100)]	1xPhospho [S874(100)]	1.28477	0.944878	0.663563	0.0329727
26S protease regulatory subunit 7, putative	SYGSGPYSK	PF3D7_1311500.1-p1	1xPhospho [S4(100)]	1xPhospho [S25(100)]	1.08021	0.855571	1.70595	0.0412302
conserved Plasmodium protein, unknown function	QPSSDNANNSMIHK	PF3D7_1312800.1-p1	1xOxidation [M11]; 2xPhospho [S3(100); S4(100)]	2xPhospho [S1481(100); S1482(100)]	1.14832	1.29697	1.24115	0.00124231
eukaryotic translation initation factor 4 gamma	NSNVEEHLR	PF3D7_1312900.1-p1	1xPhospho [S2(100)]	1xPhospho [S306(100)]	0.950598	1.20267	0.971973	0.00594724
eukaryotic translation initation factor 4 gamma	NNSVTGNIK	PF3D7_1312900.1-p1	1xPhospho [S3(100)]	1xPhospho [S174(100)]	1.00677	0.989627	0.93312	0.000518752
conserved Plasmodium membrane protein, unknown function	ESEENLSR	PF3D7_1313800.1-p1	1xPhospho [S7(100)]	1xPhospho [S807(100)]	0.863382	1.21481	0.962752	0.0104797
pre-mRNA-processing factor 40, putative	TIENASS	PF3D7_1316500.1-p1	1xPhospho [S6(99.7)]	1xPhospho [S905(99.7)]	0.803888	1.00559	1.28834	0.0180142
pre-mRNA-processing factor 40, putative	TIENASS	PF3D7_1316500.1-p1	2xPhospho [S6(100); S7(100)]	2xPhospho [S905(100); S906(100)]	0.879226	1.05344	1.22203	0.00874082
U4/U6.U5 tri-snRNP-associated protein 2, putative	FNESDNDSK	PF3D7_1317000.1-p1	1xPhospho [S4(100)]	1xPhospho [S413(100)]	0.898107	1.1384	1.01434	0.00462198
DNA replication licensing factor MCM4	SSSSDKYPLSSTK	PF3D7_1317100.1-p1	2xTMT6plex [K6; K13]; 2xPhospho [S1(100); S4(99.6)]	2xPhospho [S265(100); S268(99.6)]	0.841596	1.25958	1.02526	0.0132052
nucleolar complex protein 4, putative	EEHISDEEK	PF3D7_1317900.1-p1	1xPhospho [S5(100)]	1xPhospho [S605(100)]	1.03189	1.09347	1.01401	0.0005285
translocation protein SEC63, putative	VSSDDEDDDDNEQGK	PF3D7_1318800.1-p1	1xTMT6plex [K15]; 2xPhospho [S2(100); S3(100)]	2xPhospho [S604(100); S605(100)]	0.946578	1.26841	1.04281	0.00762528
tRNA (guanine(26)-N(2))-dimethyltransferase, putative	IDNSGEDETYIYEEK	PF3D7_1319300.1-p1	1xTMT6plex [K15]; 1xPhospho [S4(100)]	1xPhospho [S255(100)]	0.966038	1.05087	0.914625	0.0016484
conserved Plasmodium membrane protein, unknown function	SYSNVDR	PF3D7_1321300.1-p1	1xPhospho [S3(100)]	1xPhospho [S1941(100)]	0.726842	1.00451	1.06087	0.0120813
3',5'-cyclic nucleotide phosphodiesterase beta, unspecified product	SNSNTINDQNENINK	PF3D7_1321500.1-p1	1xTMT6plex [K15]; 1xPhospho [S3(100)]	1xPhospho [S30(100)]	1.10676	1.12978	0.968913	0.00220245
3',5'-cyclic nucleotide phosphodiesterase beta, unspecified product	EGISEDNR	PF3D7_1321500.1-p1	1xPhospho [S4(100)]	1xPhospho [S156(100)]	1.1434	0.866821	0.801843	0.0122515
splicing factor 1	YHTSSDENDR	PF3D7_1321700.1-p1	2xPhospho [T3(99.5); S5(99.5)]	2xPhospho [T250(99.5); S252(99.5)]	1.19203	1.32648	1.06483	0.00397566
conserved Plasmodium protein, unknown function	NISNTSNR	PF3D7_1322200.1-p1	1xPhospho [S3(100)]	1xPhospho [S3241(100)]	1.12649	1.05492	0.82199	0.00832578
conserved Plasmodium protein, unknown function	NSNNFNNR	PF3D7_1322200.1-p1	1xPhospho [S2(100)]	1xPhospho [S2347(100)]	0.856397	1.09894	1.15643	0.00776528
conserved Plasmodium protein, unknown function	NASNNSYHNINSEK	PF3D7_1322200.1-p1	2xPhospho [S3(100); S6(100)]	2xPhospho [S3308(100); S3311(100)]	0.7518	0.980036	1.04425	0.00907132
conserved Plasmodium protein, unknown function	MDSEHDENRSDGR	PF3D7_1322200.1-p1	2xPhospho [S3(100); S10(100)]	2xPhospho [S2287(100); S2294(100)]	1.12913	0.814141	0.998702	0.00857095
conserved Plasmodium protein, unknown function	MDSEHDENRSDGR	PF3D7_1322200.1-p1	1xOxidation [M1]; 1xPhospho [S10(100)]	1xPhospho [S2294(100)]	1.04188	1.00236	0.874344	0.00269033
conserved Plasmodium protein, unknown function	MDSEHDENR	PF3D7_1322200.1-p1	1xPhospho [S3(100)]	1xPhospho [S2287(100)]	1.07829	1.10907	0.941771	0.00242047
conserved Plasmodium protein, unknown function	HTNSYDYGTR	PF3D7_1322300.1-p1	1xPhospho [S4(100)]	1xPhospho [S448(100)]	1.0155	0.936466	0.944815	0.000673351
N-acetyltransferase, GNAT family, putative	NDSSQNNSINK	PF3D7_1323300.1-p1	1xTMT6plex [K11]; 1xPhospho [S8(100)]	1xPhospho [S74(100)]	1.04288	1.22552	1.02332	0.00342588
plasmepsin V	SPIQEST	PF3D7_1323500.1-p1	1xPhospho [S6(99.5)]	1xPhospho [S589(99.5)]	0.977691	1.45212	1.12317	0.0137501
conserved Plasmodium protein, unknown function	DINSEHDQR	PF3D7_1324600.1-p1	1xPhospho [S4(100)]	1xPhospho [S1355(100)]	0.966924	1.01691	0.894158	0.00137725
SNARE protein, putative	SDFSRDMSNNENSK	PF3D7_1324700.1-p1	1xAcetyl [N-Term]; 1xOxidation [M7]; 2xPhospho [S1(99.4); S]	1xAcetyl [N-Term]; 2xPhospho [S2(99.4); S]	1.33687	1.14444	1.10767	0.00351068
conserved Plasmodium protein, unknown function	HTQSNNIQNFSSQENTYK	PF3D7_1325400.1-p1	1xTMT6plex [K18]; 1xPhospho [S4(99.4)]	1xPhospho [S1217(99.4)]	1.23812	0.613357	1.28087	0.0401382
RNA-binding protein, putative	NLTSSHER	PF3D7_1326300.1-p1	2xPhospho [S5(99.8); T/S]	2xPhospho [S171(99.8); T/S]	1.10038	1.01236	0.975339	0.00129522
RNA-binding protein, putative	NLTSSHER	PF3D7_1326300.1-p1	1xPhospho [S5(99.7)]	1xPhospho [S171(99.7)]	1.00882	0.964326	1.1375	0.00249814
RNA-binding protein, putative	KDTDENISDEHSR	PF3D7_1326300.1-p1	1xTMT6plex [K1]; 2xPhospho [T3(100); S8(100)]	2xPhospho [T7(100); S12(100)]	0.920684	1.02603	0.988839	0.000992179
RNA-binding protein, putative	KDTDENISDEHSR	PF3D7_1326300.1-p1	1xPhospho [S8(100)]	1xPhospho [S12(100)]	1.2021	1.11411	0.925624	0.00564708
translation initiation factor eIF-2B subunit gamma, putative	STCNISK	PF3D7_1326400.1-p1	1xAcetyl [N-Term]; 1xCarbamidomethyl [C3]; 1xTMT6plex [K7]; 2xPhospho [S6(100); S/T]	1xAcetyl [N-Term]; 2xPhospho [S7(100); S/T]	1.1319	1.0629	0.83777	0.00763003
conserved Plasmodium protein, unknown function	SLSVENR	PF3D7_1326500.1-p1	1xPhospho [S3(100)]	1xPhospho [S1438(100)]	0.899489	0.798476	0.87566	0.00126044
conserved Plasmodium protein, unknown function	TMTNNNSLR	PF3D7_1327300.1-p1	1xOxidation [M2]; 1xPhospho [S7(100)]	1xPhospho [S1775(100)]	1.12326	0.928571	1.12003	0.00368556
conserved Plasmodium protein, unknown function	DNINADLSDDSKKER	PF3D7_1327300.1-p1	2xTMT6plex [K12; K13]; 2xPhospho [S8(100); S11(100)]	2xPhospho [S12(100); S15(100)]	0.849711	0.942179	1.27326	0.0154693
alpha/beta-hydrolase, putative	YTSTSSLNK	PF3D7_1328500.1-p1	1xPhospho [S6(100)]	1xPhospho [S260(100)]	1.00315	0.858283	1.01935	0.00283119
alpha/beta-hydrolase, putative	YTSTSSLNK	PF3D7_1328500.1-p1	2xPhospho [S3(99.5); S6(99)]	2xPhospho [S257(99.5); S260(99)]	0.93613	1.15314	1.43623	0.0148422
chromatin assembly factor 1 subunit B, putative	DTNSVEDIASSK	PF3D7_1329300.1-p1	1xTMT6plex [K12]; 2xPhospho [S4(99.6); S10(99.6)]	2xPhospho [S266(99.6); S272(99.6)]	0.906534	1.50975	0.986578	0.0266988
RNA-binding protein, putative	ATESTAVDSEAK	PF3D7_1330800.1-p1	1xTMT6plex [K12]; 2xPhospho [S4(100); S9(100)]	2xPhospho [S35(100); S40(100)]	0.852806	0.838179	0.765424	0.0010873
RNA-binding protein, putative	ATESTAVDSEAK	PF3D7_1330800.1-p1	1xTMT6plex [K12]; 1xPhospho [S9(100)]	1xPhospho [S40(100)]	0.87663	0.851483	0.850668	9.82625e-05
RNA-binding protein, putative	ATESTAVDSEAK	PF3D7_1330800.1-p1	2xPhospho [S4(99.7); S9(100)]	2xPhospho [S35(99.7); S40(100)]	1.02579	0.850468	1.06352	0.00445675
RNA-binding protein, putative	ATESTAVDSEAK	PF3D7_1330800.1-p1	1xPhospho [S9(100)]	1xPhospho [S40(100)]	1.16508	1.06791	1.27986	0.00272539
RNA-binding protein, putative	ADDSNVDNK	PF3D7_1330800.1-p1	1xPhospho [S4(100)]	1xPhospho [S26(100)]	1.28823	0.90838	0.985688	0.0117287
RNA-binding protein, putative	ADDSNVDNK	PF3D7_1330800.1-p1	1xPhospho [S4(100)]	1xPhospho [S26(100)]	0.898626	0.963761	0.935257	0.000408403
U3 small nucleolar RNA-associated protein 4, putative	MNCSGYENK	PF3D7_1333600.1-p1	1xAcetyl [N-Term]; 1xCarbamidomethyl [C3]; 1xOxidation [M1]; 1xPhospho [S4(100)]	1xAcetyl [N-Term]; 1xPhospho [S4(100)]	0.928789	1.08663	1.07649	0.00244037
U3 small nucleolar RNA-associated protein 4, putative	MNCSGYENK	PF3D7_1333600.1-p1	1xAcetyl [N-Term]; 1xCarbamidomethyl [C3]; 1xPhospho [S4(100)]	1xAcetyl [N-Term]; 1xPhospho [S4(100)]	0.978326	0.897445	0.89011	0.000938391
histone H3-like centromeric protein CSE4	TTNINRPSVNR	PF3D7_1333700.1-p1	1xPhospho [S8(100)]	1xPhospho [S49(100)]	1.11526	1.07552	0.9051	0.00387897
merozoite surface protein 7	AQSETDTQSK	PF3D7_1335100.1-p1	1xPhospho [S3(100)]	1xPhospho [S177(100)]	0.855431	0.959887	1.26169	0.013811
60S ribosomal protein L6, putative	TNTSNELK	PF3D7_1338200.1-p1	1xTMT6plex [K8]; 1xPhospho [T1(100)]	1xPhospho [T2(100)]	0.929099	1.01284	1.13034	0.00323237
conserved Plasmodium protein, unknown function	DDSSDYVEEK	PF3D7_1339700.1-p1	1xTMT6plex [K10]; 2xPhospho [S3(100); S4(100)]	2xPhospho [S756(100); S757(100)]	0.861438	1.03022	1.05265	0.00375951
casein kinase II beta chain	DNTESSEECQ	PF3D7_1342400.1-p1	1xCarbamidomethyl [C9]; 2xPhospho [S5(100); S6(100)]	2xPhospho [S380(100); S381(100)]	0.796657	1.35652	0.977125	0.0241007
myosin A	RVSNVEAFDK	PF3D7_1342600.1-p1	1xPhospho [S3(100)]	1xPhospho [S19(100)]	1.14434	1.06294	1.18846	0.00105321
kelch protein K13	DFLPSNLSR	PF3D7_1343700.1-p1	2xPhospho [S5(100); S8(100)]	2xPhospho [S97(100); S100(100)]	1.06723	0.894466	0.727788	0.011738
conserved Plasmodium protein, unknown function	YSVDNFNER	PF3D7_1344700.1-p1	1xPhospho [S2(100)]	1xPhospho [S96(100)]	0.903489	0.833902	1.15707	0.0102013
protein transport protein SEC61 subunit alpha	DTPTSLTR	PF3D7_1346100.1-p1	2xPhospho [T4(100); T7(100)]	2xPhospho [T407(100); T410(100)]	0.975593	0.981045	1.11087	0.00186448
VPS13 domain-containing protein, putative	SSTSNNNTK	PF3D7_1346400.1-p1	1xPhospho [S4(99.8)]	1xPhospho [S2086(99.8)]	0.750326	0.867558	1.26879	0.0255964
VPS13 domain-containing protein, putative	RFGSSDIENEDR	PF3D7_1346400.1-p1	2xPhospho [S4(100); S5(100)]	2xPhospho [S1901(100); S1902(100)]	1.18822	1.00183	1.16109	0.00269789
nucleoside transporter 1	STGKESSKAYADIESR	PF3D7_1347200.1-p1	1xAcetyl [N-Term]; 2xTMT6plex [K4; K8]; 2xPhospho [S6(96.7); S7(96.7)]	1xAcetyl [N-Term]; 2xPhospho [S7(96.7); S8(96.7)]	0.84879	0.782622	1.01265	0.00596386
nucleoside transporter 1	GSTLSSK	PF3D7_1347200.1-p1	1xTMT6plex [K7]; 1xPhospho [S2(100)]	1xPhospho [S28(100)]	0.735431	0.873189	1.27223	0.0269654
nucleoside transporter 1	ESSKAYADIESR	PF3D7_1347200.1-p1	1xTMT6plex [K4]; 1xPhospho [S3(99.7)]	1xPhospho [S8(99.7)]	0.9706	0.876525	0.952706	0.000953707
nucleoside transporter 1	AYADIESR	PF3D7_1347200.1-p1	1xPhospho [S7(100)]	1xPhospho [S16(100)]	0.848834	0.775549	1.00012	0.00566347
glutamate--tRNA ligase, putative	GEGIESINR	PF3D7_1349200.1-p1	1xPhospho [S6(100)]	1xPhospho [S422(100)]	1.18298	1.00839	1.1864	0.00271385
phosphatidylinositol transfer protein, putative	YEGYSDNNK	PF3D7_1351000.1-p1	1xPhospho [S5(100)]	1xPhospho [S946(100)]	0.994011	0.822211	1.07647	0.00597874
conserved Plasmodium protein, unknown function	RTEGSSLGR	PF3D7_1352400.1-p1	2xPhospho [S5(100); S6(100)]	2xPhospho [S89(100); S90(100)]	0.981502	1.08421	0.902082	0.00282803
conserved Plasmodium protein, unknown function	EDKDDTGGGGGGGSR	PF3D7_1352400.1-p1	1xTMT6plex [K3]; 1xPhospho [S14(100)]	1xPhospho [S189(100)]	1.03567	0.974789	1.24392	0.0055945
Plasmodium exported protein, unknown function	FAHMESHGK	PF3D7_1353100.1-p1	1xOxidation [M4]; 1xPhospho [S6(100)]	1xPhospho [S250(100)]	1.28035	1.19237	1.06863	0.00269532
conserved Plasmodium protein, unknown function	GTHTNISSDDKK	PF3D7_1353300.1-p1	2xPhospho [S7(100); S8(100)]	2xPhospho [S575(100); S576(100)]	0.974902	0.952392	1.00481	0.000241153
elongation factor 1-alpha	SGDSALVSLEPK	PF3D7_1357000.1-p1	1xTMT6plex [K12]; 2xPhospho [S4(99.6); S8(100)]	2xPhospho [S385(99.6); S389(100)]	1.09386	1.67892	0.896044	0.0350074
40S ribosomal protein S15	YQSSTASALIA	PF3D7_1358800.1-p1	1xPhospho [S4(100)]	1xPhospho [S144(100)]	1.11931	0.94087	0.887026	0.00506702
40S ribosomal protein S15	YQSSTASALIA	PF3D7_1358800.1-p1	2xPhospho [S4(99.7); T5(99.7)]	2xPhospho [S144(99.7); T145(99.7)]	1.11796	1.3761	1.18034	0.00400693
CUGBP Elav-like family member 1	NENTSEVNDYSK	PF3D7_1359400.1-p1	1xTMT6plex [K12]; 1xPhospho [T4(99.7)]	1xPhospho [T29(99.7)]	0.855711	1.02113	0.820648	0.00469343
conserved Plasmodium protein, unknown function	NMITTNSNTR	PF3D7_1359600.1-p1	1xOxidation [M2]; 1xPhospho [S7(100)]	1xPhospho [S939(100)]	1.01366	0.914712	0.974897	0.000883527
conserved Plasmodium protein, unknown function	GEDSSNTK	PF3D7_1359600.1-p1	1xTMT6plex [K8]; 1xPhospho [S4(100)]	1xPhospho [S1076(100)]	0.742494	1.05857	0.976926	0.0103042
conserved Plasmodium membrane protein, unknown function	NVNSSSNNR	PF3D7_1359900.1-p1	2xPhospho [S4(100); S5(100)]	2xPhospho [S862(100); S863(100)]	0.940992	1.0335	0.830317	0.00392289
conserved Plasmodium membrane protein, unknown function	NVNSSSNNR	PF3D7_1359900.1-p1	1xPhospho [S6(100)]	1xPhospho [S864(100)]	0.857591	1.02868	0.874877	0.00347261
conserved Plasmodium membrane protein, unknown function	TLEFSDTSLK	PF3D7_1359900.1-p1	2xPhospho [S5(100); T/S]	2xPhospho [S1976(100); T/S]	1.78349	1.11156	1.01825	0.0324902
conserved Plasmodium membrane protein, unknown function	HEHNSNDK	PF3D7_1359900.1-p1	1xTMT6plex [K8]; 1xPhospho [S5(100)]	1xPhospho [S1318(100)]	0.927823	1.20268	0.887868	0.00953458
conserved Plasmodium membrane protein, unknown function	ELHSNSMGYIDIR	PF3D7_1359900.1-p1	1xOxidation [M7]; 2xPhospho [S4(100); S6(100)]	2xPhospho [S360(100); S362(100)]	0.870528	1.19859	0.636173	0.0311927
RNA-binding protein, putative	SQSSNDNK	PF3D7_1360900.1-p1	1xTMT6plex [K8]; 1xPhospho [S4(100)]	1xPhospho [S110(100)]	0.994345	0.867034	0.978396	0.00178483
conserved Plasmodium protein, unknown function	NMSIDDNTIR	PF3D7_1361200.1-p1	1xPhospho [S3(100)]	1xPhospho [S820(100)]	1.00595	0.91427	0.955429	0.000764142
conserved Plasmodium protein, unknown function	ASPDTLHR	PF3D7_1361200.1-p1	1xPhospho [S2(100)]	1xPhospho [S1774(100)]	1.013	1.0028	0.828815	0.00394962
glideosome-associated connector	LATESDCQR	PF3D7_1361800.1-p1	1xCarbamidomethyl [C7]; 2xPhospho [T3(100); S5(100)]	2xPhospho [T564(100); S566(100)]	0.843749	1.28993	1.92079	0.049508
RuvB-like helicase 3	ELHEKNSENSSTSN	PF3D7_1362200.1-p1	2xPhospho [S7(100); S10(98.8)]	2xPhospho [S476(100); S479(98.8)]	1.08251	0.9917	1.20278	0.00311743
conserved Plasmodium protein, unknown function	NYSYDNMNR	PF3D7_1362700.1-p1	1xOxidation [M7]; 1xPhospho [S3(100)]	1xPhospho [S221(100)]	1.05762	0.884073	1.3598	0.0155798
conserved Plasmodium protein, unknown function	HNNESEHAYIDNK	PF3D7_1362700.1-p1	1xTMT6plex [K13]; 1xPhospho [S5(100)]	1xPhospho [S677(100)]	0.973296	1.05091	0.991315	0.000543978
conserved Plasmodium protein, unknown function	DTHSDNNMK	PF3D7_1362700.1-p1	1xPhospho [S4(100)]	1xPhospho [S798(100)]	0.780616	0.831938	0.9903	0.00524856
DNA repair endonuclease XPF, putative	SSDTEDNSVNNK	PF3D7_1368800.1-p1	1xTMT6plex [K12]; 1xPhospho [S2(99.7)]	1xPhospho [S689(99.7)]	1.04977	1.09464	1.16245	0.000881702
translocation associated membrane protein, putative	ITDIRSDNEDDSTSTMESIK	PF3D7_1403700.1-p1	1xTMT6plex [K20]; 1xPhospho [S6(100)]	1xPhospho [S342(100)]	0.686118	0.898448	1.13036	0.0195077
transcription elongation factor SPT6, putative	DSNDEDDSYDHSSINENK	PF3D7_1406200.1-p1	1xTMT6plex [K18]; 2xPhospho [S8(99.3); S13(99.3)]	2xPhospho [S399(99.3); S404(99.3)]	0.795465	0.901861	0.812621	0.00155026
transcription elongation factor SPT6, putative	DDSDNDDYFNK	PF3D7_1406200.1-p1	1xTMT6plex [K11]; 1xPhospho [S3(100)]	1xPhospho [S1153(100)]	0.826789	0.706017	1.01353	0.0109248
pre-mRNA-splicing factor 38B, putative	ERSTSISER	PF3D7_1407300.1-p1	2xPhospho [T4(99.7); S5(100)]	2xPhospho [T431(99.7); S432(100)]	0.880289	1.12967	1.04648	0.00513755
plasmepsin IV	NASAFDR	PF3D7_1407800.1-p1	1xPhospho [S3(100)]	1xPhospho [S19(100)]	0.898296	0.749929	1.07239	0.010394
plasmepsin III	NEESFNTFR	PF3D7_1408100.1-p1	2xPhospho [S4(100); T7(100)]	2xPhospho [S20(100); T23(100)]	1.14967	0.621356	0.916439	0.0279036
conserved protein, unknown function	NLYGSNNDDNNK	PF3D7_1408700.1-p1	1xTMT6plex [K12]; 1xPhospho [S5(100)]	1xPhospho [S5241(100)]	0.899391	0.962734	1.10823	0.00387583
conserved protein, unknown function	ALSEDSTSR	PF3D7_1408700.1-p1	2xPhospho [S3(100); S6(100)]	2xPhospho [S5060(100); S5063(100)]	0.896723	1.26638	0.97077	0.0114839
conserved Plasmodium protein, unknown function	NSDNSYEEEPSNTTK	PF3D7_1409600.1-p1	1xTMT6plex [K15]; 2xPhospho [S2(100); S5(100)]	2xPhospho [S705(100); S708(100)]	1.2165	0.899429	0.988257	0.00822634
rhoptry-associated protein 1	NVAGSFSR	PF3D7_1410400.1-p1	1xPhospho [S5(100)]	1xPhospho [S294(100)]	1.04756	1.43144	1.4154	0.00919895
rhoptry-associated protein 1	TSTPSGTQTSGLK	PF3D7_1410400.1-p1	1xTMT6plex [K13]; 1xPhospho [S10(99.6)]	1xPhospho [S140(99.6)]	1.15208	1.47526	1.21212	0.00595984
rhoptry-associated protein 1	SSSPSNVK	PF3D7_1410400.1-p1	1xTMT6plex [K8]; 1xPhospho [S5(100)]	1xPhospho [S156(100)]	1.07763	0.749448	0.906528	0.0106437
ribosome maturation protein SBDS, putative	DDTSLDHMSDR	PF3D7_1410900.1-p1	1xOxidation [M8]; 1xPhospho [S9(100)]	1xPhospho [S372(100)]	0.734288	1.05795	1.08796	0.0136242
60S ribosomal protein L10, putative	MLSCAGADR	PF3D7_1414300.1-p1	1xCarbamidomethyl [C4]; 1xOxidation [M1]; 1xPhospho [S3(100)]	1xPhospho [S104(100)]	1.13836	1.00402	1.34447	0.00717791
atypical protein kinase, ABC-1 family, putative	SGVTSIATSR	PF3D7_1414500.1-p1	1xPhospho [S1(100)]	1xPhospho [S509(100)]	1.08164	1.06525	1.14564	0.000499005
NOT family protein, putative	SSNNYNINK	PF3D7_1417200.1-p1	1xPhospho [S2(100)]	1xPhospho [S1971(100)]	0.891889	0.954777	0.76914	0.00388546
conserved Plasmodium protein, unknown function	TGSSSINK	PF3D7_1417600.1-p1	1xTMT6plex [K8]; 1xPhospho [S3(100)]	1xPhospho [S3569(100)]	1.15499	1.09681	0.84721	0.00824815
conserved Plasmodium membrane protein, unknown function	LDSSEVSK	PF3D7_1419400.1-p1	1xTMT6plex [K8]; 1xPhospho [S3(100)]	1xPhospho [S398(100)]	0.911422	0.918158	1.20267	0.00889729
conserved Plasmodium protein, unknown function	EISDDDDDNK	PF3D7_1419600.1-p1	1xTMT6plex [K10]; 1xPhospho [S3(100)]	1xPhospho [S405(100)]	0.889206	0.936833	0.970171	0.000634718
surface protein P113	GMSSSQEMNSNNDENK	PF3D7_1420700.1-p1	1xTMT6plex [K16]; 1xPhospho [S4(99.2)]	1xPhospho [S252(99.2)]	0.819205	0.982479	0.79828	0.00448351
serine/threonine protein phosphatase 7	CFSSNSNQFSR	PF3D7_1423300.1-p1	1xCarbamidomethyl [C1]; 2xPhospho [S3(100); S]	2xPhospho [S153(100); S]	0.986061	1.22953	1.09979	0.00402596
conserved Plasmodium protein, unknown function	LIEGSNSR	PF3D7_1425900.1-p1	1xPhospho [S7(100)]	1xPhospho [S362(100)]	0.806128	0.506954	0.381507	0.0462932
phosphoenolpyruvate carboxylase	IPSRNNVSTYDEATNK	PF3D7_1426700.1-p1	1xTMT6plex [K16]; 1xPhospho [S3(100)]	1xPhospho [S1109(100)]	1.16973	1.00197	0.955209	0.00388171
conserved Plasmodium protein, unknown function	SAASEECVHFK	PF3D7_1429600.1-p1	1xCarbamidomethyl [C7]; 1xTMT6plex [K11]; 2xPhospho [S1(100); S4(100)]	2xPhospho [S190(100); S193(100)]	0.912984	1.13262	0.910881	0.00552626
acid phosphatase, putative	SYSCISDR	PF3D7_1430300.1-p1	1xCarbamidomethyl [C4]; 2xPhospho [S3(100); S6(100)]	2xPhospho [S2409(100); S2412(100)]	0.755939	0.84098	1.11641	0.0141616
acid phosphatase, putative	SYSCISDR	PF3D7_1430300.1-p1	1xCarbamidomethyl [C4]; 1xPhospho [S6(100)]	1xPhospho [S2412(100)]	0.623749	0.830236	1.09392	0.0247174
zinc finger protein, putative	SNVSNSHR	PF3D7_1433400.1-p1	1xPhospho [S4(100)]	1xPhospho [S3193(100)]	0.923259	0.791981	0.834472	0.00206424
DNA topoisomerase 2	GTLIGDDSKSR	PF3D7_1433500.1-p1	1xPhospho [S8(100)]	1xPhospho [S1443(100)]	0.987903	1.11409	0.909438	0.00350802
DNA topoisomerase 2	GTLIGDDSK	PF3D7_1433500.1-p1	1xPhospho [S8(100)]	1xPhospho [S1443(100)]	1.05419	0.933004	0.991374	0.00123971
dynein-related AAA-type ATPase, putative	IDYENDSDVR	PF3D7_1434500.1-p1	1xPhospho [S7(100)]	1xPhospho [S1867(100)]	1.0225	0.922759	0.849229	0.00289276
clathrin light chain, putative	SNLSSPIKENR	PF3D7_1435500.1-p1	1xTMT6plex [K8]; 2xPhospho [S4(100); S5(100)]	2xPhospho [S120(100); S121(100)]	0.959819	1.19268	0.785401	0.0142038
clathrin light chain, putative	SNLSSPIKENR	PF3D7_1435500.1-p1	2xPhospho [S4(100); S5(100)]	2xPhospho [S120(100); S121(100)]	0.974967	0.907227	0.97001	0.000525399
conserved Plasmodium protein, unknown function	EGHSNDIVENEK	PF3D7_1435600.1-p1	1xTMT6plex [K12]; 1xPhospho [S4(100)]	1xPhospho [S22(100)]	1.0791	1.06039	1.03324	0.00015845
conserved Plasmodium protein, unknown function	SICSEDNSK	PF3D7_1436200.1-p1	1xCarbamidomethyl [C3]; 1xPhospho [S4(100)]	1xPhospho [S906(100)]	0.959061	1.1928	1.2603	0.00637745
N-acetyltransferase, GNAT family, putative	TTCSDIHER	PF3D7_1437000.1-p1	1xCarbamidomethyl [C3]; 2xPhospho [T2(100); S4(100)]	2xPhospho [T150(100); S152(100)]	0.984017	0.948699	0.950819	0.000141524
N-acetyltransferase, GNAT family, putative	NVSSGFNEIR	PF3D7_1437000.1-p1	2xPhospho [S3(100); S4(100)]	2xPhospho [S398(100); S399(100)]	1.13569	1.33614	0.935987	0.0101832
N-acetyltransferase, GNAT family, putative	SNDQINNNSENQK	PF3D7_1437000.1-p1	1xTMT6plex [K13]; 1xPhospho [S1(100)]	1xPhospho [S288(100)]	1.18338	1.37923	1.19704	0.00252798
N-acetyltransferase, GNAT family, putative	DTSSTQNVCEEK	PF3D7_1437000.1-p1	1xCarbamidomethyl [C9]; 1xTMT6plex [K12]; 1xPhospho [S4(99.2)]	1xPhospho [S312(99.2)]	1.33005	1.05934	1.56367	0.0120094
metacaspase-2	SADMLIR	PF3D7_1438400.1-p1	1xPhospho [S1(100)]	1xPhospho [S214(100)]	0.848911	0.849483	1.18552	0.0133293
metacaspase-2	NSSFDNIYTR	PF3D7_1438400.1-p1	1xPhospho [S3(100)]	1xPhospho [S286(100)]	1.00926	0.904133	1.08302	0.00268967
conserved Plasmodium protein, unknown function	VLDASYISR	PF3D7_1440100.1-p1	2xPhospho [S5(100); S8(100)]	2xPhospho [S260(100); S263(100)]	1.02984	0.847818	0.797867	0.00618902
conserved Plasmodium protein, unknown function	KGSDDEGFD	PF3D7_1441100.1-p1	1xTMT6plex [K1]; 1xPhospho [S3(100)]	1xPhospho [S221(100)]	0.989808	1.01669	0.955482	0.000321729
conserved Plasmodium protein, unknown function	GSDDEGFD	PF3D7_1441100.1-p1	1xPhospho [S2(100)]	1xPhospho [S221(100)]	1.07503	1.02996	1.301	0.0054106
acid cluster protein 33 homologue, putative	IASSSDEQHYEK	PF3D7_1441600.1-p1	1xTMT6plex [K12]; 2xPhospho [S3(100); S/Y]	2xPhospho [S496(100); S/Y]	1.10023	1.17344	0.842601	0.00920036
tRNA import protein tRIP	SQNNESPK	PF3D7_1442300.1-p1	1xTMT6plex [K8]; 1xPhospho [S6(100)]	1xPhospho [S213(100)]	0.939992	0.882411	0.993447	0.00116469
conserved Plasmodium protein, unknown function	SYSDDEINK	PF3D7_1442700.1-p1	1xPhospho [S3(100)]	1xPhospho [S2283(100)]	0.817279	0.615261	1.12627	0.0290336
protein transport protein SEC7, putative	SNISDNLCK	PF3D7_1442900.1-p1	1xCarbamidomethyl [C8]; 1xPhospho [S4(100)]	1xPhospho [S186(100)]	0.949074	1.1066	0.861399	0.00539833
gamma-tubulin complex component, putative	DDNNSSYNINNSSNDR	PF3D7_1443600.1-p1	1xPhospho [S5(100)]	1xPhospho [S945(100)]	0.807568	1.12474	1.35552	0.0203649
protein serine/threonine kinase-1	YINNYNLSR	PF3D7_1445400.1-p1	1xPhospho [S8(100)]	1xPhospho [S158(100)]	0.888068	0.848797	0.872176	0.000171939
protein serine/threonine kinase-1	YDNDSHNR	PF3D7_1445400.1-p1	1xPhospho [S5(100)]	1xPhospho [S485(100)]	0.702193	1.20539	0.801342	0.0278386
protein serine/threonine kinase-1	DIYQPSSSLHK	PF3D7_1445400.1-p1	1xTMT6plex [K11]; 2xPhospho [S7(99.6); S8(100)]	2xPhospho [S270(99.6); S271(100)]	0.753726	1.04834	1.06898	0.0111309
conserved Plasmodium protein, unknown function	TIDNSNEVNK	PF3D7_1445700.1-p1	1xPhospho [S5(100)]	1xPhospho [S53(100)]	0.852048	0.970728	0.741445	0.00594547
nucleoporin NUP313, putative	YDVYSDRR	PF3D7_1446500.1-p1	1xPhospho [S5(100)]	1xPhospho [S2267(100)]	1.01713	0.910633	0.840366	0.00308664
nucleoporin NUP313, putative	YDVYSDR	PF3D7_1446500.1-p1	1xPhospho [S5(100)]	1xPhospho [S2267(100)]	1.028	0.942599	0.938254	0.000906754
nucleoporin NUP313, putative	NSGSVSNSR	PF3D7_1446500.1-p1	2xPhospho [S4(100); S8(100)]	2xPhospho [S2688(100); S2692(100)]	0.906973	1.0049	0.909247	0.0011756
multidrug resistance protein 2	SSQEFSDASNHIK	PF3D7_1447900.1-p1	1xTMT6plex [K13]; 1xPhospho [S2(99.7)]	1xPhospho [S972(99.7)]	1.04536	1.26163	1.04576	0.00412779
serine/threonine protein kinase, putative	ASYDEEAK	PF3D7_1450000.1-p1	1xTMT6plex [K8]; 1xPhospho [S2(100)]	1xPhospho [S338(100)]	0.963655	0.931099	1.4433	0.0214339
conserved Plasmodium protein, unknown function	SGQYHNAEEEGGEIFEISR	PF3D7_1451200.1-p1	1xPhospho [S18(100)]	1xPhospho [S825(100)]	1.01617	0.907821	1.032	0.00156483
conserved Plasmodium protein, unknown function	HMNSFER	PF3D7_1451200.1-p1	1xPhospho [S4(100)]	1xPhospho [S622(100)]	1.1471	0.951038	1.0046	0.00318502
conserved Plasmodium protein, unknown function	HMNSFER	PF3D7_1451200.1-p1	1xOxidation [M2]; 1xPhospho [S4(100)]	1xPhospho [S622(100)]	1.1823	1.01799	0.996419	0.00302047
conserved Plasmodium protein, unknown function	DITNESSYR	PF3D7_1451200.1-p1	2xPhospho [T3(100); S6(100)]	2xPhospho [T801(100); S804(100)]	0.90596	0.985184	0.957858	0.000598016
conserved Plasmodium protein, unknown function	LNEISPNR	PF3D7_1451200.1-p1	1xPhospho [S5(100)]	1xPhospho [S1091(100)]	0.978956	1.02846	0.980385	0.000266719
pre-mRNA-splicing factor CWF18, putative	LDVMDDESD	PF3D7_1451500.1-p1	1xPhospho [S8(100)]	1xPhospho [S146(100)]	0.925199	0.753014	0.75089	0.0050488
pre-mRNA-splicing factor CWF18, putative	LDVMDDESD	PF3D7_1451500.1-p1	1xOxidation [M4]; 1xPhospho [S8(100)]	1xPhospho [S146(100)]	0.790063	0.94575	0.989701	0.0044147
sortilin	NRTNQNNNITSR	PF3D7_1451800.1-p1	2xPhospho [T3(100); S11(99)]	2xPhospho [T871(100); S879(99)]	1.21616	0.72299	0.833968	0.0251311
rhoptry neck protein 2	SNESGYASK	PF3D7_1452000.1-p1	1xPhospho [S8(100)]	1xPhospho [S866(100)]	1.01712	1.00355	0.715663	0.0114167
rhoptry neck protein 2	SNESGYASK	PF3D7_1452000.1-p1	1xPhospho [S8(100)]	1xPhospho [S866(100)]	1.09778	1.39674	0.939888	0.0134177
rhoptry neck protein 2	DGYLSESER	PF3D7_1452000.1-p1	2xPhospho [S5(100); S7(100)]	2xPhospho [S827(100); S829(100)]	1.00312	1.56924	0.974662	0.0257858
syntaxin-6, putative	FNISSQEIEER	PF3D7_1452500.1-p1	1xPhospho [S5(100)]	1xPhospho [S79(100)]	0.936287	1.18262	1.30073	0.00875357
conserved Plasmodium protein, unknown function	SHNDVEEGK	PF3D7_1453900.1-p1	1xPhospho [S1(100)]	1xPhospho [S352(100)]	0.92308	0.680901	1.12106	0.0190734
conserved protein, unknown function	NHTVSLCNIAK	PF3D7_1455300.1-p1	1xCarbamidomethyl [C7]; 1xTMT6plex [K11]; 2xPhospho [T3(100); S5(100)]	2xPhospho [T74(100); S76(100)]	0.678367	0.596788	0.341074	0.0337746
conserved protein, unknown function	NGNDDTNLSQEK	PF3D7_1455300.1-p1	1xTMT6plex [K12]; 1xPhospho [S9(100)]	1xPhospho [S60(100)]	0.808144	0.970405	0.976382	0.00358217
AP2 domain transcription factor, putative	NSSSCDEK	PF3D7_1456000.1-p1	1xCarbamidomethyl [C5]; 1xTMT6plex [K8]; 2xPhospho [S3(100); S4(100)]	2xPhospho [S268(100); S269(100)]	0.720652	1.351	0.912815	0.0334042
spindle assembly abnormal protein 4, putative	LHNSSSSYR	PF3D7_1458500.1-p1	1xPhospho [S4(99.6)]	1xPhospho [S506(99.6)]	0.919729	1.30231	1.02301	0.0109769
spindle assembly abnormal protein 4, putative	LHNSSSSYR	PF3D7_1458500.1-p1	2xPhospho [S4(99.2); S/Y]	2xPhospho [S506(99.2); S/Y]	0.903511	0.940668	1.112	0.00421873
spindle assembly abnormal protein 4, putative	SAEMELER	PF3D7_1458500.1-p1	1xPhospho [S1(100)]	1xPhospho [S819(100)]	0.928219	0.995316	1.02242	0.000811988
conserved protein, unknown function	EKEDDHSSSNVTNEVK	PF3D7_1459400.1-p1	2xTMT6plex [K2; K16]; 1xPhospho [S/T]		0.924846	1.1449	1.68452	0.0310155
conserved protein, unknown function	EDDHSSSNVTNEVK	PF3D7_1459400.1-p1	1xPhospho [S6(99.6)]	1xPhospho [S17(99.6)]	1.27295	1.31085	1.33003	0.000165221
conserved Plasmodium protein, unknown function	SSSNNSQDTMK	PF3D7_1459600.1-p1	1xOxidation [M10]; 1xTMT6plex [K11]; 2xPhospho [S6(100); S/T]	2xPhospho [S135(100); S/T]	1.18181	1.07004	0.790258	0.0129322
conserved Plasmodium protein, unknown function	SSSNNSQDTMK	PF3D7_1459600.1-p1	1xTMT6plex [K11]; 1xPhospho [S6(100)]	1xPhospho [S135(100)]	0.837897	0.859614	0.764869	0.00121667
conserved Plasmodium protein, unknown function	TNSFHNNNNK	PF3D7_1460500.1-p1	1xTMT6plex [K10]; 1xPhospho [S3(100)]	1xPhospho [S783(100)]	1.02692	1.02449	0.843432	0.00394165
conserved Plasmodium protein, unknown function	SSSDISLER	PF3D7_1460500.1-p1	2xPhospho [S3(100); S6(100)]	2xPhospho [S17(100); S20(100)]	0.998231	1.28686	1.049	0.00634679
conserved Plasmodium protein, unknown function	SSSDISLER	PF3D7_1460500.1-p1	1xPhospho [S3(99.7)]	1xPhospho [S17(99.7)]	0.899591	1.19239	1.27699	0.0102081
60S ribosomal protein L27	SLASDDVLK	PF3D7_1460700.1-p1	2xPhospho [S1(100); S4(100)]	2xPhospho [S95(100); S98(100)]	0.902138	0.775252	1.32744	0.0266859
conserved Plasmodium membrane protein, unknown function	NIFSDTDK	PF3D7_1464500.1-p1	1xTMT6plex [K8]; 1xPhospho [S4(100)]	1xPhospho [S1497(100)]	0.858404	1.10625	1.16843	0.0081216
conserved Plasmodium membrane protein, unknown function	SHSQQLCNNPK	PF3D7_1464500.1-p1	1xCarbamidomethyl [C7]; 1xTMT6plex [K11]; 1xPhospho [S3(99.7)]	1xPhospho [S1165(99.7)]	0.884681	1.15914	0.772708	0.0146231
conserved Plasmodium membrane protein, unknown function	NYSYENK	PF3D7_1464500.1-p1	1xTMT6plex [K7]; 1xPhospho [S3(100)]	1xPhospho [S1765(100)]	0.908176	0.901081	0.876377	0.000115874
conserved Plasmodium membrane protein, unknown function	EHSNDIPNDISK	PF3D7_1464500.1-p1	1xTMT6plex [K12]; 1xPhospho [S3(100)]	1xPhospho [S1411(100)]	0.964589	0.990377	0.858873	0.00183477
serine/threonine protein phosphatase UIS2, putative	SISSVEER	PF3D7_1464600.1-p1	2xPhospho [S3(100); S4(100)]	2xPhospho [S737(100); S738(100)]	1.14067	0.787903	1.28874	0.0186517
mediator of RNA polymerase II transcription subunit 4, putative	SYEVQDDSDEDILTK	PF3D7_1465200.1-p1	1xTMT6plex [K15]; 1xPhospho [S8(100)]	1xPhospho [S316(100)]	0.845064	1.04016	0.825858	0.00568985
26S proteasome regulatory subunit RPN2, putative	TAQDDNSSVLSDGK	PF3D7_1466300.1-p1	1xPhospho [S11(99.4)]	1xPhospho [S1024(99.4)]	1.09326	1.17235	0.599826	0.0334158
AP2 domain transcription factor AP2-EXP	GASSNNK	PF3D7_1466400.1-p1	1xTMT6plex [K7]; 1xPhospho [S3(100)]	1xPhospho [S47(100)]	0.707358	1.03175	1.16974	0.0193978
AP2 domain transcription factor AP2-EXP	TTSNINNR	PF3D7_1466400.1-p1	1xPhospho [T2(99.7)]	1xPhospho [T554(99.7)]	0.833224	0.891586	1.13237	0.00911454
[truncated: 103 more rows]

## Sheet: Supp data 1.2
Protein kinase PfPK2 mediated signalling is critical for host erythrocyte invasion by malaria parasite
Supplementary data 1.2: List of hyperphopshopeptides/sites identified in the phosphoproteomic analysis of PfPK2 parasite
Protein Description	Peptide Sequence	Protein Accessions	Modifications (with phosphoRS probablity score)	Modifications in Master Proteins	BR1_Normalized fold change	BR2_Normalized fold change	BR3_Normalized fold change	T-test p-value
40S ribosomal protein S3	STNSVELFAER	PF3D7_1465900.1-p1	1xTMT6plex [N-Term]; 1xPhospho [S4(100)]	1xPhospho [S84(100)]	1.24338	1.65702	2.32802	0.0313447
adenylyl cyclase beta	HTATGDVSSSSHAYSR	PF3D7_0802600.1-p1	1xTMT6plex [N-Term]; 2xPhospho [S10(99.4); S11(100)]	2xPhospho [S1395(99.4); S1396(100)]	0.943103	1.24581	1.20537	0.00695946
cell division cycle protein 48 homologue, putative	GSSLGDGSGAGDR	PF3D7_0619400.1-p1	1xTMT6plex [N-Term]; 2xPhospho [S3(100); S8(100)]	2xPhospho [S592(100); S597(100)]	1.22213	1.21718	1.55163	0.00684937
conserved Plasmodium membrane protein, unknown function	NEFINSSENDNVNER	PF3D7_0214800.1-p1	1xTMT6plex [N-Term]; 1xPhospho [S6(100)]	1xPhospho [S665(100)]	1.33774	1.23661	0.873075	0.0147413
conserved Plasmodium membrane protein, unknown function	IDNGESDEYNSTNQSPR	PF3D7_1437500.1-p1	1xTMT6plex [N-Term]; 1xPhospho [S6(100)]	1xPhospho [S14(100)]	1.20502	1.22109	1.08976	0.00124298
conserved Plasmodium protein, unknown function	SYSYYSDR	PF3D7_1436200.1-p1	1xTMT6plex [N-Term]; 2xPhospho [S3(100); S6(100)]	2xPhospho [S888(100); S891(100)]	1.20392	1.32626	1.09352	0.00308228
conserved Plasmodium protein, unknown function	SVSSVEDSTSR	PF3D7_1308400.1-p1	1xTMT6plex [N-Term]; 2xPhospho [S3(100); S4(100)]	2xPhospho [S304(100); S305(100)]	1.04392	1.25162	1.2569	0.0034891
conserved Plasmodium protein, unknown function	SSNTNENVK	PF3D7_1362700.1-p1	1xTMT6plex [K9]; 1xTMT6plex [N-Term]; 1xPhospho [S2(100)]	1xPhospho [S1618(100)]	1.23451	1.23085	0.801787	0.0169538
conserved Plasmodium protein, unknown function	SQNDDFSYEDEEEMNR	PF3D7_0307700.1-p1	1xOxidation [M14]; 1xTMT6plex [N-Term]; 2xPhospho [S1(100); S7(99.5)]	2xPhospho [S1624(100); S1630(99.5)]	1.62824	1.18599	1.86051	0.0157395
conserved Plasmodium protein, unknown function	SNENNSEEVIHLLR	PF3D7_1133200.1-p1	1xTMT6plex [N-Term]; 1xPhospho [S6(100)]	1xPhospho [S718(100)]	1.42924	0.85879	1.35323	0.0210267
conserved Plasmodium protein, unknown function	NNPSFNSDISNTR	PF3D7_1343800.1-p1	1xTMT6plex [N-Term]; 2xPhospho [S7(100); S10(99.6)]	2xPhospho [S543(100); S546(99.6)]	1.21763	0.832494	1.2465	0.01443
conserved Plasmodium protein, unknown function	NHSYDDSEFEK	PF3D7_0621100.1-p1	1xTMT6plex [K11]; 1xTMT6plex [N-Term]; 2xPhospho [S3(100); S7(100)]	2xPhospho [S165(100); S169(100)]	1.00421	1.41432	1.67373	0.0198101
conserved Plasmodium protein, unknown function	NHIHNQVDSQDDLLSSSR	PF3D7_1142100.1-p1	1xPhospho [S9(100)]; 1xTMT6plex [N-Term]	1xPhospho [S2358(100)]	0.990563	1.24373	1.22114	0.00489558
conserved Plasmodium protein, unknown function	GTHTNISSDDK	PF3D7_1353300.1-p1	1xTMT6plex [K11]; 1xTMT6plex [N-Term]; 1xPhospho [S7(99.5)]	1xPhospho [S575(99.5)]	1.01273	1.20838	1.22224	0.00345553
conserved Plasmodium protein, unknown function	DSSHSNINSDLDVDR	PF3D7_0212500.1-p1	2xPhospho [S5(100); S9(100)]; 1xTMT6plex [N-Term]	2xPhospho [S31(100); S35(100)]	0.866103	1.63004	1.46902	0.0295781
conserved Plasmodium protein, unknown function	DHNIYNDLSDDGKSIDR	PF3D7_0825000.1-p1	1xTMT6plex [K13]; 1xTMT6plex [N-Term]; 2xPhospho [S9(100); S14(100)]	2xPhospho [S390(100); S395(100)]	1.01749	1.30784	1.34855	0.00716654
coronin	YYQYSQGSIR	PF3D7_1251200.1-p1	1xTMT6plex [N-Term]; 2xPhospho [S5(100); S8(100)]	2xPhospho [S293(100); S296(100)]	1.05601	1.47964	1.29836	0.0090946
CUGBP Elav-like family member 1	MASISEADNAIR	PF3D7_1359400.1-p1	1xOxidation [M1]; 1xTMT6plex [N-Term]; 1xPhospho [S3(100)]	1xPhospho [S135(100)]	1.26149	0.941383	1.51787	0.0176018
early transcribed membrane protein 2	AVNPSISSTMYR	PF3D7_0202500.1-p1	1xOxidation [M10]; 1xTMT6plex [N-Term]; 1xPhospho [S7(98.8)]	1xPhospho [S100(98.8)]	1.46454	1.54192	0.956624	0.0187673
erythrocyte binding antigen-181	NEAGSTILDDSR	PF3D7_0102500.1-p1	1xTMT6plex [N-Term]; 1xPhospho [S5(99.6)]	1xPhospho [S1299(99.6)]	1.21605	1.76654	1.28118	0.0146042
eukaryotic translation initiation factor 3 subunit C, putative	AIDEDSGDNVTESSESEVEEK	PF3D7_1206200.1-p1	1xTMT6plex [K21]; 1xTMT6plex [N-Term]; 2xPhospho [S6(100); T11(100)]	2xPhospho [S14(100); T19(100)]	1.31617	1.1112	1.82974	0.0219366
exported protein 2	YEFDVDSSETDSTK	PF3D7_1471100.1-p1	1xTMT6plex [N-Term]; 1xPhospho [S7(99.5)]	1xPhospho [S234(99.5)]	1.2267	1.52271	0.786684	0.031368
golgi protein 2	ESSGSNINTLMK	PF3D7_1123500.1-p1	1xTMT6plex [K12]; 1xTMT6plex [N-Term]; 1xPhospho [S/T]		1.27799	1.65568	1.39727	0.00590906
Hsc70-interacting protein	SASDESTEEK	PF3D7_0527500.1-p1	1xTMT6plex [K10]; 1xTMT6plex [N-Term]; 1xPhospho [S1(100)]	1xPhospho [S53(100)]	0.840336	1.79045	1.48703	0.0392302
kelch domain-containing protein, putative	NNSDDVNEDNK	PF3D7_1468100.1-p1	1xPhospho [S3(100)]; 1xTMT6plex [K11]; 1xTMT6plex [N-Term]	1xPhospho [S2539(100)]	1.04058	1.22898	1.36221	0.00588739
knob-associated histidine-rich protein	GATKEASTTEGATK	PF3D7_0202000.1-p1	2xTMT6plex [K4; K14]; 1xTMT6plex [N-Term]; 2xPhospho [T3(100); S7(100)]	2xPhospho [T584(100); S588(100)]	1.21368	1.4235	0.820903	0.0226785
knob-associated histidine-rich protein	GATKEASTTEGATK	PF3D7_0202000.1-p1	1xTMT6plex [N-Term]; 2xPhospho [T3(100); S7(100)]	2xPhospho [T584(100); S588(100)]	1.20431	1.23076	0.716047	0.0244534
major facilitator superfamily-related transporter, putative	NDNQLVSEDNIQTNQDK	PF3D7_0312500.1-p1	1xTMT6plex [N-Term]; 1xPhospho [S7(100)]	1xPhospho [S268(100)]	1.28389	1.2215	1.0057	0.00514555
mature parasite-infected erythrocyte surface antigen	VSGPYENSENSNVTSESEETK	PF3D7_0500800.1-p1	1xPhospho [S/T/Y]; 1xTMT6plex [K21]; 1xTMT6plex [N-Term]		1.30928	1.89153	0.957748	0.0364861
multidrug resistance protein 2	SNEPHTETNSSIDKDDVNK	PF3D7_1447900.1-p1	2xTMT6plex [K14; K19]; 1xTMT6plex [N-Term]; 1xPhospho [S10(98.8)]	1xPhospho [S934(98.8)]	0.909718	1.26341	1.29606	0.0112498
phosphatidylinositol transfer protein, putative	DQSQVITSEEDSEMK	PF3D7_1351000.1-p1	1xOxidation [M14]; 1xTMT6plex [K15]; 1xTMT6plex [N-Term]; 2xPhospho [T7(100); S8(100)]	2xPhospho [T1319(100); S1320(100)]	1.3995	1.64197	0.900547	0.026498
Plasmodium exported protein, unknown function	VTVLEPQTENSEDEENYEK	PF3D7_0301700.1-p1	1xTMT6plex [K19]; 1xTMT6plex [N-Term]; 1xPhospho [S11(100)]	1xPhospho [S152(100)]	1.08204	1.26378	1.33846	0.00382223
Plasmodium exported protein, unknown function	NYSLGNLSTGTTSQGSTSSR	PF3D7_0702500.1-p1	2xPhospho [S16(99.5); S/T/Y]; 1xTMT6plex [N-Term]	2xPhospho [S204(99.5); S/T/Y]	1.24716	0.821468	1.40815	0.0220533
Plasmodium exported protein, unknown function	HYSLGGQPSSSGR	PF3D7_0702500.1-p1	1xTMT6plex [N-Term]; 2xPhospho [S3(100); S9(99.7)]	2xPhospho [S211(100); S217(99.7)]	1.21186	0.838429	1.20862	0.0127686
protein phosphatase PPM2	YSVPTQEDEEESDTR	PF3D7_1138500.1-p1	1xTMT6plex [N-Term]; 2xPhospho [S2(100); T5(100)]	2xPhospho [S139(100); T142(100)]	1.32735	1.23871	0.801607	0.020319
regulator of initiation factor 2 (eIF2)	INNQCEDNSEGDTHMEGK	PF3D7_0322400.1-p1	1xCarbamidomethyl [C5]; 1xPhospho [S9]; 1xTMT6plex [K18]; 1xTMT6plex [N-Term]	1xPhospho [S441]	0.691967	1.40164	1.28062	0.0359434
rhoptry-associated protein 1	SASPHGESNSSEESTTK	PF3D7_1410400.1-p1	1xTMT6plex [N-Term]; 1xPhospho [S10(100)]	1xPhospho [S169(100)]	1.28623	1.45206	1.08215	0.00698235
RNA-binding protein, putative	SSVNEDNQMELDLK	PF3D7_1110400.1-p1	1xAcetyl [N-Term]; 1xTMT6plex [K14]; 1xTMT6plex [N-Term]; 1xPhospho [S1(99.3)]	1xAcetyl [N-Term]; 1xPhospho [S2(99.3)]	0.731353	1.31104	1.23709	0.0266617
RNA-binding protein, putative	RSESNSTFK	PF3D7_0812500.1-p1	1xTMT6plex [K9]; 1xTMT6plex [N-Term]; 2xPhospho [S2(100); S4(100)]	2xPhospho [S550(100); S552(100)]	0.904037	1.22219	1.25511	0.00972045
SNF2 helicase, putative	GVGTTFLSDGSMR	PF3D7_0624600.1-p1	1xOxidation [M12]; 1xTMT6plex [N-Term]; 2xPhospho [S8(99.4); S11(100)]	2xPhospho [S1895(99.4); S1898(100)]	1.34388	1.66236	0.749121	0.0427941
SWIB/MDM2 domain-containing protein	ESNNLTDVENDNEVIDENITK	PF3D7_0611400.1-p1	1xPhospho [T6(100)]; 1xTMT6plex [K21]; 1xTMT6plex [N-Term]	1xPhospho [T470(100)]	1.41726	1.40661	1.53341	0.000780835
erythrocyte membrane protein 3	NTPSEGQQNTGLK	PF3D7_0201900.1-p1	1xTMT6plex [K13]; 1xTMT6plex [N-Term]; 1xPhospho [S4(99.7)]	1xPhospho [S1360(99.7)]; 1xPhospho [S2729(99.7)]; 1xPhospho [S4124(99.7)]; 1xPhospho [S5545(99.7)]; 1xPhospho [S7096(99.7)]; 1xPhospho [S8660(99.7)]; 1xPhospho [S10276(99.7)]; 1xPhospho [S11944(99.7)]; 1xPhospho [S13625(99.7)]; 1xPhospho [S15345(99.7)]; 1xPhospho [S17117(99.7)]; 1xPhospho [S18902(99.7)]; 1xPhospho [S20700(99.7)]; 1xPhospho [S22550(99.7)]; 1xPhospho [S24413(99.7)]; 1xPhospho [S262…	1.43508	1.12686	1.2138	0.00527246
knob-associated histidine-rich protein	NAANNGEQVMSR	PF3D7_0202000.1-p1	1xTMT6plex [N-Term]; 1xPhospho [S11(100)]	1xPhospho [S634(100)]	1.20998	1.25099	0.784133	0.0185116
knob-associated histidine-rich protein	GATKEASTSK	PF3D7_0202000.1-p1	2xTMT6plex [K4; K10]; 1xTMT6plex [N-Term]; 2xPhospho [T3(100); S7(100)]	2xPhospho [T544(100); S548(100)]	1.30453	1.38151	0.873012	0.0173297
EMP1-trafficking protein	GDSEAEAGGNDSRNTSEK	PF3D7_0202200.1-p1	1xTMT6plex [K18]; 1xTMT6plex [N-Term]; 2xPhospho [S16(99.6); S/T]	2xPhospho [S155(99.6); S/T]	1.22475	1.43852	0.916533	0.0157408
translation-enhancing factor	LSGNNEQQNNSIPK	PF3D7_0202400.1-p1	1xTMT6plex [K14]; 1xTMT6plex [N-Term]; 1xPhospho [S11(100)]	1xPhospho [S158(100)]	1.09476	1.94504	1.44459	0.0261801
merozoite surface protein 2	GTGQHGHMHGSR	PF3D7_0206800.1-p1	1xOxidation [M8]; 1xTMT6plex [N-Term]; 1xPhospho [S11(100)]	1xPhospho [S214(100)]	0.950022	1.2366	1.52039	0.017296
conserved Plasmodium protein, unknown function	DNIHYNDYSEGDGK	PF3D7_0208100.1-p1	1xTMT6plex [N-Term]; 1xPhospho [S9(100)]	1xPhospho [S1240(100)]	1.20037	1.22403	1.18232	0.00010089
ATP-dependent RNA helicase UAP56	ASMDHNAQDELVDYEDDENILDSK	PF3D7_0209800.1-p1	1xAcetyl [N-Term]; 1xOxidation [M3]; 1xTMT6plex [K24]; 1xTMT6plex [N-Term]; 1xPhospho [S/Y]	1xAcetyl [N-Term]	1.30306	1.47855	1.34174	0.00149668
Plasmodium exported protein (hyp15), unknown function	QEWNYGSNR	PF3D7_0221200.1-p1	1xTMT6plex [N-Term]; 1xPhospho [S7(100)]	1xPhospho [S106(100)]	0.900457	1.39118	1.26306	0.0150351
40S ribosomal protein S12, putative	SDVESADNNVVVEEK	PF3D7_0307100.1-p1	1xTMT6plex [K15]; 1xTMT6plex [N-Term]; 2xPhospho [S1(100); S5(100)]	2xPhospho [S2(100); S6(100)]	1.3403	1.46471	0.742241	0.0337766
pre-mRNA-processing-splicing factor 8, putative	YNSNNMSSR	PF3D7_0405400.1-p1	1xOxidation [M6]; 1xTMT6plex [N-Term]; 1xPhospho [S3(100)]	1xPhospho [S832(100)]	1.32988	1.20428	0.723161	0.0277956
cation transporting P-ATPase	EDSFVMDQR	PF3D7_0504000.1-p1	1xOxidation [M6]; 1xTMT6plex [N-Term]; 1xPhospho [S3(100)]	1xPhospho [S1385(100)]	1.5771	1.4242	1.00578	0.0159535
inner membrane complex protein 1g, putative	SKDSGFPSIR	PF3D7_0525800.1-p1	1xTMT6plex [N-Term]; 1xPhospho [S4(100)]	1xPhospho [S277(100)]	0.842395	1.23559	1.30058	0.0157718
eukaryotic translation initiation factor 3 subunit E, putative	SSNDDQQQIQK	PF3D7_0528200.1-p1	1xTMT6plex [K11]; 1xTMT6plex [N-Term]; 1xPhospho [S]		1.21541	1.37838	1.17849	0.00237673
conserved Plasmodium protein, unknown function	NYPSEYYPNMDNTPDR	PF3D7_0529400.1-p1	1xOxidation [M10]; 1xTMT6plex [N-Term]; 1xPhospho [T13(100)]	1xPhospho [T876(100)]	1.16671	1.21437	1.88101	0.0253416
conserved Plasmodium protein, unknown function	HSSLPNER	PF3D7_0601900.1-p1	1xTMT6plex [N-Term]; 1xPhospho [S2(99.8)]	1xPhospho [S95(99.8)]	1.04018	1.50942	1.23892	0.0113977
myosin E, putative	YSHSSDDIK	PF3D7_0613900.1-p1	1xTMT6plex [K9]; 1xTMT6plex [N-Term]; 2xPhospho [S4(100); S5(100)]	2xPhospho [S153(100); S154(100)]	1.06888	1.32466	2.06002	0.0377901
HECT-domain (ubiquitin-transferase), putative	LNSEENER	PF3D7_0628100.1-p1	1xTMT6plex [N-Term]; 1xPhospho [S3(100)]	1xPhospho [S6339(100)]	0.995346	1.20884	1.50067	0.0137746
Plasmodium exported protein, unknown function	NSSQHSVGSHSVSSQEHK	PF3D7_0702500.1-p1	1xTMT6plex [N-Term]; 2xPhospho [S6(100); S]	2xPhospho [S164(100); S]	1.30188	0.926777	1.25561	0.010179
conserved Plasmodium protein, unknown function	SISSVHESER	PF3D7_0714200.1-p1	1xTMT6plex [N-Term]; 2xPhospho [S1(100); S3(99.6)]	2xPhospho [S229(100); S231(99.6)]	0.977631	1.21436	1.54209	0.0168505
conserved Plasmodium protein, unknown function	SEIYYSNK	PF3D7_0714200.1-p1	1xTMT6plex [K8]; 1xTMT6plex [N-Term]; 1xPhospho [S1(100)]	1xPhospho [S110(100)]	0.879578	1.58844	1.71194	0.0329406
cation transporting ATPase, putative	ASYSEAR	PF3D7_0727800.1-p1	1xTMT6plex [N-Term]; 2xPhospho [S2(100); S4(100)]	2xPhospho [S1611(100); S1613(100)]	1.03869	1.21413	1.41541	0.00782968
serine/threonine protein kinase, FIKK family	SYNNDNNYNNDNSYDK	PF3D7_0805700.1-p1	1xTMT6plex [K16]; 1xTMT6plex [N-Term]; 1xPhospho [S13(100)]	1xPhospho [S804(100)]	1.35998	1.51635	1.81711	0.00727138
conserved Plasmodium protein, unknown function	TSNFYNNDDSSM	PF3D7_0807600.1-p1	1xOxidation [M12]; 1xTMT6plex [N-Term]; 2xPhospho [S10(100); S11(100)]	2xPhospho [S1332(100); S1333(100)]	1.50206	1.24326	1.28109	0.00359631
60S ribosomal protein L13-2, putative	NRSEESLTK	PF3D7_0814000.1-p1	1xTMT6plex [K9]; 1xTMT6plex [N-Term]; 2xPhospho [S3(100); S/T]	2xPhospho [S104(100); S/T]	1.21231	0.939792	1.67029	0.0268588
14-3-3 protein	EASNCAQEAYQK	PF3D7_0818200.1-p1	1xCarbamidomethyl [C5]; 1xTMT6plex [K12]; 1xTMT6plex [N-Term]; 1xPhospho [S3(100)]	1xPhospho [S157(100)]	1.10497	1.32083	1.2669	0.00276512
conserved Plasmodium protein, unknown function	DNLNEQNENQSSDK	PF3D7_0819000.1-p1	1xTMT6plex [K14]; 1xTMT6plex [N-Term]; 1xPhospho [S11(99.5)]	1xPhospho [S46(99.5)]	1.33661	1.70488	0.791427	0.0405256
conserved Plasmodium protein, unknown function	STAYSENSDISNNKEDYNSDR	PF3D7_0821000.1-p1	1xTMT6plex [K14]; 1xTMT6plex [N-Term]; 2xPhospho [S8(100); S11(100)]	2xPhospho [S36(100); S39(100)]	1.21954	1.47929	0.637987	0.0465384
receptor for activated c kinase	QIVSASR	PF3D7_0826700.1-p1	1xTMT6plex [N-Term]; 1xPhospho [S4(100)]	1xPhospho [S131(100)]	1.23605	0.927891	1.22122	0.00781474
SET domain protein, putative	NNDANISDYNK	PF3D7_0827800.1-p1	1xTMT6plex [N-Term]; 1xPhospho [S7(100)]	1xPhospho [S301(100)]	1.56328	1.03829	1.60714	0.0165485
nucleosome assembly protein	SENSVENTDPK	PF3D7_0919000.1-p1	1xTMT6plex [N-Term]; 2xPhospho [S4(100); T8(100)]	2xPhospho [S9(100); T13(100)]	1.23422	1.55832	0.9955	0.0162772
cAMP-dependent protein kinase catalytic subunit	TLGTGSFGR	PF3D7_0934800.1-p1	1xTMT6plex [N-Term]; 2xPhospho [T4(100); S6(100)]	2xPhospho [T42(100); S44(100)]	1.22406	1.20209	1.20938	2.84144e-05
ring-exported protein 2	LTNMNDSYDAK	PF3D7_0936000.1-p1	1xOxidation [M4]; 1xTMT6plex [K11]; 1xTMT6plex [N-Term]; 1xPhospho [S7(100)]	1xPhospho [S77(100)]	1.10164	1.3666	1.20296	0.00395518
inner membrane complex protein 1c, putative	RLSSEEIKPAGCCSAACT	PF3D7_1003600.1-p1	3xCarbamidomethyl [C12; C13; C17]; 1xTMT6plex [N-Term]; 2xPhospho [S3(100); S4(100)]	2xPhospho [S266(100); S267(100)]	1.3457	1.29627	1.05785	0.00515195
RNA-binding protein, putative	LQEGSVCRSTKDIDEDNYNNEETK	PF3D7_1004400.1-p1	1xCarbamidomethyl [C7]; 2xTMT6plex [K11; K24]; 1xTMT6plex [N-Term]; 2xPhospho [S5(100); S9(98.8)]	2xPhospho [S745(100); S749(98.8)]	1.55507	0.769259	1.20779	0.0353248
PRE-binding protein	LSSADMENK	PF3D7_1011800.1-p1	1xOxidation [M6]; 1xTMT6plex [K9]; 1xTMT6plex [N-Term]; 1xPhospho [S3(100)]	1xPhospho [S320(100)]	1.26148	1.2297	1.78374	0.0155195
phosphoinositide-specific phospholipase C	IMSDDENER	PF3D7_1013500.1-p1	1xOxidation [M2]; 1xTMT6plex [N-Term]; 1xPhospho [S3(100)]	1xPhospho [S30(100)]	1.29637	1.21844	0.842712	0.0153006
myosin essential light chain ELC	ASDMEEK	PF3D7_1017500.1-p1	1xAcetyl [N-Term]; 1xTMT6plex [K7]; 1xTMT6plex [N-Term]; 1xPhospho [S2(100)]	1xAcetyl [N-Term]; 1xPhospho [S3(100)]	1.13178	1.4308	2.15016	0.0350751
serine/arginine-rich splicing factor 4	SYSASPGSAYK	PF3D7_1022400.1-p1	1xTMT6plex [K11]; 1xTMT6plex [N-Term]; 2xPhospho [S1(100); S5(99.5)]	2xPhospho [S388(100); S392(99.5)]	0.985759	1.86068	1.32625	0.031918
early transcribed membrane protein 10.2	SSSGTSTR	PF3D7_1033200.1-p1	1xTMT6plex [N-Term]; 1xPhospho [S3(100)]	1xPhospho [S323(100)]	1.38694	1.77241	0.946846	0.029045
early transcribed membrane protein 10.2	SSGSSNRSSSGTSTR	PF3D7_1033200.1-p1	1xTMT6plex [N-Term]; 2xPhospho [S8(96.5); S/T]	2xPhospho [S321(96.5); S/T]	1.85541	0.980155	1.28539	0.0331409
antigen UB05	GSQIQPSR	PF3D7_1038000.2-p1	1xTMT6plex [N-Term]; 1xPhospho [S2(100)]	PF3D7_1038000.2-p1 1xPhospho [S3(100)]	0.936329	1.55802	1.36957	0.0198141
polyadenylate-binding protein-interacting protein 1, putative	EDQYESVSQK	PF3D7_1107300.1-p1	1xTMT6plex [N-Term]; 1xPhospho [S8(100)]	1xPhospho [S2101(100)]	1.26463	1.22594	0.841201	0.0144894
polyadenylate-binding protein-interacting protein 1, putative	DESSVHSFNSSR	PF3D7_1107300.1-p1	1xTMT6plex [N-Term]; 1xPhospho [S10(99.6)]	1xPhospho [S1973(99.6)]	1.2924	1.04862	1.2088	0.00363372
ES2 protein, putative	SDTSSIK	PF3D7_1110900.1-p1	1xAcetyl [N-Term]; 1xTMT6plex [K7]; 1xTMT6plex [N-Term]; 1xPhospho [S1(100)]	1xAcetyl [N-Term]; 1xPhospho [S2(100)]	0.959684	1.42611	1.27167	0.0124257
GTP-binding nuclear protein RAN/TC4	MDSQEYIPQYK	PF3D7_1117700.1-p1	1xAcetyl [N-Term]; 1xOxidation [M1]; 1xTMT6plex [K11]; 1xTMT6plex [N-Term]; 1xPhospho [S3(99.4)]	1xAcetyl [N-Term]; 1xPhospho [S3(99.4)]	1.31896	1.25008	1.80135	0.0138768
splicing factor U2AF small subunit, putative	SSHHYSSK	PF3D7_1119300.1-p1	1xTMT6plex [K8]; 1xTMT6plex [N-Term]; 1xPhospho [S1(99.8)]	1xPhospho [S228(99.8)]	1.20654	1.23572	0.977357	0.00509712
exported protein 1	GTGSGVSSK	PF3D7_1121600.1-p1	1xTMT6plex [K9]; 1xTMT6plex [N-Term]; 1xPhospho [S7(100)]	1xPhospho [S34(100)]	1.20264	1.56721	1.72851	0.0105896
exported protein 1	GTGSGVSSK	PF3D7_1121600.1-p1	1xTMT6plex [N-Term]; 1xPhospho [T2(100)]	1xPhospho [T29(100)]	1.2325	1.39595	1.15054	0.00326305
exported protein 1	GTGSGVSSK	PF3D7_1121600.1-p1	1xTMT6plex [K9]; 1xTMT6plex [N-Term]; 2xPhospho [S4(100); S7(100)]	2xPhospho [S31(100); S34(100)]	1.22491	1.49946	1.63986	0.00694324
dynamin-like protein	NSDQTDDIER	PF3D7_1145400.1-p1	1xTMT6plex [N-Term]; 1xPhospho [T5(100)]	1xPhospho [T155(100)]	1.10487	1.2015	1.5058	0.00891677
peroxisome assembly protein 22, putative	YTSNESYR	PF3D7_1147900.1-p1	1xTMT6plex [N-Term]; 1xPhospho [S6(100)]	1xPhospho [S57(100)]	0.984214	1.42325	1.39353	0.01227
non-SERCA-type Ca2+ -transporting P-ATPase	NDDNNSIVK	PF3D7_1211900.1-p1	1xTMT6plex [N-Term]; 1xPhospho [S6(100)]	1xPhospho [S103(100)]	1.32974	0.99508	1.2521	0.00711734
conserved Plasmodium membrane protein, unknown function	NDVQEGSCENDVQEGACK	PF3D7_1216400.1-p1	2xCarbamidomethyl [C8; C17]; 1xTMT6plex [K18]; 1xTMT6plex [N-Term]; 1xPhospho [S7(100)]	1xPhospho [S443(100)]	0.853116	1.40736	1.23862	0.0192085
glideosome-associated protein 45	SVTPCDMNK	PF3D7_1222700.1-p1	1xCarbamidomethyl [C5]; 1xOxidation [M7]; 1xTMT6plex [K9]; 1xTMT6plex [N-Term]; 1xPhospho [S1(100)]	1xPhospho [S156(100)]	1.00393	1.60586	1.38895	0.0169935
glideosome-associated protein 45	SVTPCDMNK	PF3D7_1222700.1-p1	1xCarbamidomethyl [C5]; 1xTMT6plex [K9]; 1xTMT6plex [N-Term]; 1xPhospho [S1(100)]	1xPhospho [S156(100)]	0.960804	1.24526	1.41037	0.0116553
BRO1 domain-containing protein, putative	NIQNSTER	PF3D7_1224200.1-p1	1xTMT6plex [N-Term]; 1xPhospho [S5(100)]	1xPhospho [S814(100)]	1.20999	1.32898	1.19848	0.00111928
haloacid dehalogenase-like hydrolase, putative	ASSNDVHSDVEK	PF3D7_1226300.1-p1	1xAcetyl [N-Term]; 1xTMT6plex [K12]; 1xTMT6plex [N-Term]; 2xPhospho [S2(99.5); S8(100)]	1xAcetyl [N-Term]; 2xPhospho [S3(99.5); S9(100)]	0.650689	1.51342	1.36552	0.0476257
proliferating cell nuclear antigen 2	SVSQEFATR	PF3D7_1226600.1-p1	1xTMT6plex [N-Term]; 1xPhospho [S3(100)]	1xPhospho [S203(100)]	1.14248	1.56207	1.80472	0.0161612
WD repeat-containing protein, putative	NDSPNDSRDSHNR	PF3D7_1228800.1-p1	1xTMT6plex [N-Term]; 2xPhospho [S3(100); S7(100)]	2xPhospho [S867(100); S871(100)]	1.01218	1.44333	1.21459	0.0102048
WD repeat-containing protein, putative	NDMSNDEMLTGDSIK	PF3D7_1228800.1-p1	1xOxidation [M3]; 1xTMT6plex [K15]; 1xTMT6plex [N-Term]; 1xPhospho [S4(100)]	1xPhospho [S1078(100)]	1.33903	1.26468	0.685893	0.0336644
WD repeat-containing protein, putative	TSIIDSNSSVR	PF3D7_1228800.1-p1	1xTMT6plex [N-Term]; 1xPhospho [S8(99.6)]	1xPhospho [S1473(99.6)]	1.25632	1.00328	1.25806	0.00516985
conserved Plasmodium protein, unknown function	EVSNEENREDEMIR	PF3D7_1237900.1-p1	1xOxidation [M12]; 1xTMT6plex [N-Term]; 1xPhospho [S3(100)]	1xPhospho [S918(100)]	1.288	1.10285	1.23524	0.00206942
conserved protein, unknown function	EAATDDHDNDSDRK	PF3D7_1249100.1-p1	1xTMT6plex [N-Term]; 1xPhospho [S11(100)]	1xPhospho [S84(100)]	1.22966	1.24785	0.979021	0.00561942
coronin	YYQYSQGSIR	PF3D7_1251200.1-p1	1xTMT6plex [N-Term]; 1xPhospho [S8(100)]	1xPhospho [S296(100)]	0.894042	1.25518	1.30949	0.0125482
tripartite motif protein, putative	TNDAICSNESYNNNNDDKK	PF3D7_1307900.1-p1	1xCarbamidomethyl [C6]; 2xTMT6plex [K18; K19]; 1xTMT6plex [N-Term]; 2xPhospho [S7(100); S10(100)]	2xPhospho [S537(100); S540(100)]	1.55971	1.22058	1.16563	0.00866322
60S ribosomal protein L24, putative	TEACSFSEYR	PF3D7_1309100.1-p1	1xCarbamidomethyl [C4]; 1xTMT6plex [N-Term]; 2xPhospho [S5(100); S7(100)]	2xPhospho [S14(100); S16(100)]	1.04994	1.2606	1.32583	0.00468372
60S ribosomal protein L24, putative	TEACSFSEYR	PF3D7_1309100.1-p1	1xCarbamidomethyl [C4]; 1xTMT6plex [N-Term]; 1xPhospho [S5(100)]	1xPhospho [S14(100)]	0.961889	1.27757	1.3798	0.0106952
conserved Plasmodium protein, unknown function	QPSSDNANNSMIHK	PF3D7_1312800.1-p1	1xOxidation [M11]; 1xTMT6plex [K14]; 1xTMT6plex [N-Term]; 2xPhospho [S3(100); S4(100)]	2xPhospho [S1481(100); S1482(100)]	1.14832	1.29697	1.24115	0.00124231
conserved Plasmodium protein, unknown function	HTQSNNIQNFSSQENTYK	PF3D7_1325400.1-p1	1xTMT6plex [K18]; 1xTMT6plex [N-Term]; 1xPhospho [S4(99.4)]	1xPhospho [S1217(99.4)]	1.23812	0.613357	1.28087	0.0401382
glideosome-associated connector	LATESDCQR	PF3D7_1361800.1-p1	1xCarbamidomethyl [C7]; 1xTMT6plex [N-Term]; 2xPhospho [T3(100); S5(100)]	2xPhospho [T564(100); S566(100)]	0.843749	1.28993	1.92079	0.049508
rhoptry-associated protein 1	NVAGSFSR	PF3D7_1410400.1-p1	1xTMT6plex [N-Term]; 1xPhospho [S5(100)]	1xPhospho [S294(100)]	1.04756	1.43144	1.4154	0.00919895
rhoptry-associated protein 1	TSTPSGTQTSGLK	PF3D7_1410400.1-p1	1xTMT6plex [K13]; 1xTMT6plex [N-Term]; 1xPhospho [S10(99.6)]	1xPhospho [S140(99.6)]	1.15208	1.47526	1.21212	0.00595984
N-acetyltransferase, GNAT family, putative	DTSSTQNVCEEK	PF3D7_1437000.1-p1	1xCarbamidomethyl [C9]; 1xTMT6plex [K12]; 1xTMT6plex [N-Term]; 1xPhospho [S4(99.2)]	1xPhospho [S312(99.2)]	1.33005	1.05934	1.56367	0.0120094
conserved protein, unknown function	EDDHSSSNVTNEVK	PF3D7_1459400.1-p1	1xTMT6plex [K14]; 1xTMT6plex [N-Term]; 1xPhospho [S6(99.6)]	1xPhospho [S17(99.6)]	1.27295	1.31085	1.33003	0.000165221
kelch domain-containing protein, putative	NNSDDVNEDNK	PF3D7_1468100.1-p1	1xTMT6plex [N-Term]; 1xPhospho [S3(100)]	1xPhospho [S2539(100)]	1.53024	1.51745	0.803167	0.0332928
DnaJ protein, putative	AEQSENSGK	PF3D7_1473200.1-p1	1xTMT6plex [K9]; 1xTMT6plex [N-Term]; 1xPhospho [S4(100)]	1xPhospho [S115(100)]	1.27961	1.41265	1.00828	0.00917662
nucleoporin NUP116/NSP116, putative	NDTNFLSSSK	PF3D7_1473700.1-p1	1xTMT6plex [K10]; 1xTMT6plex [N-Term]; 1xPhospho [S8(99.4)]	1xPhospho [S309(99.4)]	1.236	1.3116	0.837619	0.0165556
transformer-2 protein homolog beta, putative	STSVSNSERR	PF3D7_1002400.1-p1	1xTMT6plex [N-Term]; 1xPhospho [S7(100)]	1xPhospho [S230(100)]	0.785809	1.21624	1.22352	0.0176357
translation-enhancing factor	GEYGEGTDDEEDKEKEEDDEETK	PF3D7_0202400.1-p1	1xTMT6plex [N-Term]; 1xPhospho [T7(100)]	1xPhospho [T505(100)]	1.21203	1.10433	1.30995	0.00240452
ubiquitin conjugation factor E4 B, putative	SMPVNTTDSSTNNITTNR	PF3D7_0826500.1-p1	1xTMT6plex [N-Term]; 1xPhospho [S1(100)]	1xPhospho [S253(100)]	1.27148	0.926853	1.32645	0.0111384
vacuolar protein sorting-associated protein 18, putative	DIINSQDNLTSR	PF3D7_1309700.1-p1	1xTMT6plex [N-Term]; 1xPhospho [S5(100)]	1xPhospho [S1302(100)]	1.06045	1.20837	1.28234	0.00302277
WD repeat-containing protein, putative	QGSVHNNMSNSYGER	PF3D7_1004200.1-p1	1xOxidation [M8]; 1xTMT6plex [N-Term]; 1xPhospho [S3(100)]	1xPhospho [S1976(100)]	1.2066	1.00254	1.3358	0.00667236

## Sheet: Supp data 1.3
Protein kinase PfPK2 mediated signalling is critical for host erythrocyte invasion by malaria parasite
Supplementary data 1.3: List of hypophopshopeptides/sites identified in the phosphoproteomic analysis of PfPK2 parasite
Protein Descriptions	Peptide Sequence	Protein Accession	Modifications (with phosphoRS probablity score)	Modifications in Master Proteins	BR1_Normalized fold change	BR2_Normalized fold change	BR3_Normalized fold change	T-test p-value
antigen 332, DBL-like protein	VIEQEGSNTEVAEDVEEK	PF3D7_1149000.1-p1	1xTMT6plex [N-Term]; 1xPhospho [S7(100)]	1xPhospho [S2583(100)]	0.774412	0.947918	0.741482	0.00602418
bromodomain protein, putative	NTSNNANVENK	PF3D7_1234100.1-p1	1xTMT6plex [K11]; 1xTMT6plex [N-Term]; 1xPhospho [T2(99.8)]	1xPhospho [T1010(99.8)]	0.779204	0.848936	0.689437	0.003552
bromodomain protein, putative	DTYNNYNSDDVEK	PF3D7_1234100.1-p1	1xTMT6plex [K13]; 1xTMT6plex [N-Term]; 1xPhospho [S8(100)]	1xPhospho [S1815(100)]	0.782676	0.738634	0.792953	0.000466074
conserved Plasmodium membrane protein, unknown function	EINTIMNSDHSDHNDEK	PF3D7_1419400.1-p1	1xTMT6plex [K17]; 1xTMT6plex [N-Term]; 2xPhospho [S8(100); S11(100)]	2xPhospho [S1237(100); S1240(100)]	0.934732	0.798342	0.789395	0.00311334
conserved Plasmodium protein, unknown function	NDNINSSNEYDVR	PF3D7_0504800.1-p1	1xTMT6plex [N-Term]; 2xPhospho [S6(100); S7(100)]	2xPhospho [S1467(100); S1468(100)]	0.743345	0.818395	1.01896	0.00902252
conserved Plasmodium protein, unknown function	EGSNVNSCTEENTGANNK	PF3D7_1362700.1-p1	1xCarbamidomethyl [C8]; 1xPhospho [S]; 1xTMT6plex [K18]; 1xTMT6plex [N-Term]	1xPhospho [S]	0.796125	0.797882	1.19122	0.0194509
conserved Plasmodium protein, unknown function	TNNSSENLR	PF3D7_1122500.1-p1	1xTMT6plex [N-Term]; 1xPhospho [S4(100)]	1xPhospho [S1637(100)]	0.788818	0.652349	0.549899	0.010698
conserved Plasmodium protein, unknown function	SENSDDDVNR	PF3D7_1365000.1-p1	1xPhospho [S4(100)]; 1xTMT6plex [N-Term]	1xPhospho [S230(100)]	0.789429	0.995397	0.811009	0.00565686
conserved Plasmodium protein, unknown function	NLCDSNNEGNYHCDQECNPYNEQSSK	PF3D7_1210600.1-p1	3xCarbamidomethyl [C3; C13; C17]; 1xTMT6plex [K26]; 1xTMT6plex [N-Term]; 1xPhospho [S5(100)]	1xPhospho [S247(100)]	0.708309	1.15383	0.75618	0.0251912
conserved Plasmodium protein, unknown function	NISVEDLNNEESNTQK	PF3D7_1122500.1-p1	1xTMT6plex [K16]; 1xTMT6plex [N-Term]; 2xPhospho [S3(100); S12(100)]	2xPhospho [S91(100); S100(100)]	0.842308	0.553512	0.493554	0.0280002
conserved Plasmodium protein, unknown function	NAHSSHSQNNK	PF3D7_0724100.1-p1	1xTMT6plex [K11]; 1xTMT6plex [N-Term]; 1xPhospho [S7(100)]	1xPhospho [S441(100)]	0.799605	0.85441	0.815602	0.000390458
conserved Plasmodium protein, unknown function	IGSNENIGNK	PF3D7_1427300.1-p1	1xTMT6plex [K10]; 1xTMT6plex [N-Term]; 1xPhospho [S3(100)]	1xPhospho [S1063(100)]	0.969624	0.828408	0.82365	0.00298899
conserved protein, unknown function	DVEPGYNSDNNILYR	PF3D7_1329500.1-p1	1xTMT6plex [N-Term]; 1xPhospho [S8(100)]	1xPhospho [S654(100)]	0.766982	0.724653	1.22422	0.0298222
conserved protein, unknown function	SSGSNTCGYNPR	PF3D7_0711100.1-p1	1xCarbamidomethyl [C7]; 1xTMT6plex [N-Term]; 1xPhospho [S4(100)]	1xPhospho [S9(100)]	0.829696	0.733037	0.919098	0.00419095
deoxyribodipyrimidine photo-lyase, putative	NSNISIEEK	PF3D7_0513600.1-p1	1xTMT6plex [K9]; 1xTMT6plex [N-Term]; 2xPhospho [S2(100); S5(100)]	2xPhospho [S1094(100); S1097(100)]	0.742723	0.901859	0.801352	0.0032323
DNA-directed RNA polymerases I, II, and III subunit RPABC2, putative	DNKSDYENSEANEDNIR	PF3D7_0303300.1-p1	2xPhospho [S4; S9]; 1xTMT6plex [K3]; 1xTMT6plex [N-Term]	2xPhospho [S50; S55]	0.824654	1.00286	0.776011	0.00625396
dynamin-like protein, putative	TDSYENHMDLDK	PF3D7_1218500.1-p1	1xTMT6plex [K12]; 1xTMT6plex [N-Term]; 1xPhospho [S3(100)]	1xPhospho [S502(100)]	0.965973	0.483677	0.543943	0.0483759
formin 2	IQSDQNSVVGTNYQK	PF3D7_1219000.1-p1	2xPhospho [S3(100); S7(100)]; 1xTMT6plex [K15]; 1xTMT6plex [N-Term]	2xPhospho [S928(100); S932(100)]	0.805455	0.562842	0.852688	0.0143913
kelch domain-containing protein, putative	NNSDDVNEDNKSLEDAEEEDTI	PF3D7_1468100.1-p1	1xPhospho [S12]; 1xTMT6plex [K11]; 1xTMT6plex [N-Term]	1xPhospho [S2548]	1.36925	0.672516	0.779246	0.0492017
knob-associated histidine-rich protein	GASTTAGSTTGATTGANAVQSK	PF3D7_0202000.1-p1	1xTMT6plex [K22]; 1xTMT6plex [N-Term]; 4xPhospho [S3(100); T4(100); T5(99); T9(99)]	4xPhospho [S598(100); T599(100); T600(99); T604(99)]	1.28814	0.801343	0.822163	0.0257759
major facilitator superfamily-related transporter, putative	NISSGKSIDDSTDNSK	PF3D7_0614300.1-p1	1xPhospho [S]; 2xTMT6plex [K6; K16]; 1xTMT6plex [N-Term]	1xPhospho [S]	1.34471	0.743958	0.781599	0.0388477
mediator of RNA polymerase II transcription subunit 10, putative	DLDNSYASDR	PF3D7_0707600.1-p1	1xTMT6plex [N-Term]; 2xPhospho [S5(100); S8(100)]	2xPhospho [S57(100); S60(100)]	0.787152	1.22482	0.706577	0.0301486
multidrug resistance protein 1	NDMTNFQDYQNNNNNSLVLK	PF3D7_0523000.1-p1	1xOxidation [M3]; 1xTMT6plex [K20]; 1xTMT6plex [N-Term]; 1xPhospho [S16(100)]	1xPhospho [S1204(100)]	1.19161	0.695246	0.703331	0.0342868
multidrug resistance-associated protein 2	SNNNNVVGESNNSLFQDR	PF3D7_1229100.1-p1	1xTMT6plex [N-Term]; 2xPhospho [S10(100); S13(100)]	2xPhospho [S734(100); S737(100)]	0.764803	0.954525	0.696347	0.00907195
nucleoporin NUP116/NSP116, putative	QNPLQLSRETVR	PF3D7_1473700.1-p1	1xTMT6plex [N-Term]; 2xPhospho [S7(100); T10(100)]	2xPhospho [S322(100); T325(100)]	0.826729	0.56155	0.465847	0.0291734
nucleoside transporter 4	SSENIQSNNVSMISK	PF3D7_0103200.1-p1	1xOxidation [M12]; 1xTMT6plex [N-Term]; 1xPhospho [S1(99.7)]	1xPhospho [S231(99.7)]	1.15655	0.751318	0.621518	0.0346362
nucleoside transporter 4	SSENIQSNNVSMISK	PF3D7_0103200.1-p1	1xTMT6plex [K15]; 1xTMT6plex [N-Term]; 1xPhospho [S1(99.7)]	1xPhospho [S231(99.7)]	1.02041	0.820305	0.819971	0.00561804
oocyst rupture protein 1, putative	GANSNDSQR	PF3D7_1146600.1-p1	1xTMT6plex [N-Term]; 1xPhospho [S7(100)]	1xPhospho [S1054(100)]	0.929861	0.777784	0.765303	0.00409239
phosphoinositide-binding protein, putative	SIIYNNDSQENIPYDNTK	PF3D7_0704400.1-p1	1xPhospho [S8]; 1xTMT6plex [K18]; 1xTMT6plex [N-Term]	1xPhospho [S804]	0.658342	0.742634	0.967679	0.0134001
plasmepsin I	NESAVNSSTFNNNMK	PF3D7_1407900.1-p1	1xOxidation [M14]; 1xTMT6plex [K15]; 1xTMT6plex [N-Term]; 2xPhospho [S3(100); S7(100)]	2xPhospho [S18(100); S22(100)]	0.778957	0.742872	0.778199	0.000240993
Plasmodium exported protein (PHISTb), unknown function	SASTASTASTLR	PF3D7_0401800.1-p1	1xTMT6plex [N-Term]; 1xPhospho [S9(100)]	1xPhospho [S93(100)]	0.926737	0.632009	0.716209	0.0130971
Plasmodium exported protein (PHISTb), unknown function	SASTASTASTLR	PF3D7_0401800.1-p1	1xTMT6plex [N-Term]; 2xPhospho [S3(100); S6(100)]	2xPhospho [S87(100); S90(100)]	0.918884	0.599247	0.690846	0.0162521
Plasmodium exported protein (PHISTb), unknown function	SASTASTASTLR	PF3D7_0401800.1-p1	1xTMT6plex [N-Term]; 3xPhospho [S3(100); S6(100); S9(100)]	3xPhospho [S87(100); S90(100); S93(100)]	1.05293	0.515516	0.625965	0.0466967
Plasmodium exported protein (PHISTb), unknown function	SASTASTASAASAASTTR	PF3D7_0401800.1-p1	1xTMT6plex [N-Term]; 2xPhospho [S3(100); S15(100)]	2xPhospho [S171(100); S183(100)]	0.972457	0.735544	0.604736	0.0189348
Plasmodium exported protein (PHISTb), unknown function	SASTASTASAASAASTTR	PF3D7_0401800.1-p1	1xTMT6plex [N-Term]; 3xPhospho [S9(100); S/T]	3xPhospho [S177(100); S/T]	0.935069	0.780196	0.625879	0.0128303
Plasmodium exported protein (PHISTb), unknown function	SASTASTAR	PF3D7_0401800.1-p1	1xTMT6plex [N-Term]; 1xPhospho [S3(100)]	1xPhospho [S162(100)]	0.967028	0.576462	0.787207	0.0204595
Plasmodium exported protein (PHISTb), unknown function	SASTASTAR	PF3D7_0401800.1-p1	1xTMT6plex [N-Term]; 2xPhospho [S3(100); S6(100)]	2xPhospho [S162(100); S165(100)]	0.901784	0.536285	0.698098	0.0213489
Plasmodium exported protein (PHISTb), unknown function	SASAASTTR	PF3D7_0401800.1-p1	1xTMT6plex [N-Term]; 1xPhospho [S6(100)]	1xPhospho [S138(100)]; 1xPhospho [S279(100)]; 1xPhospho [S429(100)]; 1xPhospho [S615(100)]; 1xPhospho [S810(100)]; 1xPhospho [S1014(100)]	0.92079	0.572465	0.823466	0.0175798
Plasmodium exported protein (PHISTb), unknown function	SASAASTTR	PF3D7_0401800.1-p1	1xTMT6plex [N-Term]; 2xPhospho [S1(100); S6(100)]	2xPhospho [S133(100); S138(100)]; 2xPhospho [S274(100); S279(100)]; 2xPhospho [S424(100); S429(100)]; 2xPhospho [S610(100); S615(100)]; 2xPhospho [S805(100); S810(100)]; 2xPhospho [S1009(100); S1014(100)]	0.925101	0.650345	0.808999	0.00988916
Plasmodium exported protein (PHISTb), unknown function	SSSCSSLASTTK	PF3D7_0401800.1-p1	1xCarbamidomethyl [C4]; 1xTMT6plex [K12]; 1xTMT6plex [N-Term]; 2xPhospho [S6(99.5); S9(99)]	2xPhospho [S65(99.5); S68(99)]	0.795912	0.55062	0.708032	0.0107991
Plasmodium exported protein (PHISTb), unknown function	RSPSTASTSTSLR	PF3D7_0401800.1-p1	1xTMT6plex [N-Term]; 2xPhospho [S4(100); S7(100)]	2xPhospho [S75(100); S78(100)]	0.975725	0.613655	0.629665	0.0245621
pre-mRNA splicing factor, putative	SNSSSIYNDR	PF3D7_0403200.1-p1	1xTMT6plex [N-Term]; 1xPhospho [S3(100)]	1xPhospho [S360(100)]	0.822109	0.703055	0.818228	0.00249035
ribonuclease, putative	EHSPYDDNSLEEPSK	PF3D7_0615400.1-p1	2xPhospho [S3; S9]; 1xTMT6plex [K15]; 1xTMT6plex [N-Term]	2xPhospho [S885; S891]	0.711642	1.1445	0.70193	0.0280631
ribosome biogenesis protein BRX1, putative	ELGSSENVTK	PF3D7_0729400.1-p1	1xPhospho [S]; 1xTMT6plex [K10]; 1xTMT6plex [N-Term]	1xPhospho [S]	1.05207	0.750369	0.547403	0.0332947
RNA-binding protein, putative	ENQFSADYTNR	PF3D7_1004400.1-p1	1xTMT6plex [N-Term]; 2xPhospho [S5(100); T9(100)]	2xPhospho [S199(100); T203(100)]	0.924998	0.624511	0.751289	0.0126523
serine/arginine-rich splicing factor 4	RSYSSYENQNDDVSR	PF3D7_1022400.1-p1	1xTMT6plex [N-Term]; 1xPhospho [S2(100)]	1xPhospho [S268(100)]	0.804686	0.877263	0.721142	0.00315574
small exported membrane protein 1	QQNEEGAATAANTQEK	PF3D7_0702400.1-p1	1xPhospho [T9(100)]; 1xTMT6plex [K16]; 1xTMT6plex [N-Term]	1xPhospho [T15(100)]	0.954411	0.693689	0.794596	0.00857807
sodium/hydrogen exchanger	HSYNNVSNIR	PF3D7_1303500.1-p1	1xTMT6plex [N-Term]; 2xPhospho [S2(100); S7(100)]	2xPhospho [S940(100); S945(100)]	1.1479	0.634815	0.703881	0.0356187
splicing factor 3B subunit 3, putative	QINEELENENDDEDKSDEER	PF3D7_1234800.1-p1	1xTMT6plex [N-Term]; 1xPhospho [S16(100)]	1xPhospho [S210(100)]	0.792028	1.02154	0.778997	0.00820513
SWIB/MDM2 domain-containing protein	ENLDNNSEDISLSNIK	PF3D7_0611400.1-p1	1xPhospho [S7]; 1xTMT6plex [K16]; 1xTMT6plex [N-Term]	1xPhospho [S455]	0.731661	0.70638	0.714862	0.00010713
TFIIH basal transcription factor complex helicase XPB subunit, putative	DSSNYSPNLSHTR	PF3D7_1037600.1-p1	1xTMT6plex [N-Term]; 1xPhospho [S6(99.6)]	1xPhospho [S12(99.6)]	0.706993	1.14411	0.817927	0.0210578
trailer hitch homolog, putative	VNNNLISSNDR	PF3D7_1474900.1-p1	1xTMT6plex [N-Term]; 1xPhospho [S8(100)]	1xPhospho [S129(100)]	0.757507	0.712119	0.795994	0.00102864
phosphatidylinositol-4-phosphate 5-kinase	ECCSNER	PF3D7_0110600.1-p1	2xCarbamidomethyl [C2; C3]; 1xTMT6plex [N-Term]; 1xPhospho [S4(100)]	1xPhospho [S814(100)]	0.736029	1.10816	0.812291	0.0160322
knob-associated histidine-rich protein	HKDNEDAESVKSK	PF3D7_0202000.1-p1	3xTMT6plex [K2; K11; K13]; 1xTMT6plex [N-Term]; 2xPhospho [S9(100); S12(100)]	2xPhospho [S403(100); S406(100)]; 2xPhospho [S824(100); S827(100)]	0.761731	0.783527	1.09949	0.0149813
knob-associated histidine-rich protein	DNEDAESVKSKK	PF3D7_0202000.1-p1	1xTMT6plex [N-Term]; 2xPhospho [S7(100); S10(100)]	2xPhospho [S403(100); S406(100)]; 2xPhospho [S826(100); S829(100)]	1.24306	0.76948	0.748211	0.0294527
knob-associated histidine-rich protein	DNEDAESVKSK	PF3D7_0202000.1-p1	2xTMT6plex [K9; K11]; 1xTMT6plex [N-Term]; 2xPhospho [S7(100); S10(100)]	2xPhospho [S403(100); S406(100)]; 2xPhospho [S826(100); S829(100)]	0.571201	0.800255	1.09806	0.0326582
conserved Plasmodium protein, unknown function	TDSVNSNLIK	PF3D7_0215400.1-p1	1xTMT6plex [K10]; 1xTMT6plex [N-Term]; 2xPhospho [S3(100); S6(100)]	2xPhospho [S294(100); S297(100)]	0.802019	0.725006	1.08955	0.0157941
HAD superfamily protein, putative	SHSKGDQDAIFDDDIQNR	PF3D7_0303200.1-p1	1xTMT6plex [K4]; 1xTMT6plex [N-Term]; 1xPhospho [S3(99.6)]	1xPhospho [S688(99.6)]	1.30931	0.820648	0.792158	0.0284305
conserved Plasmodium protein, unknown function	NIQHINNNVNSNENIPR	PF3D7_0310900.1-p1	1xTMT6plex [N-Term]; 1xPhospho [S11(100)]	1xPhospho [S343(100)]	0.938106	0.649919	0.756316	0.0113944
conserved Plasmodium protein, unknown function	GVDYDTSSVVDR	PF3D7_0323100.1-p1	1xTMT6plex [N-Term]; 1xPhospho [S8(99.7)]	1xPhospho [S698(99.7)]	0.937459	0.797374	0.742859	0.00488857
U4/U6.U5 tri-snRNP-associated protein 1, putative	NSNDNDNDNENENFVSK	PF3D7_0323700.1-p1	1xTMT6plex [K17]; 1xTMT6plex [N-Term]; 1xPhospho [S2(100)]	1xPhospho [S137(100)]	0.733846	0.776061	1.3297	0.0387574
Plasmodium exported protein (PHISTb), unknown function	SASAASTTR	PF3D7_0401800.1-p1	1xTMT6plex [N-Term]; 3xPhospho [S1(100); S3(100); S6(100)]	3xPhospho [S133(100); S135(100); S138(100)]; 3xPhospho [S274(100); S276(100); S279(100)]; 3xPhospho [S424(100); S426(100); S429(100)]; 3xPhospho [S610(100); S612(100); S615(100)]; 3xPhospho [S805(100); S807(100); S810(100)]; 3xPhospho [S1009(100); S1011(100); S1014(100)]	0.958558	0.732677	0.813861	0.00620033
Plasmodium exported protein (PHISTb), unknown function	SSSCSSLASTTK	PF3D7_0401800.1-p1	1xCarbamidomethyl [C4]; 1xTMT6plex [K12]; 1xTMT6plex [N-Term]; 3xPhospho [S3(100); S6(99.4); S9(98.8)]	3xPhospho [S62(100); S65(99.4); S68(98.8)]	1.05008	0.617368	0.748221	0.0243955
Plasmodium exported protein (PHISTb), unknown function	RSPSTASTSTSLR	PF3D7_0401800.1-p1	1xTMT6plex [N-Term]; 3xPhospho [S4(99.4); S7(100); T/S]	3xPhospho [S75(99.4); S78(100); T/S]	1.07615	0.710024	0.668123	0.0241858
conserved Plasmodium protein, unknown function	SGNNLEHQLNSDENEK	PF3D7_0504800.1-p1	1xTMT6plex [K16]; 1xTMT6plex [N-Term]; 2xPhospho [S1(100); S11(100)]	2xPhospho [S1127(100); S1137(100)]	0.692422	0.973672	0.778421	0.010267
glideosome-associated protein 40, putative	GTSHMDSSSNQTSHGVISADEGRGEHSR	PF3D7_0515700.1-p1	1xOxidation [M5]; 1xTMT6plex [N-Term]; 1xPhospho [S18(100)]	1xPhospho [S420(100)]	0.810749	1.26489	0.734121	0.0298809
conserved Plasmodium protein, unknown function	DDVEHSINSNQIR	PF3D7_0522400.1-p1	1xTMT6plex [N-Term]; 1xPhospho [S9(100)]	1xPhospho [S2836(100)]	0.625776	1.12656	0.748722	0.0311473
conserved protein, unknown function	TEAENIK	PF3D7_0617200.1-p1	1xAcetyl [N-Term]; 1xTMT6plex [K7]; 1xTMT6plex [N-Term]; 1xPhospho [T1(100)]	1xAcetyl [N-Term]; 1xPhospho [T2(100)]	0.51213	0.936732	0.798433	0.0267454
E3 ubiquitin-protein ligase, putative	NSISSENLNK	PF3D7_0707700.1-p1	1xTMT6plex [K10]; 1xTMT6plex [N-Term]; 1xPhospho [S4(99.7)]	1xPhospho [S653(99.7)]	0.813465	0.74499	0.615711	0.00633953
ubiquitin carboxyl-terminal hydrolase, putative	KEESEENEENADNNKDER	PF3D7_0726500.1-p1	2xTMT6plex [K1; K15]; 1xTMT6plex [N-Term]; 1xPhospho [S4(100)]	1xPhospho [S1398(100)]	0.816119	0.963541	0.828463	0.00293687
conserved Plasmodium protein, unknown function	VNDISFESSR	PF3D7_0729100.1-p1	1xTMT6plex [N-Term]; 2xPhospho [S5(100); S8(100)]	2xPhospho [S219(100); S222(100)]	0.972898	0.685887	0.777568	0.010687
DNA helicase, putative	LNSDNEDNK	PF3D7_0818700.1-p1	1xTMT6plex [K9]; 1xTMT6plex [N-Term]; 1xPhospho [S3(100)]	1xPhospho [S95(100)]	0.79719	0.996983	0.677542	0.0125496
nucleoside transporter 2	SSSNNTNNMTSNEIGDHK	PF3D7_0824400.1-p1	1xOxidation [M9]; 1xTMT6plex [K18]; 1xTMT6plex [N-Term]; 3xPhospho [S11(100); T/S]	3xPhospho [S341(100); T/S]	0.893433	0.827498	0.623852	0.0106049
U4/U6 snRNA-associated-splicing factor, putative	IDDSNSDSNNNIDELK	PF3D7_0920900.1-p1	1xTMT6plex [K16]; 1xTMT6plex [N-Term]; 2xPhospho [S4(100); S6(100)]	2xPhospho [S66(100); S68(100)]	0.966707	0.486317	0.809071	0.0334045
diacylglycerol kinase, putative	MNDSEYISDHEK	PF3D7_0930500.1-p1	1xTMT6plex [N-Term]; 2xPhospho [S4(100); S8(100)]	2xPhospho [S1130(100); S1134(100)]	1.23557	0.716391	0.801828	0.0293166
conserved Plasmodium membrane protein, unknown function	NSSTMSSGGK	PF3D7_0930800.1-p1	1xTMT6plex [K10]; 1xTMT6plex [N-Term]; 2xPhospho [S3(100); T4(100)]	2xPhospho [S3521(100); T3522(100)]	0.92607	0.730962	0.725106	0.00684482
inner membrane complex protein 1c, putative	ADSIKSSNSFQK	PF3D7_1003600.1-p1	1xAcetyl [N-Term]; 2xTMT6plex [K5; K12]; 1xTMT6plex [N-Term]; 3xPhospho [S9(100); S]	1xAcetyl [N-Term]; 3xPhospho [S10(100); S]	1.10257	0.731696	0.682471	0.0240818
E3 ubiquitin-protein ligase, putative	SDYNESHDETNENNEK	PF3D7_1004300.1-p1	1xTMT6plex [K16]; 1xTMT6plex [N-Term]; 1xPhospho [S6(100)]	1xPhospho [S621(100)]	0.749523	0.737331	0.478689	0.0176894
RNA-binding protein, putative	DNTYDERVSHR	PF3D7_1004400.1-p1	1xTMT6plex [N-Term]; 2xPhospho [T3(100); S9(100)]	2xPhospho [T608(100); S614(100)]	0.825536	0.818888	0.962794	0.00289962
N-acetyltransferase, GNAT family, putative	EINDSNDQK	PF3D7_1020700.1-p1	1xTMT6plex [K9]; 1xTMT6plex [N-Term]; 1xPhospho [S5(100)]	1xPhospho [S774(100)]	0.902599	0.823044	0.803615	0.0012875
PHAX domain-containing protein, putative	MLSESMDESSMR	PF3D7_1021900.1-p1	1xTMT6plex [N-Term]; 2xPhospho [S3(100); S5(100)]	2xPhospho [S1274(100); S1276(100)]	0.773392	0.996656	0.781144	0.00732075
pre-mRNA-splicing factor ATP-dependent RNA helicase PRP22, putative	NSDINVTTR	PF3D7_1030100.1-p1	1xTMT6plex [N-Term]; 1xPhospho [S2(100)]	1xPhospho [S163(100)]	0.940462	0.684181	0.812939	0.00818872
AP2 domain transcription factor, putative	SCNYSDENILNK	PF3D7_1107800.1-p1	1xCarbamidomethyl [C2]; 1xTMT6plex [K12]; 1xTMT6plex [N-Term]; 1xPhospho [S5(100)]	1xPhospho [S889(100)]	0.691647	0.624486	1.11481	0.0340521
heat shock protein 101	FIESCSAFER	PF3D7_1116800.1-p1	1xCarbamidomethyl [C5]; 1xTMT6plex [N-Term]; 1xPhospho [S6(100)]	1xPhospho [S356(100)]	0.819014	1.12276	0.647469	0.0249567
conserved Plasmodium protein, unknown function	NNKLDSDIESPR	PF3D7_1138000.1-p1	1xTMT6plex [K3]; 1xTMT6plex [N-Term]; 2xPhospho [S6(100); S10(100)]	2xPhospho [S109(100); S113(100)]	0.772739	1.17095	0.829559	0.0176192
guanylyl cyclase	GISNNMDR	PF3D7_1138400.1-p1	1xTMT6plex [N-Term]; 1xPhospho [S3(100)]	1xPhospho [S1214(100)]	0.896458	0.803761	0.80897	0.0012899
eukaryotic translation initiation factor 3 subunit C, putative	EMLSDSLNNSNNIASK	PF3D7_1206200.1-p1	1xTMT6plex [K16]; 1xTMT6plex [N-Term]; 1xPhospho [S6(100)]	1xPhospho [S560(100)]	0.800027	0.677683	0.864017	0.00486812
conserved Plasmodium protein, unknown function	SSSSNVNIR	PF3D7_1207000.1-p1	1xTMT6plex [N-Term]; 2xPhospho [S3(100); S4(100)]	2xPhospho [S583(100); S584(100)]	1.0459	0.829716	0.826737	0.00642671
dynamin-like protein, putative	TDSYENHMDLDK	PF3D7_1218500.1-p1	1xOxidation [M8]; 1xTMT6plex [K12]; 1xTMT6plex [N-Term]; 1xPhospho [S3(100)]	1xPhospho [S502(100)]	1.15656	0.621117	0.706174	0.0379816
glideosome-associated protein 45	EEIDYATQENK	PF3D7_1222700.1-p1	1xTMT6plex [N-Term]; 1xPhospho [T7(100)]	1xPhospho [T84(100)]	0.807972	0.766	1.3106	0.0315507
potassium channel K1	IVLTSHDDSLHPSDR	PF3D7_1227200.1-p1	1xTMT6plex [N-Term]; 3xPhospho [S9(100); S13(100); T/S]	3xPhospho [S1406(100); S1410(100); T/S]	0.854348	0.811797	0.712878	0.00278084
conserved Plasmodium protein, unknown function	ECNDSHKDISLSR	PF3D7_1227700.1-p1	1xCarbamidomethyl [C2]; 1xTMT6plex [N-Term]; 2xPhospho [S5(100); S]	2xPhospho [S101(100); S]	0.799246	0.716941	0.992572	0.00940827
CorA-like Mg2+ transporter protein, putative	SSINDENDTK	PF3D7_1304200.1-p1	1xTMT6plex [K10]; 1xTMT6plex [N-Term]; 1xPhospho [S2(100)]	1xPhospho [S85(100)]	0.791733	0.623896	1.12214	0.0286549
conserved Plasmodium protein, unknown function	NYSNNYQK	PF3D7_1308400.1-p1	1xTMT6plex [K8]; 1xTMT6plex [N-Term]; 1xPhospho [S3(100)]	1xPhospho [S922(100)]	0.645691	0.786918	0.93971	0.0113308
transcription elongation factor SPT6, putative	DSNDEDDSYDHSSINENK	PF3D7_1406200.1-p1	1xTMT6plex [K18]; 1xTMT6plex [N-Term]; 2xPhospho [S8(99.3); S13(99.3)]	2xPhospho [S399(99.3); S404(99.3)]	0.795465	0.901861	0.812621	0.00155026
transcription elongation factor SPT6, putative	DDSDNDDYFNK	PF3D7_1406200.1-p1	1xTMT6plex [K11]; 1xTMT6plex [N-Term]; 1xPhospho [S3(100)]	1xPhospho [S1153(100)]	0.826789	0.706017	1.01353	0.0109248
surface protein P113	GMSSSQEMNSNNDENK	PF3D7_1420700.1-p1	1xTMT6plex [K16]; 1xTMT6plex [N-Term]; 1xPhospho [S4(99.2)]	1xPhospho [S252(99.2)]	0.819205	0.982479	0.79828	0.00448351
conserved Plasmodium protein, unknown function	LIEGSNSR	PF3D7_1425900.1-p1	1xTMT6plex [N-Term]; 1xPhospho [S7(100)]	1xPhospho [S362(100)]	0.806128	0.506954	0.381507	0.0462932
conserved Plasmodium protein, unknown function	SYSDDEINK	PF3D7_1442700.1-p1	1xTMT6plex [K9]; 1xTMT6plex [N-Term]; 1xPhospho [S3(100)]	1xPhospho [S2283(100)]	0.817279	0.615261	1.12627	0.0290336
protein serine/threonine kinase-1	YDNDSHNR	PF3D7_1445400.1-p1	1xTMT6plex [N-Term]; 1xPhospho [S5(100)]	1xPhospho [S485(100)]	0.702193	1.20539	0.801342	0.0278386
pre-mRNA-splicing factor CWF18, putative	LDVMDDESD	PF3D7_1451500.1-p1	1xTMT6plex [N-Term]; 1xPhospho [S8(100)]	1xPhospho [S146(100)]	0.925199	0.753014	0.75089	0.0050488
conserved protein, unknown function	NHTVSLCNIAK	PF3D7_1455300.1-p1	1xCarbamidomethyl [C7]; 1xTMT6plex [K11]; 1xTMT6plex [N-Term]; 2xPhospho [T3(100); S5(100)]	2xPhospho [T74(100); S76(100)]	0.678367	0.596788	0.341074	0.0337746
nucleoporin NUP116/NSP116, putative	QNPLQLSR	PF3D7_1473700.1-p1	1xTMT6plex [N-Term]; 1xPhospho [S7(100)]	1xPhospho [S322(100)]	0.865536	0.733364	0.591968	0.0114969
transformer-2 protein homolog beta, putative	STSVSNSERR	PF3D7_1002400.1-p1	1xTMT6plex [N-Term]; 2xPhospho [S5(100); S7(100)]	2xPhospho [S228(100); S230(100)]	0.81881	1.40118	0.799815	0.0363597
transformer-2 protein homolog beta, putative	EAHSESEEPVHK	PF3D7_1002400.1-p1	1xTMT6plex [N-Term]; 2xPhospho [S4(100); S6(100)]	2xPhospho [S8(100); S10(100)]	0.763195	1.10787	0.804249	0.0145336
transmembrane protein 147, putative	NATYSDDEIYQVNK	PF3D7_1007000.1-p1	1xTMT6plex [K14]; 1xTMT6plex [N-Term]; 1xPhospho [S5(100)]	1xPhospho [S239(100)]	0.812948	0.910701	0.814044	0.00146413
U1 small nuclear ribonucleoprotein 70 kDa homolog, putative	NNDDDEDDGISSTMR	PF3D7_1367100.1-p1	1xTMT6plex [N-Term]; 2xPhospho [S11(100); S12(99.6)]	2xPhospho [S248(100); S249(99.6)]	0.678189	0.827069	0.681376	0.00450797

## Sheet: Supp data 1.4
Protein kinase PfPK2 mediated signalling is critical for host erythrocyte invasion by malaria parasite
Supplementary data 1.4: Details of TMT labels used for phosphoproteomic analysis of PfPK2 mutant parasite
Biological Replicates	PfPK2-loxP (RAP treated)	PfPK2-loxP (DMSO)
Biological Replicate 1	TMT channel 126	TMT channel 127N
Biological Replicate 2	TMT channel 128N	TMT channel 129N
Biological Replicate 3	TMT channel 130N	TMT channel 131

## Sheet: Supp data 1.5
Protein kinase PfPK2 mediated signalling is critical for host erythrocyte invasion by malaria parasite
Supplementary data 1.5: Protein-protein interaction analysis of differentially phosphorylated proteins identified in PfPK2 mutant parasite
Interactions	Coexpression	Databases	Experiments	Neighborhood	Textmining	Score
MAL7P1.147 (pp) PFF1185w	0.606	0.315	0.157		0.287	0.816
MAL7P1.147 (pp) PFF0940c	0.08	0.079	0.191		0.541	0.643
MAL7P1.147 (pp) MAL8P1.65	0.176	0.315	0.275		0.198	0.627
MAL7P1.147 (pp) dyn1	0.194	0.508	0.163		0.162	0.684
PF14_0706 (pp) PfPKAc		0.527	0.202		0.234	0.685
PF14_0706 (pp) PFF0940c	0.139	0.49	0.136	0.053	0.42	0.753
MAL8P1.69 (pp) PfPKAc		0.423	0.242		0.467	0.746
PfMDR2 (pp) PfMDR1		0.326	0.102	0.061	0.407	0.617
MAL8P1.65 (pp) PFF1185w	0.794	0.212	0.995		0.45	0.999
MAL8P1.65 (pp) PF11_0477		0.28	0.423		0.219	0.647
PK2 (pp) 5833.PFL2460w	0.999					0.999
PF10_0045 (pp) PFC0325c	0.709					0.709
PF10_0045 (pp) PFI1500w	0.663					0.663
MAL13P1.308 (pp) PFE1120w	0.666					0.666
MAL13P1.308 (pp) MAL13P1.380	0.87					0.87
MAL13P1.308 (pp) MAL13P1.37	0.685					0.685
MAL13P1.308 (pp) PF11_0477	0.793		0.3			0.848
MAL13P1.308 (pp) PF14_0527	0.722					0.722
MAL13P1.308 (pp) PFL1340c	0.202		0.3		0.93	0.957
MAL13P1.308 (pp) PFL2460w	0.87					0.87
MAL13P1.308 (pp) PF11_0395	0.676					0.676
MAL13P1.308 (pp) PFE0785c	0.916					0.916
MAL13P1.308 (pp) PFE1285w	0.885					0.885
MAL13P1.308 (pp) PF11_0392	0.799					0.799
MAL13P1.308 (pp) MyoE	0.87					0.87
MAL13P1.308 (pp) GAP45	0.972					0.972
MAL13P1.308 (pp) eba-181	0.74					0.74
MAL13P1.308 (pp) MAL8P1.150	0.962					0.962
MAL13P1.308 (pp) PF14_0102	0.962					0.962
MAL13P1.308 (pp) PF14_0343	0.717					0.717
MAL13P1.308 (pp) PFC0150w	0.738					0.738
MAL13P1.308 (pp) PF10_0039	0.82					0.82
MAL13P1.308 (pp) PFF1020c	0.87					0.87
MAL13P1.308 (pp) PfPKAc	0.916					0.916
5833.PFL1090w (pp) PK2	0.695					0.695
GAP45 (pp) PFL2460w	0.913					0.913
PfMDR1 (pp) PFL1410c	0.207	0.076	0.062		0.853	0.885
PfMDR1 (pp) PfPKAc	0.08	0.58	0.077		0.065	0.621
PfMDR1 (pp) ATPase4	0.2	0.375	0.098	0.05	0.464	0.728
MAL13P1.380 (pp) MyoE	0.739		0.067			0.746
MAL13P1.380 (pp) PF14_0527	0.61					0.61
MAL13P1.380 (pp) PF13_0072	0.718					0.718
MAL13P1.380 (pp) PF11_0392	0.87					0.87
MAL13P1.380 (pp) PF13_0019	0.864		0.084			0.87
MAL13P1.380 (pp) PF14_0343	0.87					0.87
MAL13P1.380 (pp) MAL8P1.150	0.87					0.87
MAL13P1.380 (pp) PFE1120w	0.87					0.87
MAL13P1.380 (pp) PF11_0477	0.798		0.069			0.803
MAL13P1.380 (pp) PFF1020c	0.87					0.87
MAL13P1.380 (pp) PfPKAc	0.805					0.805
MAL13P1.380 (pp) PFC0150w	0.745					0.745
MAL13P1.380 (pp) PFE0785c	0.684					0.684
MAL13P1.380 (pp) PF11_0395	0.87		0.119		0.078	0.885
MAL13P1.380 (pp) PF14_0102	0.87					0.87
5833.PF10_0170 (pp) PK2	0.817					0.817
PF10_0170 (pp) GAP45	0.738					0.738
PF10_0170 (pp) MyoE	0.745					0.745
PF10_0170 (pp) eba-181	0.967					0.967
PF10_0170 (pp) PFL2460w	0.906					0.906
PF10_0170 (pp) PFE1285w	0.903					0.903
PF10_0170 (pp) PF14_0527	0.918					0.918
PFL0925w (pp) PFL2460w	0.218		0.135		0.603	0.708
PF10_0213 (pp) PFC0325c	0.695					0.695
PF10_0213 (pp) PF11_0342	0.62					0.62
PF11_0392 (pp) PF11_0395	0.903					0.903
PF11_0392 (pp) PFE0785c	0.808					0.808
PF11_0392 (pp) PF14_0343	0.781					0.781
PF11_0392 (pp) PFE1120w	0.73					0.73
PF11_0392 (pp) PfPKAc	0.881					0.881
PF11_0392 (pp) PFF1020c	0.868					0.868
PF11_0392 (pp) PFC0150w	0.725					0.725
PF11_0392 (pp) PF14_0102	0.823					0.823
PF11_0392 (pp) PF11_0477	0.652					0.652
PF11_0392 (pp) PF13_0072	0.697					0.697
PF11_0395 (pp) PFL1410c	0.08	0.375	0.098	0.057	0.453	0.683
PF11_0395 (pp) PF14_0102	0.714					0.714
PF11_0395 (pp) GAP45	0.229				0.583	0.664
PF11_0395 (pp) PfPKAc	0.777	0.145	0.218		0.895	0.982
PF11_0395 (pp) PF13_0019	0.225	0.403	0.209	0.152	0.323	0.751
PF11_0395 (pp) PFC0150w	0.816		0.063		0.13	0.836
PF11_0395 (pp) DGK1	0.189				0.612	0.672
PF11_0395 (pp) PFF1020c	0.846					0.846
PF11_0395 (pp) PFE1120w	0.871					0.871
PF11_0395 (pp) PFE0785c	0.745					0.745
PF11_0395 (pp) PF11_0477	0.582		0.138		0.063	0.632
PF14_0405 (pp) PFL0350c	0.742					0.742
5833.PF14_0527 (pp) PK2	0.895					0.895
PF14_0527 (pp) GAP45	0.774					0.774
PF14_0527 (pp) eba-181	0.999					0.999
PF14_0527 (pp) PfPKAc	0.686					0.686
PF14_0527 (pp) PFE1285w	0.999					0.999
PF14_0527 (pp) PFL2460w	0.999					0.999
PF14_0527 (pp) MyoE	0.87					0.87
PfPKAc (pp) GAP45	0.962				0.498	0.98
PfPKAc (pp) PFL1410c	0.08	0.773	0.102		0.051	0.798
PfPKAc (pp) PFL2460w	0.806					0.805
PF07_0017 (pp) PF10_0045	0.647					0.647
PF11_0233 (pp) PFL0350c	0.637					0.637
PF11_0233 (pp) PF14_0405	0.783					0.783
PF11_0477 (pp) PFF1185w	0.081	0.28	0.208		0.414	0.651
PF11_0477 (pp) PFE0785c	0.742					0.742
PF11_0477 (pp) PFF1020c	0.656					0.656
PF11_0477 (pp) PFE1120w	0.728					0.728
PF11_0477 (pp) MyoE	0.62	0.166	0.071			0.679
PF11_0477 (pp) GAP45	0.719					0.719
PF11_0477 (pp) PF14_0102	0.759					0.759
PF11_0477 (pp) PfPKAc	0.656					0.656
PF11_0477 (pp) PFC0150w	0.908					0.908
PF11_0477 (pp) PF13_0072	0.628					0.628
PFF1020c (pp) PfPKAc	0.87					0.87
PFF1020c (pp) PFL2460w	0.668					0.668
PFF1020c (pp) GAP45	0.63					0.63
5833.PFE1285w (pp) PK2	0.873					0.873
[truncated: 147 more rows]
