# Supplementary material for: Protein kinase PfPK2 mediated signalling is critical for host erythrocyte invasion by malaria parasite
Source: PLoS Pathog. 2023 Nov 21;19(11):e1011770. doi: 10.1371/journal.ppat.1011770 (PMC10662742; doi:10.1371/journal.ppat.1011770)
Supplement: S2 Dataset — 2.1: List of phopshopeptides identified in the phosphoproteomic analysis of 1G5DC control parasite. 2.2: List of hyperphopshopeptides/sites identified in the phosphoproteomic analysis of 1G5DC control parasite. 2.3: List of hypophopshopeptides/sites identified in the phosphoproteomic analysis of 1G5DC control parasite. 2.4: Details of TMT labels used for quantitative phosphoproteomic analysis of 1G5DC control parasite. (XLSX) [file ppat.1011770.s015.xlsx]

## Sheet: Supp data 2.1
Protein kinase PfPK2 mediated signalling is critical for host erythrocyte invasion by malaria parasite
Supplementary data 2.1: List of phopshopeptides identified in the phosphoproteomic analysis of IG5DC control parasite
Protein Description	Master Protein Accessions	Peptide Sequence	Modifications (with phosphoRS probablity score)	Modifications in Master Proteins	BR1_Normalized fold change	BR2_Normalized fold change	BR3_Normalized fold change	T-test p-value
trafficking protein particle complex subunit 8, putative	PF3D7_0505100.1-p1	AASNNSSSSTK	1xTMT6plex [K11]; 1xTMT6plex [N-Term]; 1xPhospho [S3(100)]	1xPhospho [S822(100)]	0.969357	1.07742	1.02279	0.000928244
conserved Plasmodium protein, unknown function	PF3D7_1136600.1-p1	ENIDENITTDYESSK	2xPhospho [T8(100); T9(100)]; 1xTMT6plex [K15]; 1xTMT6plex [N-Term]	2xPhospho [T1104(100); T1105(100)]	1.0164	1.30022	0.992904	0.00791884
protein transport protein SEC7, putative	PF3D7_1442900.1-p1	ENENHSDGHNAER	1xTMT6plex [N-Term]; 1xPhospho [S6(100)]	1xPhospho [S1828(100)]	0.773359	0.833756	0.773544	0.000641043
conserved Plasmodium protein, unknown function	PF3D7_0521000.1-p1	ENDSVNNEQNNSSGNTK	1xPhospho [S4]; 1xTMT6plex [K17]; 1xTMT6plex [N-Term]	1xPhospho [S448]	1.0842	1.06549	1.43902	0.0101611
conserved Plasmodium protein, unknown function	PF3D7_1359000.1-p1	ENDDNSDHLDTPVEQAK	1xPhospho [S6(100)]; 1xTMT6plex [K17]; 1xTMT6plex [N-Term]	1xPhospho [S1905(100)]	0.990309	0.968231	0.980565	4.25113e-05
DnaJ protein, putative	PF3D7_1473200.1-p1	NSENFGNSEISENSESAER	1xTMT6plex [N-Term]; 1xPhospho [S14(100)]	1xPhospho [S157(100)]	1.51592	1.46254	0.898673	0.0225561
nucleoside transporter 4	PF3D7_0103200.1-p1	SSENIQSNNVSMISK	1xOxidation [M12]; 1xTMT6plex [K15]; 1xTMT6plex [N-Term]; 1xPhospho [S]		1.07243	1.13498	1.06737	0.000396481
major facilitator superfamily-related transporter, putative	PF3D7_1129900.1-p1	EMSSNDNVNNNEK	1xTMT6plex [K13]; 1xTMT6plex [N-Term]; 1xPhospho [S3(99.8)]	1xPhospho [S34(99.8)]	0.8871	1.04569	1.00858	0.00237748
splicing factor U2AF small subunit, putative	PF3D7_1119300.1-p1	NRSDNEDDDDDEER	1xTMT6plex [N-Term]; 1xPhospho [S3(100)]	1xPhospho [S240(100)]	0.979852	1.17637	1.04599	0.00291252
AP2 domain transcription factor, putative	PF3D7_1139300.1-p1	NDDDEDDGNNTDNSK	1xPhospho [T11(100)]; 1xTMT6plex [K15]; 1xTMT6plex [N-Term]	1xPhospho [T1777(100)]	0.94212	1.0729	0.913111	0.00252571
AP2 domain transcription factor, putative	PF3D7_0613800.1-p1	NRISSDEFNDEHNK	1xTMT6plex [K14]; 1xTMT6plex [N-Term]; 2xPhospho [S4(100); S5(100)]	2xPhospho [S697(100); S698(100)]	1.06222	1.03014	1.17215	0.00155788
eukaryotic translation initiation factor 3 subunit B, putative	PF3D7_0517700.1-p1	ELVDFLSEDSDNGDENLLNK	2xPhospho [S7(100); S10(100)]; 1xTMT6plex [K20]; 1xTMT6plex [N-Term]	2xPhospho [S19(100); S22(100)]	0.730299	0.858893	0.604204	0.00996164
eukaryotic translation initiation factor 3 subunit A, putative	PF3D7_1212700.1-p1	NDDEEASDGGDFTVFK	1xTMT6plex [K16]; 1xTMT6plex [N-Term]; 1xPhospho [S7(100)]	1xPhospho [S1355(100)]	0.843889	1.08886	1.03624	0.00561193
kelch domain-containing protein, putative	PF3D7_1468100.1-p1	NSFSDEEEELMK	1xPhospho [S4]; 1xTMT6plex [K12]; 1xTMT6plex [N-Term]	1xPhospho [S767]	0.931954	1.29397	1.44944	0.0152991
heat shock protein 90	PF3D7_0708400.1-p1	EITASEEEEGEGEGEREGEEEEEK	1xTMT6plex [K24]; 1xTMT6plex [N-Term]; 2xPhospho [T3(100); S5(100)]	2xPhospho [T218(100); S220(100)]	0.864258	1.09736	0.864113	0.0067406
heat shock protein 90	PF3D7_0708400.1-p1	EITASEEEEGEGEGER	1xTMT6plex [N-Term]; 2xPhospho [T3(100); S5(100)]	2xPhospho [T218(100); S220(100)]	0.638077	1.08399	0.88646	0.0213101
heat shock protein 90	PF3D7_0708400.1-p1	EITASEEEEGEGEGER	1xTMT6plex [N-Term]; 1xPhospho [S5(100)]	1xPhospho [S220(100)]	0.748388	1.00869	1.04568	0.00987707
SNF2 helicase, putative	PF3D7_0624600.1-p1	NDDNSDDEDDDEEEDEVNYYNK	1xTMT6plex [K22]; 1xTMT6plex [N-Term]; 1xPhospho [S5(100)]	1xPhospho [S868(100)]	1.09652	1.04434	1.06885	0.000198405
conserved Plasmodium membrane protein, unknown function	PF3D7_1419400.1-p1	EINTIMNSDHSDHNDEK	2xPhospho [S8; S11]; 1xOxidation [M6]; 1xTMT6plex [K17]; 1xTMT6plex [N-Term]	2xPhospho [S1237; S1240]	0.817243	1.64177	1.03759	0.0419244
conserved Plasmodium membrane protein, unknown function	PF3D7_1419400.1-p1	EINTIMNSDHSDHNDEK	1xTMT6plex [K17]; 1xTMT6plex [N-Term]; 2xPhospho [S8(100); S11(100)]	2xPhospho [S1237(100); S1240(100)]	1.08105	1.00799	1.07755	0.000507645
mediator of RNA polymerase II transcription subunit 17, putative	PF3D7_0520200.1-p1	SSISEDENTSSGHNK	1xTMT6plex [K15]; 1xTMT6plex [N-Term]; 1xPhospho [S4(99.8)]	1xPhospho [S548(99.8)]	0.998328	0.868874	1.24283	0.0110016
SNF2 helicase, putative	PF3D7_0624600.1-p1	NDEDDDDDDDNSVDAK	1xPhospho [S12(100)]; 1xTMT6plex [K16]; 1xTMT6plex [N-Term]	1xPhospho [S1327(100)]	0.927695	1.24635	1.00768	0.00804645
kelch domain-containing protein, putative	PF3D7_1468100.1-p1	NDEENEDSQLVTNEGSDK	1xPhospho [S16(100)]; 1xTMT6plex [K18]; 1xTMT6plex [N-Term]	1xPhospho [S1720(100)]	0.793656	1.42276	0.869916	0.0351761
cell cycle associated protein, putative	PF3D7_1220300.1-p1	EIGAGGSETNSDDDDNNK	1xTMT6plex [K18]; 1xTMT6plex [N-Term]; 2xPhospho [T9(100); S11(100)]	2xPhospho [T27(100); S29(100)]	0.919779	1.18571	0.674152	0.0244863
kelch domain-containing protein, putative	PF3D7_1468100.1-p1	NDEENEDSQLVTNEGSDKDASTK	2xPhospho [S16(100); S/T]; 2xTMT6plex [K18; K23]; 1xTMT6plex [N-Term]	2xPhospho [S1720(100); S/T]	0.911167	1.16215	1.19175	0.00662155
chloroquine resistance transporter	PF3D7_0709000.1-p1	ELDNLVQEGNGSR	1xTMT6plex [N-Term]; 1xPhospho [S12(100)]	1xPhospho [S33(100)]	0.916017	1.07949	1.03302	0.00231285
U2 small nuclear ribonucleoprotein A', putative	PF3D7_1369700.1-p1	ELANSTMENFNENDDENEESS	1xTMT6plex [N-Term]; 1xPhospho [S/T]		0.900162	1.19157	1.08607	0.00640496
nucleoside transporter 2	PF3D7_0824400.1-p1	SSSNNTNNMTSNEIGDHK	1xTMT6plex [K18]; 1xTMT6plex [N-Term]; 1xPhospho [S3(99.6)]	1xPhospho [S333(99.6)]	0.942989	0.897346	1.00041	0.000990112
heat shock protein 90	PF3D7_0708400.1-p1	EITASEEEEGEGEGEREGEEEEEK	1xTMT6plex [K24]; 1xTMT6plex [N-Term]; 1xPhospho [S5(100)]	1xPhospho [S220(100)]	1.37223	0.904889	0.849365	0.0243912
transmembrane protein 147, putative	PF3D7_1007000.1-p1	NATYSDDEIYQVNK	1xTMT6plex [K14]; 1xTMT6plex [N-Term]; 1xPhospho [S5(100)]	1xPhospho [S239(100)]	1.05172	1.08407	1.02187	0.000291021
GTP cyclohydrolase 1	PF3D7_1224000.1-p1	ENPTVHSLNIDSSVENLN	1xTMT6plex [N-Term]; 2xPhospho [S12(100); S13(100)]	2xPhospho [S383(100); S384(100)]	0.990552	0.898196	0.936276	0.000808826
conserved Plasmodium protein, unknown function	PF3D7_0307700.1-p1	SQNDDFSYEDEEEMNR	1xOxidation [M14]; 1xTMT6plex [N-Term]; 1xPhospho [S7(100)]	1xPhospho [S1630(100)]	0.907577	0.627331	0.901072	0.0126895
conserved Plasmodium protein, unknown function	PF3D7_1237200.1-p1	SNIEEDESNDENQIIQK	1xTMT6plex [K17]; 1xTMT6plex [N-Term]; 1xPhospho [S8(100)]	1xPhospho [S1211(100)]	0.868228	1.11321	0.965563	0.0052147
Plasmodium exported protein, unknown function	PF3D7_0702500.1-p1	NSSQHSVGSHSVSSQEHK	1xTMT6plex [K18]; 1xTMT6plex [N-Term]; 1xPhospho [S6(100)]	1xPhospho [S164(100)]	0.931053	0.648436	0.959504	0.0134852
seipin domain-containing protein, putative	PF3D7_0102800.1-p1	SNINDNNIQNSDVK	1xAcetyl [N-Term]; 1xTMT6plex [K14]; 1xTMT6plex [N-Term]; 1xPhospho [S1(100)]	1xAcetyl [N-Term]; 1xPhospho [S2(100)]	0.914628	0.991581	1.04777	0.00153245
large subunit rRNA methyltransferase, putative	PF3D7_1354300.1-p1	EYLSDEDDDEDDDDDDDDDDDDDDKEQEPK	1xPhospho [S4]; 2xTMT6plex [K25; K30]; 1xTMT6plex [N-Term]	1xPhospho [S612]	1.17318	1.51468	1.03019	0.0131825
40S ribosomal protein S12, putative	PF3D7_0307100.1-p1	MSDVESADNNVVVEEK	1xAcetyl [N-Term]; 1xOxidation [M1]; 1xTMT6plex [K16]; 1xTMT6plex [N-Term]; 2xPhospho [S2(100); S6(100)]	1xAcetyl [N-Term]; 2xPhospho [S2(100); S6(100)]	0.831523	0.977161	0.634191	0.0145705
leucine-rich repeat protein	PF3D7_0612200.1-p1	EVYDDTSQDNGESNINR	1xTMT6plex [N-Term]; 2xPhospho [T6(100); S7(100)]	2xPhospho [T614(100); S615(100)]	1.09625	0.85862	0.899941	0.0058811
RNA-binding protein, putative	PF3D7_1004400.1-p1	EVGSVSYANIVDDYHSK	1xPhospho [S4(100)]; 1xTMT6plex [K17]; 1xTMT6plex [N-Term]	1xPhospho [S465(100)]	0.90566	0.973198	0.920115	0.000483946
casein kinase II beta chain	PF3D7_1342400.1-p1	ETLYMDVNKDNTESSEECQ	1xCarbamidomethyl [C18]; 2xPhospho [T12; S]; 1xTMT6plex [K9]; 1xTMT6plex [N-Term]	2xPhospho [T378; S]	1.22631	1.56067	0.951456	0.0194008
heterochromatin protein 1	PF3D7_1220900.1-p1	MTGSDEEFEIGDILEIK	1xAcetyl [N-Term]; 1xOxidation [M1]; 1xTMT6plex [K17]; 1xTMT6plex [N-Term]; 1xPhospho [T/S]	1xAcetyl [N-Term]	1.07781	1.15967	0.555251	0.0389551
EF-hand calcium-binding domain-containing protein, putative	PF3D7_1025000.1-p1	ESTFPSEDDVTFR	1xTMT6plex [N-Term]; 3xPhospho [T3(100); S6(100); T11(100)]	3xPhospho [T249(100); S252(100); T257(100)]	0.765197	1.27382	0.793549	0.0292138
EF-hand calcium-binding domain-containing protein, putative	PF3D7_1025000.1-p1	ESTFPSEDDVTFR	1xTMT6plex [N-Term]; 2xPhospho [T3(100); S6(100)]	2xPhospho [T249(100); S252(100)]	1.02403	0.899946	1.01418	0.00164907
conserved Plasmodium protein, unknown function	PF3D7_1441100.1-p1	NSNTVDSSENVEEVVDNLTSEK	1xTMT6plex [K22]; 1xTMT6plex [N-Term]; 2xPhospho [S7(100); S8(100)]	2xPhospho [S12(100); S13(100)]	1.20225	1.04945	1.273	0.00313761
13 kDa ribonucleoprotein-associated protein, putative	PF3D7_1123900.1-p1	SNTLISNESVHNSEVEEEEEEINAK	1xAcetyl [N-Term]; 1xTMT6plex [K25]; 1xTMT6plex [N-Term]; 3xPhospho [S6(94.9); S9(93.2); S13(98.2)]	1xAcetyl [N-Term]; 3xPhospho [S7(94.9); S10(93.2); S14(98.2)]	0.779797	1.00144	0.975723	0.00575017
HECT-domain (ubiquitin-transferase), putative	PF3D7_0628100.1-p1	NAGDLSNDNTEEIYHNNR	1xTMT6plex [N-Term]; 2xPhospho [S6(100); T10(100)]	2xPhospho [S5002(100); T5006(100)]	1.10861	1.04556	1.0312	0.000501075
conserved Plasmodium protein, unknown function	PF3D7_0604500.1-p1	NSNNNDTVGNSSSTEDINK	1xTMT6plex [K19]; 1xTMT6plex [N-Term]; 2xPhospho [S12(99.2); S13(99.2)]	2xPhospho [S1759(99.2); S1760(99.2)]	0.93403	1.228	1.20167	0.00694203
importin-7, putative	PF3D7_0706000.1-p1	ESLENNDGADSICSEYDEDILSK	1xCarbamidomethyl [C13]; 2xPhospho [S11(99.5); S/Y]; 1xTMT6plex [K23]; 1xTMT6plex [N-Term]	2xPhospho [S950(99.5); S/Y]	0.960815	0.963666	1.22523	0.00690034
conserved Plasmodium protein, unknown function	PF3D7_1241200.1-p1	ESGNVQEDEEQLSCR	1xCarbamidomethyl [C14]; 1xTMT6plex [N-Term]; 1xPhospho [S13(100)]	1xPhospho [S2089(100)]	1.03096	0.937154	1.04933	0.00119073
replication factor C subunit 1, putative	PF3D7_0219600.1-p1	ESEQYEISSENDTVSSK	1xTMT6plex [K17]; 1xTMT6plex [N-Term]; 2xPhospho [S8(100); S9(100)]	2xPhospho [S175(100); S176(100)]	0.993541	1.1033	1.06484	0.000929502
replication factor C subunit 1, putative	PF3D7_0219600.1-p1	ESEQYEISSENDTVSSK	1xPhospho [S/Y/T]; 1xTMT6plex [K17]; 1xTMT6plex [N-Term]		0.977584	1.06692	0.8803	0.00304145
merozoite surface protein 1	PF3D7_0930300.1-p1	SNTSSGASPPADASDSDAK	1xTMT6plex [K19]; 1xTMT6plex [N-Term]; 1xPhospho [T3(100)]	1xPhospho [T122(100)]	1.17199	1.11562	1.18113	0.000313743
kelch domain-containing protein, putative	PF3D7_1468100.1-p1	NAQSPNNDNDQNEVVGANER	1xPhospho [S4(100)]; 1xTMT6plex [N-Term]	1xPhospho [S2432(100)]	0.875194	0.897492	0.866944	0.00010751
conserved Plasmodium protein, unknown function	PF3D7_0604500.1-p1	NSNNNDTVGNSSSTEDINK	1xTMT6plex [K19]; 1xTMT6plex [N-Term]; 1xPhospho [S/T]		0.868888	0.916576	1.00485	0.00182845
ubiquitin carboxyl-terminal hydrolase, putative	PF3D7_0726500.1-p1	EQNNTTNSLIDSDTNNNEK	2xPhospho [S/T]; 1xTMT6plex [K19]; 1xTMT6plex [N-Term]		1.19366	1.11234	0.8946	0.00692941
ubiquitin carboxyl-terminal hydrolase, putative	PF3D7_0726500.1-p1	EQNNTTNSLIDSDTNNNEK	1xPhospho [S12]; 1xTMT6plex [K19]; 1xTMT6plex [N-Term]	1xPhospho [S589]	0.901706	1.60155	0.913059	0.0389017
conserved Plasmodium membrane protein, unknown function	PF3D7_0305300.1-p1	NSNINDEFSETQLR	1xTMT6plex [N-Term]; 1xPhospho [S9(100)]	1xPhospho [S31(100)]	0.937453	0.941477	1.05188	0.00146935
WD repeat-containing protein, putative	PF3D7_1228800.1-p1	NSLSNDNSLDDDPNTEK	1xTMT6plex [K17]; 1xTMT6plex [N-Term]; 2xPhospho [S4(100); S8(100)]	2xPhospho [S975(100); S979(100)]	0.915313	1.28965	1.01736	0.010647
pre-mRNA-splicing regulator, putative	PF3D7_1230800.1-p1	SQDNSDININDEK	1xAcetyl [N-Term]; 1xTMT6plex [K13]; 1xTMT6plex [N-Term]; 1xPhospho [S1(99.4)]	1xAcetyl [N-Term]; 1xPhospho [S2(99.4)]	0.859921	0.923469	0.821879	0.00116235
pre-mRNA-splicing regulator, putative	PF3D7_1230800.1-p1	SQDNSDININDEK	1xAcetyl [N-Term]; 1xTMT6plex [K13]; 1xTMT6plex [N-Term]; 2xPhospho [S1(100); S5(100)]	1xAcetyl [N-Term]; 2xPhospho [S2(100); S6(100)]	0.672462	1.00178	0.751303	0.0147445
pre-mRNA-splicing regulator, putative	PF3D7_1230800.1-p1	SQDNSDININDEKNEYNDEDIK	1xAcetyl [N-Term]; 2xPhospho [S1(100); S5(100)]; 2xTMT6plex [K13; K22]; 1xTMT6plex [N-Term]	1xAcetyl [N-Term]; 2xPhospho [S2(100); S6(100)]	1.03973	1.0632	1.00202	0.000296299
ubiquitin carboxyl-terminal hydrolase, putative	PF3D7_0726500.1-p1	NQESSILSNSNDEQDDDKK	2xTMT6plex [K18; K19]; 1xTMT6plex [N-Term]; 2xPhospho [S8(100); S10(100)]	2xPhospho [S2445; S2447]	1.06801	1.12399	0.874683	0.00541398
nucleoside transporter 2	PF3D7_0824400.1-p1	SSSNNTNNMTSNEIGDHK	1xOxidation [M9]; 1xTMT6plex [K18]; 1xTMT6plex [N-Term]; 1xPhospho [S3(99.7)]	1xPhospho [S333(99.7)]	1.02968	0.797445	0.938671	0.0053274
nucleoside transporter 2	PF3D7_0824400.1-p1	SSSNNTNNMTSNEIGDHK	1xTMT6plex [K18]; 1xTMT6plex [N-Term]; 2xPhospho [S3(99.6); T6(99.6)]	2xPhospho [S333(99.6); T336(99.6)]	1.0734	0.881625	1.09011	0.00431368
nucleoside transporter 2	PF3D7_0824400.1-p1	SSSNNTNNMTSNEIGDHK	1xOxidation [M9]; 1xTMT6plex [K18]; 1xTMT6plex [N-Term]; 2xPhospho [S3(99.5); T6(100)]	2xPhospho [S333(99.5); T336(100)]	1.0583	0.840894	0.997414	0.00446738
conserved Plasmodium protein, unknown function	PF3D7_0609700.1-p1	NDSIVLHGSNTEEGNK	1xPhospho [S9(100)]; 1xTMT6plex [K16]; 1xTMT6plex [N-Term]	1xPhospho [S1713(100)]	0.998908	1.0093	0.970503	0.00013633
conserved Plasmodium protein, unknown function	PF3D7_1237900.1-p1	SVTSQQDDIIHSHEEDNYVSDR	1xPhospho [S12(100)]; 1xTMT6plex [N-Term]	1xPhospho [S440(100)]	0.963111	0.730105	0.993754	0.00852849
conserved Plasmodium protein, unknown function	PF3D7_1237900.1-p1	SVTSQQDDIIHSHEEDNYVSDR	1xTMT6plex [N-Term]; 2xPhospho [S12(100); S20(100)]	2xPhospho [S440(100); S448(100)]	0.773504	0.95959	0.97128	0.00501288
conserved Plasmodium protein, unknown function	PF3D7_0609700.1-p1	NDSIVLHGSNTEEGNK	2xPhospho [S3(100); S9(100)]; 1xTMT6plex [K16]; 1xTMT6plex [N-Term]	2xPhospho [S1707(100); S1713(100)]	1.109	1.12301	1.17252	0.000288132
RNA-binding protein, putative	PF3D7_0605100.1-p1	SYALVDNEVGNSNISDEENIIK	2xPhospho [S12; S15]; 1xTMT6plex [K22]; 1xTMT6plex [N-Term]	2xPhospho [S19; S22]	0.922911	0.719199	0.828385	0.00506945
E3 ubiquitin-protein ligase, putative	PF3D7_1004300.1-p1	NPSDVVNNNESNEEQR	1xTMT6plex [N-Term]; 1xPhospho [S3(100)]	1xPhospho [S1047(100)]	1.11567	1.16915	1.13325	0.000190738
splicing factor 3B subunit 2, putative	PF3D7_1461600.1-p1	SYFEDSESDDNDEEDEHR	1xTMT6plex [N-Term]; 2xPhospho [S6(100); S8(100)]	2xPhospho [S114(100); S116(100)]	0.892847	1.03242	1.17145	0.00601569
mannose-6-phosphate isomerase, putative	PF3D7_0801800.1-p1	ECATGCSNEYTNVYDNLNK	2xCarbamidomethyl [C2; C6]; 1xTMT6plex [K19]; 1xTMT6plex [N-Term]; 1xPhospho [S7(100)]	1xPhospho [S712(100)]	1.02426	0.880719	1.14163	0.0054738
RNA pseudouridylate synthase, putative	PF3D7_0511500.1-p1	NNVNINDSYEEGEEEGDGK	1xPhospho [S8(100)]; 1xTMT6plex [K19]; 1xTMT6plex [N-Term]	1xPhospho [S7697(100)]	1.02947	1.14743	1.42712	0.00949667
transformer-2 protein homolog beta, putative	PF3D7_1002400.1-p1	EAHSESEEPVHK	1xTMT6plex [K12]; 1xTMT6plex [N-Term]; 1xPhospho [S4(100)]	1xPhospho [S8(100)]	1.09245	0.811815	0.959036	0.00713347
DnaJ protein, putative	PF3D7_1136800.1-p1	SYSNNNNTNSANNAQR	1xTMT6plex [N-Term]; 1xPhospho [S3(100)]	1xPhospho [S221(100)]	1.23293	1.03689	1.09346	0.00268933
conserved Plasmodium membrane protein, unknown function	PF3D7_1216400.1-p1	NDVQEGSCENDVQEGACK	2xCarbamidomethyl [C8; C17]; 1xPhospho [S7]; 1xTMT6plex [K18]; 1xTMT6plex [N-Term]	1xPhospho [S443]	1.01023	1.0144	0.959476	0.000314819
conserved Plasmodium protein, unknown function	PF3D7_0822900.1-p1	SYSSTTNEEQEK	1xTMT6plex [K12]; 1xTMT6plex [N-Term]; 2xPhospho [S3(99.5); T5(99.5)]	2xPhospho [S627(99.5); T629(99.5)]	0.912074	1.01486	1.05718	0.00187073
serine/arginine-rich splicing factor 4	PF3D7_1022400.1-p1	SYSSYENQNDDVSR	1xTMT6plex [N-Term]; 2xPhospho [S3(100); S4(100)]	2xPhospho [S270(100); S271(100)]	0.939981	0.958369	0.964339	5.89955e-05
26S proteasome regulatory subunit RPN2, putative	PF3D7_1466300.1-p1	TAQDDNSSVLSDGK	1xTMT6plex [K14]; 1xTMT6plex [N-Term]; 2xPhospho [S8(100); S11(100)]	2xPhospho [S1021(100); S1024(100)]	0.888731	1.16474	0.954547	0.00682021
telomere repeat-binding zinc finger protein	PF3D7_1209300.1-p1	NEDNYEQSSDEYHDIQK	1xTMT6plex [K17]; 1xTMT6plex [N-Term]; 2xPhospho [S8(100); S9(100)]	2xPhospho [S576(100); S577(100)]	0.888418	1.08847	1.16649	0.00618822
conserved protein, unknown function	PF3D7_1329500.1-p1	DVEPGYNSDNNILYR	1xTMT6plex [N-Term]; 1xPhospho [S8(100)]	1xPhospho [S654(100)]	0.97817	1.06535	1.13819	0.00189681
DNA-directed RNA polymerase II subunit RPB1	PF3D7_0318200.1-p1	NEDSISINSSNNEQVK	2xPhospho [S4(100); S6(100)]; 1xTMT6plex [K16]; 1xTMT6plex [N-Term]	2xPhospho [S1659(100); S1661(100)]	0.87778	1.07574	1.00866	0.00344775
conserved Plasmodium membrane protein, unknown function	PF3D7_0704300.1-p1	TDYSSEDEIYAK	1xTMT6plex [K12]; 1xTMT6plex [N-Term]; 2xPhospho [S4(100); S5(100)]	2xPhospho [S212(100); S213(100)]	0.967026	0.987048	0.980922	3.66521e-05
origin recognition complex subunit 2	PF3D7_0705300.1-p1	TEDNDNSYDEYEDDNSYENK	1xPhospho [S7(100)]; 1xTMT6plex [K20]; 1xTMT6plex [N-Term]	1xPhospho [S346(100)]	0.769955	1.39358	1.26616	0.026588
origin recognition complex subunit 2	PF3D7_0705300.1-p1	TEDNDNSYDEYEDDNSYENK	1xTMT6plex [K20]; 1xTMT6plex [N-Term]; 2xPhospho [S7(100); S16(100)]	2xPhospho [S346(100); S355(100)]	0.96862	1.17478	1.33873	0.00840268
RNA pseudouridylate synthase, putative	PF3D7_0511500.1-p1	NNSIIDSDNER	1xTMT6plex [N-Term]; 1xPhospho [S7(100)]	1xPhospho [S3076(100)]	1.07104	1.03338	0.975453	0.000732398
RNA-binding protein, putative	PF3D7_1004400.1-p1	NEEEGYDDDTYTSERDK	1xTMT6plex [K17]; 1xTMT6plex [N-Term]; 1xPhospho [S13(99.6)]	1xPhospho [S788(99.6)]	1.02803	1.13941	1.27453	0.00383653
RNA-binding protein, putative	PF3D7_1004400.1-p1	NEEEGYDDDTYTSERDK	1xTMT6plex [K17]; 1xTMT6plex [N-Term]; 2xPhospho [T12(100); S13(100)]	2xPhospho [T787(100); S788(100)]	0.953712	1.1286	1.03513	0.00235585
RNA-binding protein, putative	PF3D7_1326300.1-p1	DTDENISDEHSR	1xTMT6plex [N-Term]; 1xPhospho [S7(100)]	1xPhospho [S12(100)]	0.973187	1.03484	0.874315	0.00235951
knob-associated histidine-rich protein	PF3D7_0202000.1-p1	TGASTNAATNK	1xTMT6plex [K11]; 1xTMT6plex [N-Term]; 1xPhospho [S4(100)]	1xPhospho [S524(100)]	1.02889	0.988384	0.953881	0.000478643
AP-4 complex subunit epsilon, putative	PF3D7_0904100.1-p1	DSSICAESDSGDDEINTSK	1xCarbamidomethyl [C5]; 1xTMT6plex [K19]; 1xTMT6plex [N-Term]; 2xPhospho [S3(99.2); S/T]	2xPhospho [S455(99.2); S/T]	0.881615	1.05585	0.928157	0.00296007
RNA-binding protein, putative	PF3D7_1004400.1-p1	NEEEGYDDDTYTSERDKSMNEK	2xPhospho [S18(100); T/S/Y]; 2xTMT6plex [K17; K22]; 1xTMT6plex [N-Term]	2xPhospho [S793(100); T/S/Y]	1.19796	1.51949	1.33524	0.00472075
kelch domain-containing protein, putative	PF3D7_1468100.1-p1	DSNSNKDSEENVNLNQYNDEER	1xTMT6plex [K6]; 1xTMT6plex [N-Term]; 2xPhospho [S4(100); S8(100)]	2xPhospho [S1897(100); S1901(100)]	0.869404	1.30104	1.01768	0.0139014
conserved protein, unknown function	PF3D7_1202600.1-p1	SVSFSSEEEHIPVEGR	1xTMT6plex [N-Term]; 2xPhospho [S5(99.6); S6(99.6)]	2xPhospho [S1783(99.6); S1784(99.6)]	0.930757	1.21222	0.832405	0.012914
kelch domain-containing protein, putative	PF3D7_1468100.1-p1	FEEALEYGISQESSR	1xTMT6plex [N-Term]; 2xPhospho [S10(100); S13(99.7)]	2xPhospho [S1974(100); S1977(99.7)]	0.802154	0.891805	0.867872	0.000983539
antigen 332, DBL-like protein	PF3D7_1149000.1-p1	SVSEEVLEEEGSTTEK	2xPhospho [S12(99.7); S/T]; 1xTMT6plex [K16]; 1xTMT6plex [N-Term]	2xPhospho [S1471(99.7); S/T]	0.576248	0.900224	0.730485	0.0157924
antigen 332, DBL-like protein	PF3D7_1149000.1-p1	SVSEEVLEEEGSTTEK	1xTMT6plex [K16]; 1xTMT6plex [N-Term]; 1xPhospho [S3(99.7)]	1xPhospho [S1462(99.7)]	0.803947	0.866256	0.763302	0.00135942
Plasmodium exported protein, unknown function	PF3D7_1353100.1-p1	SSSNSHVESNTFQNK	1xTMT6plex [K15]; 1xTMT6plex [N-Term]; 1xPhospho [S/T]		0.943418	0.811134	0.984298	0.00326046
Plasmodium exported protein, unknown function	PF3D7_1353100.1-p1	SSSNSHVESNTFQNK	1xTMT6plex [K15]; 1xTMT6plex [N-Term]; 2xPhospho [S1(99.1); S5(99.1)]	2xPhospho [S121(99.1); S125(99.1)]	1.04947	0.961885	0.908955	0.00176686
conserved Plasmodium protein, unknown function	PF3D7_1036900.1-p1	SSTVATHGSQENSSAAFMSGK	1xPhospho [S9(100)]; 1xTMT6plex [K21]; 1xTMT6plex [N-Term]	1xPhospho [S1086(100)]	1.0757	0.962368	0.994372	0.00111185
conserved Plasmodium protein, unknown function	PF3D7_1036900.1-p1	SSTVATHGSQENSSAAFMSGK	1xOxidation [M18]; 1xTMT6plex [K21]; 1xTMT6plex [N-Term]; 1xPhospho [S9(100)]	1xPhospho [S1086(100)]	0.909073	0.860203	0.845632	0.000484112
polyadenylate-binding protein-interacting protein 1, putative	PF3D7_1107300.1-p1	EGYNSEDNDNTAGNYYLK	1xTMT6plex [K18]; 1xTMT6plex [N-Term]; 1xPhospho [S5(100)]	1xPhospho [S1069(100)]	0.929549	1.07423	0.779701	0.00829399
antigen 332, DBL-like protein	PF3D7_1149000.1-p1	EGSVTEQLVEEEK	1xTMT6plex [K13]; 1xTMT6plex [N-Term]; 1xPhospho [S3(100)]	1xPhospho [S1530(100)]	1.08642	1.14713	0.98093	0.00204713
conserved Plasmodium protein, unknown function	PF3D7_1362700.1-p1	EGSNVNSCTEENTGANNK	1xCarbamidomethyl [C8]; 2xPhospho [S3(100); S7(100)]; 1xTMT6plex [K18]; 1xTMT6plex [N-Term]	2xPhospho [S913(100); S917(100)]	1.19684	1.26148	0.992517	0.00492899
Plasmodium exported protein (PHISTb), unknown function	PF3D7_0401800.1-p1	EGSNVDITEEEEKEAESVDDNNK	2xTMT6plex [K13; K23]; 1xTMT6plex [N-Term]; 1xPhospho [S3(100)]	1xPhospho [S302(100)]	1.11184	1.37583	0.95006	0.0115234
RNA-binding protein, putative	PF3D7_1110400.1-p1	SSVNEDNQMELDLK	1xAcetyl [N-Term]; 1xTMT6plex [K14]; 1xTMT6plex [N-Term]; 1xPhospho [S]	1xAcetyl [N-Term]	1.01489	0.833142	1.1084	0.00665705
RNA-binding protein, putative	PF3D7_1110400.1-p1	SSVNEDNQMELDLK	1xAcetyl [N-Term]; 2xPhospho [S1(100); S2(100)]; 1xOxidation [M9]; 1xTMT6plex [K14]; 1xTMT6plex [N-Term]	1xAcetyl [N-Term]; 2xPhospho [S2(100); S3(100)]	0.875884	0.962519	0.979712	0.00116781
antigen 332, DBL-like protein	PF3D7_1149000.1-p1	EGSATEEIVQDGSGTNDFVGK	1xPhospho [S3(100)]; 1xTMT6plex [K21]; 1xTMT6plex [N-Term]	1xPhospho [S3066(100)]	0.730616	1.04701	0.808341	0.0119769
leucine-rich repeat protein	PF3D7_1427900.1-p1	EGMEVLSSDEEEEEEYEEDNTLK	1xOxidation [M3]; 1xTMT6plex [K23]; 1xTMT6plex [N-Term]; 2xPhospho [S7(100); S8(100)]	2xPhospho [S174(100); S175(100)]	1.10697	1.31201	0.90751	0.0109096
leucine-rich repeat protein	PF3D7_1427900.1-p1	EGMEVLSSDEEEEEEYEEDNTLK	1xTMT6plex [K23]; 1xTMT6plex [N-Term]; 2xPhospho [S7(100); S8(100)]	2xPhospho [S174(100); S175(100)]	1.13527	1.17283	0.823415	0.0110693
conserved Plasmodium protein, unknown function	PF3D7_0821000.1-p1	STAYSENSDISNNKEDYNSDR	1xTMT6plex [K14]; 1xTMT6plex [N-Term]; 3xPhospho [S5(100); S8(100); S11(100)]	3xPhospho [S33(100); S36(100); S39(100)]	1.0276	1.23914	0.900619	0.0086323
major facilitator superfamily-related transporter, putative	PF3D7_0914700.1-p1	STMQGQDNIQINSER	1xTMT6plex [N-Term]; 1xPhospho [S13(100)]	1xPhospho [S255(100)]	1.0682	0.978706	1.06552	0.000801765
conserved Plasmodium protein, unknown function	PF3D7_0212500.1-p1	EGAYGENTTEDLNEDTQEGHK	1xTMT6plex [K21]; 1xTMT6plex [N-Term]; 2xPhospho [T8(100); T9(100)]	2xPhospho [T295(100); T296(100)]	0.810981	0.867112	0.931772	0.00160534
major facilitator superfamily-related transporter, putative	PF3D7_0914700.1-p1	STMQGQDNIQINSER	1xOxidation [M3]; 1xTMT6plex [N-Term]; 1xPhospho [S1(99.7)]	1xPhospho [S243(99.7)]	1.06919	1.06126	1.05135	2.36773e-05
actin I	PF3D7_1246200.1-p1	EEYDESGPSIVHR	1xTMT6plex [N-Term]; 2xPhospho [S6(100); S9(100)]	2xPhospho [S366(100); S369(100)]	1.17122	1.15471	0.816825	0.0119342
high molecular weight rhoptry protein 3	PF3D7_0905400.1-p1	STSAASTSDEISGSEGPSTESTSTGNQGEDK	1xPhospho [S6(99.3)]; 1xTMT6plex [K31]; 1xTMT6plex [N-Term]	1xPhospho [S804(99.3)]	0.617373	1.20186	1.08594	0.032396
high molecular weight rhoptry protein 3	PF3D7_0905400.1-p1	STSAASTSDEISGSEGPSTESTSTGNQGEDK	1xTMT6plex [K31]; 1xTMT6plex [N-Term]; 2xPhospho [S3(98); S6(100)]	2xPhospho [S795(98); S798(100)]	1.20493	1.35069	1.01775	0.0064809
membrane associated histidine-rich protein 2	PF3D7_1353200.1-p1	STSDSSTSTQQTL	1xTMT6plex [N-Term]; 1xPhospho [S3(98.9)]	1xPhospho [S127(98.9)]	0.950413	1.06902	1.16774	0.00347871
conserved protein, unknown function	PF3D7_0819600.1-p1	EESDEDEDENEEK	1xPhospho [S3(100)]; 1xTMT6plex [K13]; 1xTMT6plex [N-Term]	1xPhospho [S196(100)]	0.584117	0.998248	0.917936	0.0223718
major facilitator superfamily-related transporter, putative	PF3D7_0312500.1-p1	NDNQLVSEDNIQTNQDK	1xTMT6plex [K17]; 1xTMT6plex [N-Term]; 1xPhospho [S7(100)]	1xPhospho [S268(100)]	1.01333	0.924255	1.21887	0.00680401
glideosome-associated protein 45	PF3D7_1222700.1-p1	EEIDYATQENKSFEEK	1xPhospho [S12(100)]; 2xTMT6plex [K11; K16]; 1xTMT6plex [N-Term]	1xPhospho [S89(100)]	0.853548	1.11626	1.01349	0.00585606
calcium-transporting ATPase	PF3D7_0106300.1-p1	NDNSHITSTLNENDK	1xPhospho [S8(99.7)]; 1xTMT6plex [K15]; 1xTMT6plex [N-Term]	1xPhospho [S601(99.7)]	1.15153	1.11597	1.24826	0.00113549
pre-mRNA-processing factor 6, putative	PF3D7_1110200.1-p1	SVNNTTASNISK	1xPhospho [S1(100)]; 1xTMT6plex [K12]; 1xTMT6plex [N-Term]	1xPhospho [S1028(100)]	0.932016	1.06586	1.02364	0.001535
conserved Plasmodium protein, unknown function	PF3D7_0530000.1-p1	NDQNEEEQNDEPTNKNSEEESIENDK	2xTMT6plex [K15; K26]; 1xTMT6plex [N-Term]; 2xPhospho [T13(99.5); S]	2xPhospho [T84(99.5); S]	0.822686	0.908657	1.12036	0.00854725
polyadenylate-binding protein 1, putative	PF3D7_1224300.1-p1	EEATASTSGAANQTTGTDADK	1xPhospho [T/S]; 1xTMT6plex [K21]; 1xTMT6plex [N-Term]	1xPhospho [S/T]	0.707135	0.991506	1.16865	0.0192124
adenylyl cyclase beta	PF3D7_0802600.1-p1	SNIAQANNSDDNYPSDYNK	1xTMT6plex [K19]; 1xTMT6plex [N-Term]; 2xPhospho [S9(100); S15(100)]	2xPhospho [S284(100); S290(100)]	0.941292	0.953904	1.11099	0.00295428
Plasmodium exported protein, unknown function	PF3D7_0702500.1-p1	NSSQHSVGSHSVSSQEHK	1xTMT6plex [K18]; 1xTMT6plex [N-Term]; 2xPhospho [S6(100); S]	2xPhospho [S164(100); S]	1.00932	0.732489	1.08551	0.0127052
mannose-6-phosphate isomerase, putative	PF3D7_0801800.1-p1	FNTDLTESDMDEVDEDEKDEK	2xTMT6plex [K18; K21]; 1xTMT6plex [N-Term]; 2xPhospho [T6(100); S8(100)]	2xPhospho [T590(100); S592(100)]	0.955808	1.35009	1.16088	0.00956749
mannose-6-phosphate isomerase, putative	PF3D7_0801800.1-p1	RYSDIEFASLNNDSTK	2xPhospho [S3(100); S9(100)]; 1xTMT6plex [K16]; 1xTMT6plex [N-Term]	2xPhospho [S225(100); S231(100)]	0.669295	0.990576	1.19633	0.0249772
heat shock protein 90	PF3D7_0708400.1-p1	QNEKEITASEEEEGEGEGER	1xTMT6plex [K4]; 1xTMT6plex [N-Term]; 2xPhospho [T7(100); S9(100)]	2xPhospho [T218(100); S220(100)]	0.923704	1.11322	1.07754	0.00312218
importin-7, putative	PF3D7_0706000.1-p1	KESLENNDGADSICSEYDEDILSK	1xCarbamidomethyl [C14]; 2xTMT6plex [K1; K24]; 1xTMT6plex [N-Term]; 2xPhospho [S12(100); S15(99)]	2xPhospho [S950(100); S953(99)]	1.11954	0.82931	1.11266	0.00866513
polyadenylate-binding protein 1, putative	PF3D7_1224300.1-p1	KEEATASTSGAANQTTGTDADK	2xTMT6plex [K1; K22]; 1xTMT6plex [N-Term]; 1xPhospho [S7(99.1)]	1xPhospho [S276(99.1)]	1.23956	0.976262	0.955673	0.00739083
conserved Plasmodium protein, unknown function	PF3D7_1241200.1-p1	KDYSNESEGEVNDFVK	2xTMT6plex [K1; K16]; 1xTMT6plex [N-Term]; 2xPhospho [S4(100); S7(100)]	2xPhospho [S724(100); S727(100)]	0.886518	1.10556	1.03377	0.0040609
conserved Plasmodium protein, unknown function	PF3D7_1407200.1-p1	KDTSDISHDEDDLVVINR	1xTMT6plex [K1]; 1xTMT6plex [N-Term]; 2xPhospho [S4(99.5); S7(100)]	2xPhospho [S173(99.5); S176(100)]	0.942496	1.03817	0.915003	0.00149221
rhoptry-associated protein 1	PF3D7_1410400.1-p1	SASPHGESNSSEESTTK	1xPhospho [S3(99.5)]; 1xTMT6plex [K17]; 1xTMT6plex [N-Term]	1xPhospho [S162(99.5)]	1.06075	0.905793	1.23292	0.00775663
major facilitator superfamily-related transporter, putative	PF3D7_1129900.1-p1	KDEYAASTNNSSNLVK	2xTMT6plex [K1; K16]; 1xTMT6plex [N-Term]; 2xPhospho [S7(100); S/Y/T]	2xPhospho [S391(100); S/Y/T]	0.954113	0.95155	0.976783	6.96361e-05
major facilitator superfamily-related transporter, putative	PF3D7_1129900.1-p1	KDEYAASTNNSSNLVK	2xTMT6plex [K1; K16]; 1xTMT6plex [N-Term]; 1xPhospho [S/Y/T]		0.85756	1.28306	0.891164	0.0177791
polyadenylate-binding protein 1, putative	PF3D7_1224300.1-p1	KDETAASDCADTPNILYVGPHQSR	1xCarbamidomethyl [C9]; 1xPhospho [S7(99.2)]; 1xTMT6plex [K1]; 1xTMT6plex [N-Term]	1xPhospho [S408]	0.675721	0.792236	1.23092	0.0335353
elongation factor 1-gamma, putative	PF3D7_1338300.1-p1	KDDNNNNNNNDADNQHADLLSDDLAEK	1xPhospho [S21(100)]; 2xTMT6plex [K1; K27]; 1xTMT6plex [N-Term]	1xPhospho [S240(100)]	0.897141	1.45806	0.676266	0.0491507
Plasmodium exported protein (PHISTb), unknown function	PF3D7_0401800.1-p1	SASTASTASAASAASTTR	1xPhospho [S/T]; 1xTMT6plex [N-Term]		1.08426	1.20673	0.739274	0.0186601
Plasmodium exported protein (PHISTb), unknown function	PF3D7_0401800.1-p1	SASTASTASAASAASTTR	1xTMT6plex [N-Term]; 2xPhospho [T7(99.5); S/T]	2xPhospho [T175(99.5); S/T]	1.16721	1.12065	0.957081	0.0034521
Plasmodium exported protein, unknown function	PF3D7_0702500.1-p1	HYSLGGQPSSSGR	1xTMT6plex [N-Term]; 1xPhospho [S9(99.8)]	1xPhospho [S217(99.8)]	1.09858	1.08631	1.00971	0.000681002
large subunit rRNA methyltransferase, putative	PF3D7_1354300.1-p1	QESYLDNNENYFSDEESNDEEK	2xPhospho [S13(98.9); S17(100)]; 1xTMT6plex [K22]; 1xTMT6plex [N-Term]	2xPhospho [S247(98.9); S251(100)]	1.06516	1.11536	0.918399	0.00325646
Plasmodium exported protein (PHISTb), unknown function	PF3D7_0401800.1-p1	SASTASTASTLR	1xTMT6plex [N-Term]; 1xPhospho [S9(100)]	1xPhospho [S93(100)]	1.14688	1.07253	1.06037	0.000611002
deoxyhypusine synthase	PF3D7_1412600.1-p1	IRSDDECDADSHNEGDNIEDAK	1xCarbamidomethyl [C7]; 1xTMT6plex [K22]; 1xTMT6plex [N-Term]; 2xPhospho [S3(100); S11(100)]	2xPhospho [S15(100); S23(100)]	0.927174	0.819391	1.13359	0.00909347
rhoptry-associated protein 1	PF3D7_1410400.1-p1	SASVAGIVGADEEAPPAPK	1xTMT6plex [K19]; 1xTMT6plex [N-Term]; 1xPhospho [S1(99.7)]	1xPhospho [S181(99.7)]	1.05846	1.09168	1.17734	0.00101775
antigen 332, DBL-like protein	PF3D7_1149000.1-p1	SATEDLVEEEASVTEK	1xPhospho [S12(99.5)]; 1xTMT6plex [K16]; 1xTMT6plex [N-Term]	1xPhospho [S2346(99.5)]	1.03584	0.863506	1.20102	0.00877281
6-cysteine protein	PF3D7_0508000.1-p1	HSFSNSEIFER	1xTMT6plex [N-Term]; 1xPhospho [S2(100)]	1xPhospho [S312(100)]	0.805912	0.951963	0.991481	0.00377065
sphingomyelin phosphodiesterase	PF3D7_1238600.1-p1	ISEDISENSNSSYNSNFDTITGK	2xPhospho [S6(100); S9(99.1)]; 1xTMT6plex [K23]; 1xTMT6plex [N-Term]	2xPhospho [S155(100); S158(99.1)]	1.08187	1.08111	1.09496	1.71395e-05
rhoptry neck protein 3	PF3D7_1252100.1-p1	SDDDQSTTADVLSTDTDDSETDAEK	1xTMT6plex [K25]; 1xTMT6plex [N-Term]; 2xPhospho [T16(100); S19(100)]	2xPhospho [T1706(100); S1709(100)]	1.32039	0.999753	1.07568	0.00722521
RNA-binding protein, putative	PF3D7_0723900.1-p1	QEGNTDEQEHIQSDHHDDK	1xPhospho [S13(100)]; 1xTMT6plex [K19]; 1xTMT6plex [N-Term]	1xPhospho [S715(100)]	0.929565	0.745388	0.883338	0.00418212
tRNA (guanine(26)-N(2))-dimethyltransferase, putative	PF3D7_1319300.1-p1	SDDQNHNEAGGDANQNCK	1xCarbamidomethyl [C17]; 1xPhospho [S1(100)]; 1xTMT6plex [K18]; 1xTMT6plex [N-Term]	1xPhospho [S541(100)]	0.824114	0.796915	0.878469	0.000826927
eukaryotic translation initiation factor 5A	PF3D7_1204300.1-p1	SDHEMYDNIDAGASQTYPVQAGAIK	1xAcetyl [N-Term]; 1xTMT6plex [K25]; 1xTMT6plex [N-Term]; 1xPhospho [S/Y/T]	1xAcetyl [N-Term]	1.27957	0.750851	0.616195	0.0488357
eukaryotic translation initiation factor 5A	PF3D7_1204300.1-p1	SDHEMYDNIDAGASQTYPVQAGAIK	1xAcetyl [N-Term]; 1xOxidation [M5]; 1xTMT6plex [K25]; 1xTMT6plex [N-Term]; 1xPhospho [S/Y/T]	1xAcetyl [N-Term]	1.03782	1.05777	1.11987	0.000530847
vacuolar protein sorting-associated protein 18, putative	PF3D7_1309700.1-p1	QDNTNEQDNTNEQNSVNEK	2xPhospho [T10(100); S15(100)]; 1xTMT6plex [K19]; 1xTMT6plex [N-Term]	2xPhospho [T1288(100); S1293(100)]	0.756984	0.893204	0.889073	0.00278158
vacuolar protein sorting-associated protein 18, putative	PF3D7_1309700.1-p1	QDNTNEQDNTNEQNSVNEK	1xPhospho [T10(99.2)]; 1xTMT6plex [K19]; 1xTMT6plex [N-Term]	1xPhospho [T1288(99.2)]	0.86344	0.941365	0.845369	0.00110973
translocation protein SEC63, putative	PF3D7_1318800.1-p1	RVSSDDEDDDDNEQGK	1xTMT6plex [K16]; 1xTMT6plex [N-Term]; 2xPhospho [S3(100); S4(100)]	2xPhospho [S604(100); S605(100)]	1.00382	1.14794	0.970645	0.00272258
eukaryotic translation initiation factor 3 subunit A, putative	PF3D7_1212700.1-p1	KNDDEEASDGGDFTVFK	1xPhospho [S8(100)]; 2xTMT6plex [K1; K17]; 1xTMT6plex [N-Term]	1xPhospho [S1355(100)]	0.901171	1.12205	1.0162	0.00393976
conserved Plasmodium protein, unknown function	PF3D7_1237200.1-p1	IHNHSNSLDDDER	1xTMT6plex [N-Term]; 1xPhospho [S7(100)]	1xPhospho [S1396(100)]	1.08269	0.925166	0.867182	0.00448341
conserved Plasmodium protein, unknown function	PF3D7_1237200.1-p1	IHNHRNSLDDDER	1xPhospho [S7(100)]; 1xTMT6plex [N-Term]	1xPhospho [S1370(100)]; 1xPhospho [S2772(100)]; 1xPhospho [S4187(100)]; 1xPhospho [S5615(100)]; 1xPhospho [S7056(100)]; 1xPhospho [S8510(100)]; 1xPhospho [S9990(100)]	0.976156	0.901657	0.978375	0.000700475
kelch domain-containing protein, putative	PF3D7_1468100.1-p1	RASGTSNLQDTTTTNLIK	2xPhospho [S3(100); T5(99.1)]; 1xTMT6plex [K18]; 1xTMT6plex [N-Term]	2xPhospho [S222(100); T224(99.1)]	0.687531	1.04949	0.983806	0.0147365
EMP1-trafficking protein	PF3D7_0730900.1-p1	RASVSEINENVEETK	1xPhospho [S3(100)]; 1xTMT6plex [K15]; 1xTMT6plex [N-Term]	1xPhospho [S1142(100)]; 1xPhospho [S2377(100)]; 1xPhospho [S3708(100)]; 1xPhospho [S5135(100)]; 1xPhospho [S6658(100)]; 1xPhospho [S8277(100)]	0.968306	0.949397	0.924947	0.000175398
DNA2/NAM7 helicase, putative	PF3D7_1010200.1-p1	RDDENESNDEVQNK	1xTMT6plex [K14]; 1xTMT6plex [N-Term]; 1xPhospho [S7(100)]	1xPhospho [S1266(100)]	0.962052	1.09715	1.36589	0.0106348
mature parasite-infected erythrocyte surface antigen	PF3D7_0500800.1-p1	LGENVNDGASENSEDPKK	2xTMT6plex [K17; K18]; 1xTMT6plex [N-Term]; 2xPhospho [S10(100); S13(100)]	2xPhospho [S383(100); S386(100)]	1.10549	1.18795	1.04589	0.00136617
mature parasite-infected erythrocyte surface antigen	PF3D7_0500800.1-p1	LGENVNDGASENSEDPKK	2xTMT6plex [K17; K18]; 1xTMT6plex [N-Term]; 1xPhospho [S10(100)]	1xPhospho [S383(100)]	1.30309	1.14518	1.1077	0.00254133
conserved Plasmodium protein, unknown function	PF3D7_1140200.1-p1	IIESEEETNINSDDEEEEEEYQR	1xTMT6plex [N-Term]; 2xPhospho [S4(100); S12(100)]	2xPhospho [S117(100); S125(100)]	1.16227	1.11305	1.09526	0.000318036
mature parasite-infected erythrocyte surface antigen	PF3D7_0500800.1-p1	LGENVNDGASENSEDPK	1xTMT6plex [K17]; 1xTMT6plex [N-Term]; 2xPhospho [S10(100); S13(100)]	2xPhospho [S383(100); S386(100)]	1.04815	1.29659	0.90888	0.0107554
mature parasite-infected erythrocyte surface antigen	PF3D7_0500800.1-p1	LGENVNDGASENSEDPK	1xPhospho [S10(100)]; 1xTMT6plex [K17]; 1xTMT6plex [N-Term]	1xPhospho [S383(100)]	0.983475	1.18856	1.02263	0.00346644
RNA-binding protein, putative	PF3D7_1004400.1-p1	RDDNEDNKSEVDDSK	2xTMT6plex [K8; K15]; 1xTMT6plex [N-Term]; 1xPhospho [S9(100)]	1xPhospho [S586(100)]	1.01725	1.36831	1.04389	0.00960367
RNA-binding protein, putative	PF3D7_0812500.1-p1	LEEERSNTCEETEQVEETSNNK	1xCarbamidomethyl [C9]; 1xTMT6plex [K22]; 1xTMT6plex [N-Term]; 2xPhospho [S6(100); T8(100)]	2xPhospho [S20(100); T22(100)]	0.762915	1.01289	1.03987	0.0087094
conserved Plasmodium protein, unknown function	PF3D7_1237900.1-p1	RDEQIEYISESGDMQPEK	1xTMT6plex [K18]; 1xTMT6plex [N-Term]; 2xPhospho [S9(100); S11(100)]	2xPhospho [S350(100); S352(100)]	1.23603	0.995468	1.0767	0.00407991
dynamin-like protein	PF3D7_1145400.1-p1	QQSNISNSNQDTLLSTSSK	1xTMT6plex [K19]; 1xTMT6plex [N-Term]; 1xPhospho [S6(100)]	1xPhospho [S560(100)]	0.941429	1.08628	1.08046	0.00208156
serine/threonine protein kinase, putative	PF3D7_1148000.1-p1	IDQSDENNLDTTEYGK	1xTMT6plex [K16]; 1xTMT6plex [N-Term]; 2xPhospho [S4(100); T11(99.6)]	2xPhospho [S662(100); T669(99.6)]	0.933879	1.1128	0.980911	0.00280383
major facilitator superfamily-related transporter, putative	PF3D7_1129900.1-p1	REMSSNDNVNNNEK	1xOxidation [M3]; 1xTMT6plex [K14]; 1xTMT6plex [N-Term]; 1xPhospho [S4(99.6)]	1xPhospho [S34(99.6)]	1.05526	1.09551	1.09642	0.000157208
conserved Plasmodium membrane protein, unknown function	PF3D7_1437500.1-p1	IDNGESDEYNSTNQSPR	2xPhospho [S6(100); S15(100)]; 1xTMT6plex [N-Term]	2xPhospho [S14(100); S23(100)]	1.01101	0.920673	0.839139	0.00287579
Plasmodium exported protein (PHISTc), unknown function	PF3D7_1016700.1-p1	IDLVDSSDEEFENR	2xPhospho [S6(100); S7(100)]; 1xTMT6plex [N-Term]	2xPhospho [S510(100); S511(100)]	1.10083	0.923282	1.0072	0.00256552
nuclear polyadenylated RNA-binding protein NAB2, putative	PF3D7_0623100.1-p1	RISDSADEYNNSEK	1xTMT6plex [K14]; 1xTMT6plex [N-Term]; 2xPhospho [S3(100); S5(100)]	2xPhospho [S260(100); S262(100)]	0.879903	1.4539	1.00345	0.0237152
conserved Plasmodium membrane protein, unknown function	PF3D7_0214800.1-p1	RISMQNLEDDETQVEYINR	1xOxidation [M4]; 1xTMT6plex [N-Term]; 1xPhospho [S3(100)]	1xPhospho [S905(100)]	1.0017	0.906331	1.13353	0.00419414
conserved Plasmodium protein, unknown function	PF3D7_1409600.1-p1	RNSDNSYEEEPSNTTK	1xTMT6plex [K16]; 1xTMT6plex [N-Term]; 2xPhospho [S3(100); S6(100)]	2xPhospho [S705(100); S708(100)]	1.14229	0.9202	1.01828	0.00389244
WD repeat-containing protein, putative	PF3D7_1228800.1-p1	RNSLSNDNSLDDDPNTEK	1xTMT6plex [K18]; 1xTMT6plex [N-Term]; 2xPhospho [S3(100); S5(100)]	2xPhospho [S973(100); S975(100)]	0.937796	1.28456	1.06969	0.00837397
conserved protein, unknown function	PF3D7_1334100.1-p1	KTDSDESPDENDQEER	1xTMT6plex [K1]; 1xTMT6plex [N-Term]; 2xPhospho [S4(100); S7(100)]	2xPhospho [S265(100); S268(100)]	0.992925	1.2702	1.05845	0.00566224
protein phosphatase, putative	PF3D7_1127000.1-p1	LNDAENTDVDNHGEPR	1xPhospho [T7(100)]; 1xTMT6plex [N-Term]	1xPhospho [T11(100)]	0.867594	1.10456	1.06074	0.00514449
DNA topoisomerase 2	PF3D7_1433500.1-p1	LNDENNEFSSNNVDNK	1xPhospho [S]; 1xTMT6plex [K16]; 1xTMT6plex [N-Term]		1.20542	1.39038	1.14892	0.0033951
DNA topoisomerase 2	PF3D7_1433500.1-p1	LNDENNEFSSNNVDNK	1xTMT6plex [K16]; 1xTMT6plex [N-Term]; 2xPhospho [S9(100); S10(100)]	2xPhospho [S1325(100); S1326(100)]	1.10906	1.0882	1.02827	0.000506849
MSP7-like protein	PF3D7_1334500.1-p1	RTNIYDSDEESESSEETSK	1xTMT6plex [K19]; 1xTMT6plex [N-Term]; 2xPhospho [S7(100); S11(100)]	2xPhospho [S303(100); S307(100)]	0.672082	0.893156	0.944624	0.00983809
splicing factor U2AF small subunit, putative	PF3D7_1119300.1-p1	KNRSDNEDDDDDEER	1xPhospho [S4(100)]; 1xTMT6plex [K1]; 1xTMT6plex [N-Term]	1xPhospho [S240(100)]	1.01925	1.15069	0.990266	0.00218818
myosin A	PF3D7_1342600.1-p1	RVSNVEAFDK	1xTMT6plex [K10]; 1xTMT6plex [N-Term]; 1xPhospho [S3(100)]	1xPhospho [S19(100)]	0.937123	1.10141	1.10786	0.00282545
translocation protein SEC63, putative	PF3D7_1318800.1-p1	RVSSDDEDDDDNEQGK	1xPhospho [S4(99.7)]; 1xTMT6plex [K16]; 1xTMT6plex [N-Term]	1xPhospho [S605(99.7)]	0.96589	1.21504	0.998036	0.00540793
kelch domain-containing protein, putative	PF3D7_1468100.1-p1	DSNSNKDSEENVNLNQYNDEER	1xTMT6plex [K6]; 1xTMT6plex [N-Term]; 1xPhospho [S4(100)]	1xPhospho [S1897(100)]	0.800118	1.46101	1.05984	0.0288568
conserved Plasmodium protein, unknown function	PF3D7_1134200.1-p1	QDDYYTDSDQEENVQMNTDGK	1xTMT6plex [K21]; 1xTMT6plex [N-Term]; 2xPhospho [T6(100); S8(100)]	2xPhospho [T1672(100); S1674(100)]	0.828759	1.16998	1.0514	0.00953912
CRAL/TRIO domain-containing protein, putative	PF3D7_0920700.1-p1	SDNESYISAENNK	1xAcetyl [N-Term]; 1xPhospho [S1(100)]; 1xTMT6plex [K13]; 1xTMT6plex [N-Term]	1xAcetyl [N-Term]; 1xPhospho [S2(100)]	1.04492	0.926275	0.837836	0.00408004
DnaJ protein, putative	PF3D7_1473200.1-p1	MENQNTGNDVNSGNSENAEK	2xPhospho [S12; S15]; 1xTMT6plex [K20]; 1xTMT6plex [N-Term]	2xPhospho [S91; S94]	1.34658	1.44622	1.44382	0.000539712
DnaJ protein, putative	PF3D7_1473200.1-p1	MENQNTGNDVNSGNSENAEK	1xOxidation [M1]; 1xTMT6plex [K20]; 1xTMT6plex [N-Term]; 2xPhospho [S12(100); S15(100)]	2xPhospho [S91(100); S94(100)]	1.05809	0.962338	1.09556	0.00145518
major facilitator superfamily-related transporter, putative	PF3D7_0614300.1-p1	GNDNTNDTNNLSSAK	1xPhospho [S13]; 1xTMT6plex [K15]; 1xTMT6plex [N-Term]	1xPhospho [S418]	1.06743	1.1086	1.11613	0.000190185
conserved Plasmodium protein, unknown function	PF3D7_1208100.1-p1	NVHNNISDEEDIYNNSSEEQEFNK	1xTMT6plex [K24]; 1xTMT6plex [N-Term]; 2xPhospho [S7(100); S/Y]	2xPhospho [S4233(100); S/Y]	0.963417	0.958901	1.04158	0.000737194
U3 small nucleolar ribonucleoprotein protein MPP10, putative	PF3D7_1027100.1-p1	NVGDMENTDDDDDDDEKEYASEDGHNK	2xPhospho [T8(100); S21(100)]; 1xOxidation [M5]; 2xTMT6plex [K17; K27]; 1xTMT6plex [N-Term]	2xPhospho [T491(100); S504(100)]	1.24185	1.23112	1.08677	0.00177086
conserved Plasmodium protein, unknown function	PF3D7_0108300.1-p1	GHTVDSELTTEDPVIQK	1xTMT6plex [K17]; 1xTMT6plex [N-Term]; 2xPhospho [T3(100); S6(100)]	2xPhospho [T1214(100); S1217(100)]	1.05257	1.05345	1.08832	0.000122262
palmitoyltransferase DHHC1	PF3D7_0303400.1-p1	MNDNESLDSEVLEK	1xAcetyl [N-Term]; 1xOxidation [M1]; 1xTMT6plex [K14]; 1xTMT6plex [N-Term]; 1xPhospho [S6(100)]	1xAcetyl [N-Term]; 1xPhospho [S6(100)]	0.943049	1.01553	1.18071	0.00448595
pre-mRNA-splicing regulator, putative	PF3D7_1230800.1-p1	GGNYDDEEDYDSSTYSDR	1xTMT6plex [N-Term]; 2xPhospho [S12(99.4); S16(100)]	2xPhospho [S531(99.4); S535(100)]	1.16306	0.784652	0.907904	0.0134276
zinc finger protein, putative	PF3D7_1205500.1-p1	SISNSSEQANHK	1xAcetyl [N-Term]; 2xPhospho [S5(100); S6(100)]; 1xTMT6plex [K12]; 1xTMT6plex [N-Term]	1xAcetyl [N-Term]; 2xPhospho [S6(100); S7(100)]	0.647178	0.941333	0.915813	0.0124664
conserved Plasmodium membrane protein, unknown function	PF3D7_0719900.1-p1	GESVDEVASDGIAR	2xPhospho [S3(100); S9(100)]; 1xTMT6plex [N-Term]	2xPhospho [S452(100); S458(100)]	1.03269	1.08854	1.10394	0.000405187
conserved Plasmodium membrane protein, unknown function	PF3D7_0719900.1-p1	GESVDEVASDGIAR	1xTMT6plex [N-Term]; 1xPhospho [S9(100)]	1xPhospho [S458(100)]	0.950256	0.944272	0.916988	0.000119334
surface protein P113	PF3D7_1420700.1-p1	GEEHLQGSEQSIEASESSQK	1xPhospho [S11(100)]; 1xTMT6plex [K20]; 1xTMT6plex [N-Term]	1xPhospho [S901(100)]	1.1415	0.785167	0.937776	0.0114848
EMP1-trafficking protein	PF3D7_0202200.1-p1	GDSEAEAGGNDSR	1xTMT6plex [N-Term]; 1xPhospho [S3(100)]	1xPhospho [S142(100)]	0.891928	0.944238	0.935706	0.000307387
single-strand telomeric DNA-binding protein GBP2, putative	PF3D7_1006800.1-p1	SMENNSPSK	1xAcetyl [N-Term]; 1xOxidation [M2]; 1xTMT6plex [K9]; 1xTMT6plex [N-Term]; 1xPhospho [S6(99.6)]	1xAcetyl [N-Term]; 1xPhospho [S7(99.6)]	1.03648	1.05213	0.942901	0.00113684
knob-associated histidine-rich protein	PF3D7_0202000.1-p1	GASTTAGSTTGATTGANAVQSK	3xPhospho [S3(100); T4(99.2); S8(100)]; 1xTMT6plex [K22]; 1xTMT6plex [N-Term]	3xPhospho [S598(100); T599(99.2); S603(100)]	0.947544	0.917139	1.02069	0.00101919
knob-associated histidine-rich protein	PF3D7_0202000.1-p1	GASTTAGSTTGATTGANAVQSK	1xTMT6plex [K22]; 1xTMT6plex [N-Term]; 2xPhospho [S3(99.3); S8(99.3)]	2xPhospho [S598(99.3); S603(99.3)]	0.899206	0.886029	0.949077	0.000443477
knob-associated histidine-rich protein	PF3D7_0202000.1-p1	GASTTAGSTTGATTGANAVQSK	1xPhospho [S3(99.6)]; 1xTMT6plex [K22]; 1xTMT6plex [N-Term]	1xPhospho [S598(99.6)]	0.913333	0.883069	0.953011	0.000487924
cytoadherence linked asexual protein 3.1	PF3D7_0302500.1-p1	MNEADSADSDDEKDSDTPDDELMISR	1xTMT6plex [K13]; 1xTMT6plex [N-Term]; 2xPhospho [S6(100); S9(100)]	2xPhospho [S1395(100); S1398(100)]	1.0685	1.25943	1.06399	0.00322939
ubiquitin conjugation factor E4 B, putative	PF3D7_0826500.1-p1	SMPVNTTDSSTNNITTNR	1xOxidation [M2]; 1xTMT6plex [N-Term]; 1xPhospho [S1(100)]	1xPhospho [S253(100)]	1.24729	0.86766	1.04555	0.0106622
conserved Plasmodium protein, unknown function	PF3D7_1445700.1-p1	FSVFDSDDNSEEEIENK	1xTMT6plex [K17]; 1xTMT6plex [N-Term]; 2xPhospho [S6(100); S10(100)]	2xPhospho [S20(100); S24(100)]	0.767517	1.08599	0.821091	0.011976
secreted ookinete protein, putative	PF3D7_0108700.1-p1	NTEASVNNNVEENYLR	1xPhospho [S5(100)]; 1xTMT6plex [N-Term]	1xPhospho [S1040(100)]	1.4542	1.12563	1.09478	0.00870168
conserved Plasmodium protein, unknown function	PF3D7_0606000.1-p1	NTDVDKSDESPLSEQNAEIDNHNVLINR	1xTMT6plex [K6]; 1xTMT6plex [N-Term]; 2xPhospho [S7(100); S13(99.1)]	2xPhospho [S470(100); S476(99.1)]	0.972639	1.05216	0.980908	0.000634203
KRR1 small subunit processome component, putative	PF3D7_0208200.1-p1	SNAEEETVK	1xAcetyl [N-Term]; 1xTMT6plex [K9]; 1xTMT6plex [N-Term]; 1xPhospho [S1(100)]	1xAcetyl [N-Term]; 1xPhospho [S2(100)]	1.00938	1.04463	0.948574	0.000784794
cation transporting P-ATPase	PF3D7_0504000.1-p1	NSYHDDDLDDDDIQNK	1xPhospho [S2(100)]; 1xTMT6plex [K16]; 1xTMT6plex [N-Term]	1xPhospho [S247(100)]	1.10431	1.10822	0.700843	0.0188216
mannose-6-phosphate isomerase, putative	PF3D7_0801800.1-p1	FNTDLTESDMDEVDEDEKDEK	1xOxidation [M10]; 2xTMT6plex [K18; K21]; 1xTMT6plex [N-Term]; 2xPhospho [T6(100); S8(100)]	2xPhospho [T590(100); S592(100)]	0.896317	1.3139	1.19823	0.0117919
DnaJ protein, putative	PF3D7_1473200.1-p1	MENQNTGNDVNSGNSENAEK	1xTMT6plex [K20]; 1xTMT6plex [N-Term]; 1xPhospho [S15(100)]	1xPhospho [S94(100)]	1.51492	0.993105	1.22661	0.0143795
ATP-dependent RNA helicase DRS1, putative	PF3D7_1251500.1-p1	NVSDRDEDDVEEMK	1xPhospho [S3(100)]; 1xTMT6plex [K14]; 1xTMT6plex [N-Term]	1xPhospho [S45(100)]	0.955617	1.09153	1.26136	0.00636957
multidrug resistance-associated protein 1	PF3D7_0112200.1-p1	NVSLSSIINSSQDDESK	1xTMT6plex [K17]; 1xTMT6plex [N-Term]; 2xPhospho [S]	2xPhospho [S1523(100); S]	1.25326	1.33996	1.26613	0.000440634
small subunit rRNA processing factor, putative	PF3D7_1207100.1-p1	HEHDDENSNDEIVK	1xTMT6plex [K14]; 1xTMT6plex [N-Term]; 1xPhospho [S8(100)]	1xPhospho [S37(100)]	1.04429	1.02189	1.13432	0.00103553
protein transport protein SEC7, putative	PF3D7_1442900.1-p1	HEDRENENHSDGHNAER	1xTMT6plex [N-Term]; 1xPhospho [S10(100)]	1xPhospho [S1828(100)]	1.19395	0.926875	1.1777	0.00612447
40S ribosomal protein S12, putative	PF3D7_0307100.1-p1	SDVESADNNVVVEEK	1xAcetyl [N-Term]; 1xTMT6plex [K15]; 1xTMT6plex [N-Term]; 1xPhospho [S1(99.4)]	1xAcetyl [N-Term]; 1xPhospho [S2(99.4)]	1.06069	0.932881	1.04248	0.00155195
40S ribosomal protein S12, putative	PF3D7_0307100.1-p1	SDVESADNNVVVEEK	1xAcetyl [N-Term]; 1xTMT6plex [K15]; 1xTMT6plex [N-Term]; 2xPhospho [S1(100); S5(100)]	1xAcetyl [N-Term]; 2xPhospho [S2(100); S6(100)]	0.994158	1.15497	0.993534	0.00261829
nucleolar protein 56, putative	PF3D7_1118500.1-p1	HDEDQHSEHSHQDQDEQEEK	1xTMT6plex [K20]; 1xTMT6plex [N-Term]; 2xPhospho [S7(100); S10(100)]	2xPhospho [S473(100); S476(100)]	1.18655	1.07758	0.985149	0.00287544
antigen 332, DBL-like protein	PF3D7_1149000.1-p1	LVVEEEGSATEGIVEDR	1xPhospho [S8(100)]; 1xTMT6plex [N-Term]	1xPhospho [S3282(100)]	1.20692	0.921401	0.985352	0.00687534
FACT complex subunit SPT16, putative	PF3D7_0517400.1-p1	SEALDIDNAK	1xAcetyl [N-Term]; 1xPhospho [S1(100)]; 1xTMT6plex [K10]; 1xTMT6plex [N-Term]	1xAcetyl [N-Term]; 1xPhospho [S2(100)]	1.03698	0.963485	0.91722	0.00128289
RNA-binding protein, putative	PF3D7_1004400.1-p1	NYSPPNFSNESIER	1xTMT6plex [N-Term]; 2xPhospho [S3(100); S11(100)]	2xPhospho [S425(100); S433(100)]	1.07869	0.941385	1.02737	0.00155127
RNA-binding protein, putative	PF3D7_1004400.1-p1	NYSPPNFSNESIER	1xTMT6plex [N-Term]; 1xPhospho [S3(100)]	1xPhospho [S425(100)]	0.998768	1.01333	1.06942	0.000439425
SNF2 helicase, putative	PF3D7_0624600.1-p1	GVGTTFLSDGSMR	1xOxidation [M12]; 1xTMT6plex [N-Term]; 2xPhospho [S8(100); S11(100)]	2xPhospho [S1895(100); S1898(100)]	0.968573	1.03251	1.02465	0.000398132
SNF2 helicase, putative	PF3D7_0624600.1-p1	GVGTTFLSDGSMR	1xTMT6plex [N-Term]; 2xPhospho [S8(100); S11(100)]	2xPhospho [S1895(100); S1898(100)]	0.94453	1.0544	1.22137	0.00557435
heat shock protein 86 family protein	PF3D7_0708500.1-p1	IYDGDESEDDEGHDNK	1xTMT6plex [K16]; 1xTMT6plex [N-Term]; 1xPhospho [S7(100)]	1xPhospho [S116(100)]	0.788897	1.03374	0.857392	0.00659883
Plasmodium exported protein, unknown function	PF3D7_0702500.1-p1	NYSLGNLSTGTTSQGSTSSR	1xTMT6plex [N-Term]; 2xPhospho [S16(99.4); S/T/Y]	2xPhospho [S204(99.4); S/T/Y]	1.18044	1.34435	1.05867	0.00476698
glideosome-associated protein 40, putative	PF3D7_0515700.1-p1	GTSHMDSSSNQTSHGVISADEGR	1xOxidation [M5]; 1xTMT6plex [N-Term]; 2xPhospho [S18(100); T/S]	2xPhospho [S420(100); T/S]	1.00091	1.00166	0.953239	0.000264181
glideosome-associated protein 40, putative	PF3D7_0515700.1-p1	GTSHMDSSSNQTSHGVISADEGR	1xTMT6plex [N-Term]; 2xPhospho [S3(99.3); S18(100)]	2xPhospho [S405(99.3); S420(100)]	0.932341	0.876265	1.1059	0.00502416
glideosome-associated protein 40, putative	PF3D7_0515700.1-p1	GTSHMDSSSNQTSHGVISADEGR	1xTMT6plex [N-Term]; 1xPhospho [S3(99.5)]	1xPhospho [S405(99.5)]	0.889825	1.31584	1.0697	0.0125499
polyadenylate-binding protein-interacting protein 1, putative	PF3D7_1107300.1-p1	LYNNEHVDSYDSGVDCVSVQNK	1xCarbamidomethyl [C16]; 2xPhospho [S9(100); S12(100)]; 1xTMT6plex [K22]; 1xTMT6plex [N-Term]	2xPhospho [S2003(100); S2006(100)]	1.43581	0.782022	1.12155	0.0275778
Plasmodium exported protein, unknown function	PF3D7_0702500.1-p1	NYSLGNLSTGTTSQGSTSSR	1xTMT6plex [N-Term]; 1xPhospho [S16(99.7)]	1xPhospho [S204(99.7)]	1.25666	1.19191	1.00496	0.00426939
conserved Plasmodium protein, unknown function	PF3D7_1229300.1-p1	GTFDNVYEESCESFLPK	1xCarbamidomethyl [C11]; 2xPhospho [S10(100); S13(100)]; 1xTMT6plex [K17]; 1xTMT6plex [N-Term]	2xPhospho [S943(100); S946(100)]	1.19246	0.957272	0.92516	0.00669012
U3 small nucleolar RNA-associated protein 4, putative	PF3D7_1333600.1-p1	GTCENDSSSETEEK	1xCarbamidomethyl [C3]; 1xTMT6plex [K14]; 1xTMT6plex [N-Term]; 2xPhospho [S/T]		1.02093	1.07806	0.946225	0.00141096
Plasmodium exported protein, unknown function	PF3D7_0113200.1-p1	SENENDDESDYDDDEELQGHSVVYNDK	1xPhospho [S9(99.3)]; 1xTMT6plex [K27]; 1xTMT6plex [N-Term]	1xPhospho [S365(99.3)]	0.807579	1.01855	0.833214	0.0055748
conserved Plasmodium protein, unknown function	PF3D7_1138700.1-p1	SFSNEEINTDDEYNNQEQR	1xPhospho [T9(100)]; 1xTMT6plex [N-Term]	1xPhospho [T1173(100)]	0.884726	1.24217	1.00553	0.00995739
DNA/RNA-binding protein Alba 2	PF3D7_1346300.1-p1	SGDEEEEEEEEEEDEENNK	1xPhospho [S1(100)]; 1xTMT6plex [K19]; 1xTMT6plex [N-Term]	1xPhospho [S98(100)]	0.685895	1.27964	0.876712	0.0324687
conserved Plasmodium protein, unknown function	PF3D7_0317300.1-p1	SHFSGDNEYIQDQLSNR	1xTMT6plex [N-Term]; 1xPhospho [S4(100)]	1xPhospho [S568(100)]	0.964748	0.836031	1.26083	0.0148481
antigen 332, DBL-like protein	PF3D7_1149000.1-p1	TMDEEIGDQGSVAEK	1xOxidation [M2]; 1xTMT6plex [K15]; 1xTMT6plex [N-Term]; 1xPhospho [S11(100)]	1xPhospho [S1358(100)]	0.719057	0.998077	0.724977	0.0125428
calcium-transporting ATPase	PF3D7_0106300.1-p1	LKDEGNVEALTDDGEEGSIDEADPYSDYFSSDSK	2xPhospho [T11(100); S18(99.9)]; 2xTMT6plex [K2; K34]; 1xTMT6plex [N-Term]	2xPhospho [T427(100); S434(99.9)]	0.655267	0.748852	1.12626	0.0279161
conserved Plasmodium protein, unknown function	PF3D7_0606000.1-p1	NIVSDDHNIDDDDDDDYIYEK	1xPhospho [S4(100)]; 1xTMT6plex [K21]; 1xTMT6plex [N-Term]	1xPhospho [S787(100)]	1.12045	1.0951	0.842233	0.00750744
mRNA-decapping enzyme subunit 1, putative	PF3D7_1032100.1-p1	NENESMNSDGNNDVTR	1xPhospho [S8(100)]; 1xTMT6plex [N-Term]	1xPhospho [S158(100)]	1.15517	0.836081	0.82772	0.0129031
conserved Plasmodium protein, unknown function	PF3D7_0807600.1-p1	TSNFYNNDDSSM	1xPhospho [S11(100)]; 1xOxidation [M12]; 1xTMT6plex [N-Term]	1xPhospho [S1333(100)]	0.944777	1.10653	1.01449	0.00209441
antigen 332, DBL-like protein	PF3D7_1149000.1-p1	VQEEDESVTEELPEEDIINEK	1xPhospho [S7(100)]; 1xTMT6plex [K21]; 1xTMT6plex [N-Term]	1xPhospho [S969(100)]	1.06111	0.902111	0.958031	0.00227929
AP2 domain transcription factor AP2-O5, putative	PF3D7_1449500.1-p1	AHGYDDSEYSTR	1xTMT6plex [N-Term]; 2xPhospho [S7(100); S10(100)]	2xPhospho [S591(100); S594(100)]	1.00057	1.02618	1.03736	0.000113628
pre-mRNA-processing-splicing factor 8, putative	PF3D7_0405400.1-p1	NKDETYEIDSTVENDSHDGSLK	2xTMT6plex [K2; K22]; 1xTMT6plex [N-Term]; 2xPhospho [S16(100); S/T/Y]	2xPhospho [S857(100); S/T/Y]	1.11305	1.06762	1.04943	0.000308596
antigen 332, DBL-like protein	PF3D7_1149000.1-p1	VQEEDESVTEELPEEDIINEK	2xPhospho [S7; T9]; 1xTMT6plex [K21]; 1xTMT6plex [N-Term]	2xPhospho [S969; T971]	0.993978	0.652759	1.14528	0.0236307
antigen 332, DBL-like protein	PF3D7_1149000.1-p1	VQEEEESAYQEIVQDGSVTK	1xPhospho [S17]; 1xTMT6plex [K20]; 1xTMT6plex [N-Term]	1xPhospho [S1000]	0.832444	0.930103	1.13488	0.00840627
EMP1-trafficking protein	PF3D7_0202200.1-p1	AVSSSNDDNNTNDEGK	1xPhospho [S3(99.6)]; 1xTMT6plex [K16]; 1xTMT6plex [N-Term]	1xPhospho [S160(99.6)]	0.896871	0.914754	0.89815	4.06604e-05
ring-infected erythrocyte surface antigen	PF3D7_0102200.1-p1	ASITNSAINYYDTVK	1xTMT6plex [K15]; 1xTMT6plex [N-Term]; 2xPhospho [S2(100); T/S/Y]	2xPhospho [S382(100); S/T/Y]	0.919021	1.13583	1.31485	0.0102214
non-SERCA-type Ca2+ -transporting P-ATPase	PF3D7_1211900.1-p1	NEVLNNSNNVEDGDNENSK	1xPhospho [S7]; 1xTMT6plex [K19]; 1xTMT6plex [N-Term]	1xPhospho [S69]	1.02792	1.02254	0.95116	0.000610739
exported protein 2	PF3D7_1471100.1-p1	YEFDVDSSETDSTK	1xTMT6plex [K14]; 1xTMT6plex [N-Term]; 1xPhospho [S8(99.7)]	1xPhospho [S235(99.7)]	0.68374	1.16979	1.04927	0.0220567
mature parasite-infected erythrocyte surface antigen	PF3D7_0500800.1-p1	VSGPYENSENSNVTSESEETK	1xTMT6plex [K21]; 1xTMT6plex [N-Term]; 1xPhospho [S2(100)]	1xPhospho [S342(100)]	0.866909	1.25066	1.12507	0.0107461
vacuolar protein sorting-associated protein 9, putative	PF3D7_0815800.1-p1	DNCINDNISESNSGNK	1xCarbamidomethyl [C3]; 1xPhospho [S9(99.6)]; 1xTMT6plex [K16]; 1xTMT6plex [N-Term]	1xPhospho [S1296(99.6)]	1.01232	0.834443	0.993752	0.0035361
multidrug resistance protein 1	PF3D7_0523000.1-p1	DLEAMENYYEENTNDTYENK	1xTMT6plex [K20]; 1xTMT6plex [N-Term]; 2xPhospho [T13(99.2); T16(100)]	2xPhospho [T496(99.2); T499(100)]	1.19598	1.21029	1.24951	0.000172354
basal complex transmembrane protein 1	PF3D7_0611600.1-p1	NESNQNSSHENIYYQK	1xTMT6plex [K16]; 1xTMT6plex [N-Term]; 2xPhospho [S3(100); S7(99.5)]	2xPhospho [S397(100); S401(99.5)]	1.27139	0.942018	1.15062	0.00728005
EMP1-trafficking protein	PF3D7_0202200.1-p1	AVSSSNDDNNTNDEGKDK	2xTMT6plex [K16; K18]; 1xTMT6plex [N-Term]; 1xPhospho [S3(100)]	1xPhospho [S160(100)]	1.00778	1.052	0.78717	0.0073673
elongation factor 1-gamma, putative	PF3D7_1338300.1-p1	DDNNNNNNNDADNQHADLLSDDLAEK	1xPhospho [S20(100)]; 1xTMT6plex [K26]; 1xTMT6plex [N-Term]	1xPhospho [S240(100)]	1.10078	0.953906	1.09644	0.00210343
mature parasite-infected erythrocyte surface antigen	PF3D7_0500800.1-p1	VSGPYENSENSNVTSESEETK	1xTMT6plex [K21]; 1xTMT6plex [N-Term]; 2xPhospho [T14(100); S15(100)]	2xPhospho [T354(100); S355(100)]	1.19544	1.12713	0.94585	0.00463976
HAD superfamily protein, putative	PF3D7_0303200.1-p1	TYEDVEEDLETSPLSSPR	1xTMT6plex [N-Term]; 2xPhospho [S15(99.4); T/S/Y]	2xPhospho [S109(99.4); T/S/Y]	0.945661	1.06708	0.877916	0.00328159
conserved Plasmodium protein, unknown function	PF3D7_0604500.1-p1	NNLNDSFDSLNNNDNNNMNR	1xTMT6plex [N-Term]; 2xPhospho [S6(100); S9(100)]	2xPhospho [S229(100); S232(100)]	0.871393	0.716553	0.615585	0.0101019
knob-associated histidine-rich protein	PF3D7_0202000.1-p1	VDSTSADNKSTNAATPGAK	2xTMT6plex [K9; K19]; 1xTMT6plex [N-Term]; 1xPhospho [S10(99.5)]	1xPhospho [S501(99.5)]	1.05004	0.981798	1.04034	0.000432963
zinc finger protein, putative	PF3D7_1008100.1-p1	NELHESPGNTYDSNDEFLSK	2xPhospho [S6; S13]; 1xTMT6plex [K20]; 1xTMT6plex [N-Term]	2xPhospho [S1698; S1705]	1.12154	0.973366	1.264	0.00556884
conserved Plasmodium protein, unknown function	PF3D7_0723400.1-p1	DNDVTSNLSDR	1xPhospho [S9(100)]; 1xTMT6plex [N-Term]	1xPhospho [S1246(100)]	0.936518	0.915253	0.914227	6.20905e-05
DNA/RNA-binding protein Alba 1	PF3D7_0814200.1-p1	CGSTVITDQYVSGQDNSEHVVQEK	1xCarbamidomethyl [C1]; 1xTMT6plex [K24]; 1xTMT6plex [N-Term]; 1xPhospho [S17(100)]	1xPhospho [S88(100)]	0.870716	0.990803	0.841763	0.00255407
polyadenylate-binding protein-interacting protein 1, putative	PF3D7_1107300.1-p1	TSVTNVHNSNDEGTK	1xTMT6plex [K15]; 1xTMT6plex [N-Term]; 1xPhospho [S9(100)]	1xPhospho [S1659(100)]	0.952606	1.02051	1.04428	0.000744927
U3 small nucleolar RNA-associated protein 21, putative	PF3D7_1357700.1-p1	TSEQESQQQDEQEENQESNVESK	1xPhospho [S6(100)]; 1xTMT6plex [K23]; 1xTMT6plex [N-Term]	1xPhospho [S1060(100)]	1.26139	1.12196	1.06355	0.00259878
conserved Plasmodium membrane protein, unknown function	PF3D7_0214800.1-p1	NEFINSSENDNVNER	1xTMT6plex [N-Term]; 2xPhospho [S6(100); S7(100)]	2xPhospho [S665(100); S666(100)]	1.07843	0.921703	1.17528	0.00483646
cAMP-dependent protein kinase regulatory subunit	PF3D7_1223100.1-p1	NILNDDGSSDGNDTDVHSMFDR	1xTMT6plex [N-Term]; 2xPhospho [S8(100); S9(100)]	2xPhospho [S113(100); S114(100)]	1.05478	1.65281	1.77543	0.0214794
conserved Plasmodium protein, unknown function	PF3D7_0827300.1-p1	YIEDENNNTGDYASNTSETK	2xPhospho [Y/S/T]; 1xTMT6plex [K20]; 1xTMT6plex [N-Term]	2xPhospho [T/S/Y]	1.01141	1.31609	0.877428	0.0144408
nucleoporin NUP637, putative	PF3D7_0609000.1-p1	VEEDEIDSIGDSR	1xTMT6plex [N-Term]; 1xPhospho [S8(100)]	1xPhospho [S4476(100)]	0.852071	1.02653	0.823543	0.0049247
conserved Plasmodium protein, unknown function	PF3D7_1110100.1-p1	VGTLNHDNLNDDTNR	1xTMT6plex [N-Term]; 1xPhospho [T3(100)]	1xPhospho [T428(100)]	1.19289	1.12169	0.9978	0.00265434
eukaryotic translation initiation factor 3 subunit C, putative	PF3D7_1206200.1-p1	AIDEDSGDNVTESSESEVEEK	1xTMT6plex [K21]; 1xTMT6plex [N-Term]; 1xPhospho [T11(98.7)]	1xPhospho [T19(98.7)]	1.06648	0.72046	0.72627	0.0181374
RNA polymerase I	PF3D7_0509400.1-p1	NNINLISSDDDQENIEENEEGQK	1xTMT6plex [K23]; 1xTMT6plex [N-Term]; 2xPhospho [S7(100); S8(100)]	2xPhospho [S2659(100); S2660(100)]	1.11948	1.25156	1.29613	0.00187725
ribonuclease, putative	PF3D7_0615400.1-p1	NNESLTNTSGDDTSNK	1xTMT6plex [K16]; 1xTMT6plex [N-Term]; 1xPhospho [S9(100)]	1xPhospho [S615(100)]	0.846591	1.13659	1.17686	0.00961336
chromodomain-helicase-DNA-binding protein 1 homolog, putative	PF3D7_1023900.1-p1	NNENSNDESDGGNNK	1xTMT6plex [K15]; 1xTMT6plex [N-Term]; 2xPhospho [S5(100); S9(100)]	2xPhospho [S2292(100); S2296(100)]	0.866342	1.04431	0.9198	0.00310792
DNA ligase I	PF3D7_1304100.1-p1	NIDYNDDTESE	1xTMT6plex [N-Term]; 2xPhospho [T8(100); S10(100)]	2xPhospho [T909(100); S911(100)]	0.90479	1.03833	1.0071	0.00167746
conserved Plasmodium protein, unknown function	PF3D7_1133100.1-p1	TTSDSQNELTNYNSYHTDNSDNEEITK	2xPhospho [Y/T/S]; 1xTMT6plex [K27]; 1xTMT6plex [N-Term]		0.729372	0.631105	1.08742	0.0276836
translocation protein SEC63, putative	PF3D7_1318800.1-p1	ASADQENYVPEDDANDESDDD	1xTMT6plex [N-Term]; 1xPhospho [S18(100)]	1xPhospho [S648(100)]	0.955829	0.993979	0.83555	0.00263335
conserved protein, unknown function	PF3D7_0813300.1-p1	NLENNEDDETNVGR	1xTMT6plex [N-Term]; 1xPhospho [T10(100)]	1xPhospho [T150(100)]	0.893012	0.919443	0.814223	0.0013003
conserved Plasmodium protein, unknown function	PF3D7_1308400.1-p1	DIEEDSENDNNSR	1xTMT6plex [N-Term]; 1xPhospho [S6(100)]	1xPhospho [S4866(100)]	0.85992	0.930372	0.984707	0.00152158
ATP-dependent RNA helicase DBP10, putative	PF3D7_0827000.1-p1	YNNDISDNNDNNSENEEK	1xTMT6plex [K18]; 1xTMT6plex [N-Term]; 2xPhospho [S6(100); S13(100)]	2xPhospho [S1167(100); S1174(100)]	1.06452	1.19221	0.907556	0.00603575
syntaxin, Qa-SNARE family	PF3D7_1104100.1-p1	YNNSTEFQSVDSTIEEK	2xPhospho [S9(100); S12(99.4)]; 1xTMT6plex [K17]; 1xTMT6plex [N-Term]	2xPhospho [S191(100); S194(99.4)]	1.13789	1.14018	1.22563	0.000610671
serine/arginine-rich splicing factor 4	PF3D7_1022400.1-p1	ANAADENANGNVSN	1xTMT6plex [N-Term]; 1xPhospho [S13(100)]	1xPhospho [S537(100)]	1.31576	1.12721	1.0083	0.00599952
CCR4-NOT transcription complex subunit 4, putative	PF3D7_1235300.1-p1	AVCDMNSSDIEER	1xCarbamidomethyl [C3]; 1xTMT6plex [N-Term]; 2xPhospho [S7(100); S8(100)]	2xPhospho [S73(100); S74(100)]	0.911428	0.919559	1.24948	0.0115569
antigen 332, DBL-like protein	PF3D7_1149000.1-p1	VIEQEGSNTEVAEDVEEK	1xTMT6plex [K18]; 1xTMT6plex [N-Term]; 1xPhospho [S7(100)]	1xPhospho [S2583(100)]	0.907486	0.993694	0.85097	0.00203984
conserved Plasmodium protein, unknown function	PF3D7_1237200.1-p1	DIVEGFETNVSDNEESDQKDNVDDDER	3xPhospho [T8(100); S11(100); S16(100)]; 1xTMT6plex [K19]; 1xTMT6plex [N-Term]	3xPhospho [T1344(100); S1347(100); S1352(100)]	1.47599	1.20896	0.978743	0.0135599
sporozoite threonine and asparagine-rich protein	PF3D7_0702300.1-p1	YNSENTNTNNNIPESSSTYTNTR	1xTMT6plex [N-Term]; 1xPhospho [S16(98.8)]	1xPhospho [S95(98.8)]	1.11369	1.11875	0.732349	0.016356
CCR4-NOT transcription complex subunit 4, putative	PF3D7_1235300.1-p1	AVCDMNSSDIEER	1xCarbamidomethyl [C3]; 1xOxidation [M5]; 1xTMT6plex [N-Term]; 2xPhospho [S7(100); S8(100)]	2xPhospho [S73(100); S74(100)]	0.834751	1.02939	0.997199	0.00396486
triose phosphate transporter	PF3D7_0508300.1-p1	NEYGTFPITINEGYSDNVGDNK	1xPhospho [S15]; 1xTMT6plex [K22]; 1xTMT6plex [N-Term]	1xPhospho [S22]	0.992159	0.884887	1.47093	0.0250823
copper-transporting ATPase	PF3D7_0904900.1-p1	NENINSNYNSTNNK	2xPhospho [S6(100); S/T/Y]; 1xTMT6plex [K14]; 1xTMT6plex [N-Term]	2xPhospho [S260(100); S/T/Y]	1.08374	1.30892	0.869714	0.0133252
conserved Plasmodium protein, unknown function	PF3D7_1139800.1-p1	DEHDSNNAHTNTR	1xTMT6plex [N-Term]; 1xPhospho [S5(100)]	1xPhospho [S613(100)]	0.783959	0.834979	0.837376	0.000452342
eukaryotic translation initiation factor 3 subunit C, putative	PF3D7_1206200.1-p1	AIDEDSGDNVTESSESEVEEK	1xTMT6plex [K21]; 1xTMT6plex [N-Term]; 2xPhospho [S6(100); S/T]	2xPhospho [S14(100); S/T]	0.972774	0.837402	0.764057	0.00503722
AP2 domain transcription factor AP2-O5, putative	PF3D7_1449500.1-p1	ASEIVESDMYESNEDSNTK	1xTMT6plex [K19]; 1xTMT6plex [N-Term]; 2xPhospho [S7(100); S12(100)]	2xPhospho [S36(100); S41(100)]	1.07121	0.991937	1.03771	0.00049367
AP2 domain transcription factor AP2-O5, putative	PF3D7_1449500.1-p1	ASEIVESDMYESNEDSNTK	1xOxidation [M9]; 1xTMT6plex [K19]; 1xTMT6plex [N-Term]; 2xPhospho [S7(100); S12(100)]	2xPhospho [S36(100); S41(100)]	0.951163	1.28216	1.08235	0.007496
multidrug resistance protein 1	PF3D7_0523000.1-p1	NFSLISNSMTSNELLEMK	2xPhospho [S8; T10]; 1xOxidation [M17]; 1xTMT6plex [K18]; 1xTMT6plex [N-Term]	2xPhospho [S511; T513]	0.719495	0.788073	1.32597	0.0388315
WD repeat-containing protein, putative	PF3D7_0321800.1-p1	TSNSDDELEIISR	1xTMT6plex [N-Term]; 1xPhospho [S4(100)]	1xPhospho [S1452(100)]	1.18622	1.16483	0.989662	0.00311142
conserved Plasmodium protein, unknown function	PF3D7_1237200.1-p1	DIVEGFETNVSDNEESDQKDNVDDDER	2xPhospho [S16(99.5); S/T]; 1xTMT6plex [K19]; 1xTMT6plex [N-Term]	2xPhospho [S1352(99.5); T/S]	0.858644	1.1449	0.935355	0.00754005
CCR4-NOT transcription complex subunit 4, putative	PF3D7_1235300.1-p1	AVCDMNSSDIEER	1xCarbamidomethyl [C3]; 1xTMT6plex [N-Term]; 1xPhospho [S]		1.24536	0.906999	1.04624	0.00837387
Plasmodium exported protein, unknown function	PF3D7_0702500.1-p1	YNTSNLASSSTTESSVSGLNTNEAHV	1xTMT6plex [N-Term]; 2xPhospho [S9(98.6); S15(100)]	2xPhospho [S236(98.6); S242(100)]	1.26434	1.62868	1.03709	0.0168617
tetratricopeptide repeat protein, putative	PF3D7_0921600.1-p1	NIINVEEENSSFEESR	1xTMT6plex [N-Term]; 2xPhospho [S10(100); S11(100)]	2xPhospho [S1619(100); S1620(100)]	1.11015	0.956446	1.01386	0.00190171
major facilitator superfamily-related transporter, putative	PF3D7_1129900.1-p1	DEYAASTNNSSNLVK	1xTMT6plex [K15]; 1xTMT6plex [N-Term]; 1xPhospho [S10(100)]	1xPhospho [S395(100)]	1.03733	1.04211	1.12835	0.000764165
protein transport protein SEC7, putative	PF3D7_1442900.1-p1	DDNANISNDDEEHEK	1xTMT6plex [K15]; 1xTMT6plex [N-Term]; 1xPhospho [S7(100)]	1xPhospho [S3352(100)]	0.971883	0.992309	0.882454	0.00126144
CDT1-like protein, putative	PF3D7_1343300.1-p1	TPQESNADDFIVIQDSPIK	2xPhospho [T1; S16]; 1xTMT6plex [K19]; 1xTMT6plex [N-Term]	2xPhospho [T719; S734]	0.957557	1.03478	1.11158	0.0018416
large subunit rRNA methyltransferase, putative	PF3D7_1354300.1-p1	DDLEIDHYEDTSSETEK	2xPhospho [S13(99.7); T/S/Y]; 1xTMT6plex [K17]; 1xTMT6plex [N-Term]	2xPhospho [S527(99.7); T/S/Y]	0.808705	1.0695	0.830596	0.00844848
chloroquine resistance transporter	PF3D7_0709000.1-p1	NEENEDSEGELTNVDSIITQ	1xTMT6plex [N-Term]; 1xPhospho [S7(100)]	1xPhospho [S411(100)]	0.918916	1.08606	1.0633	0.0026082
rhomboid protease ROM1	PF3D7_1114100.1-p1	TPDYYQSQSSFVQR	1xTMT6plex [N-Term]; 1xPhospho [S10(99.7)]	1xPhospho [S32(99.7)]	1.19973	1.00726	1.17237	0.00283628
nucleoporin NUP205, putative	PF3D7_1364200.1-p1	NNDNVDEENDSNESFNDK	1xTMT6plex [K18]; 1xTMT6plex [N-Term]; 2xPhospho [S11(100); S14(100)]	2xPhospho [S56(100); S59(100)]	1.01129	0.823827	0.968748	0.00366564
conserved protein, unknown function	PF3D7_0908300.1-p1	YTTPLCSETFNPYNLK	1xCarbamidomethyl [C6]; 1xTMT6plex [K16]; 1xTMT6plex [N-Term]; 2xPhospho [T3(99.5); S7(99.5)]	2xPhospho [T280(99.5); S284(99.5)]	0.612063	1.08977	0.901401	0.0246869
serine/threonine protein kinase, FIKK family	PF3D7_0805700.1-p1	YENPSNTYNDLLNNR	1xPhospho [S5(100)]; 1xTMT6plex [N-Term]	1xPhospho [S831(100)]	0.97729	1.41654	1.1874	0.0111021
conserved Plasmodium protein, unknown function	PF3D7_1320700.1-p1	NINDQISNDGNIENER	1xTMT6plex [N-Term]; 1xPhospho [S7(100)]	1xPhospho [S872(100)]	0.954686	0.957164	0.961101	3.80493e-06
MSP7-like protein	PF3D7_1334500.1-p1	TNIYDSDEESESSEETSK	1xTMT6plex [K18]; 1xTMT6plex [N-Term]; 2xPhospho [S6(100); S12(99.4)]	2xPhospho [S303(100); S309(99.4)]	0.785654	1.1075	1.01059	0.0095609
MSP7-like protein	PF3D7_1334500.1-p1	TNIYDSDEESESSEETSK	1xPhospho [S6(100)]; 1xTMT6plex [K18]; 1xTMT6plex [N-Term]	1xPhospho [S303(100)]	0.809443	1.13478	0.783824	0.0150824
eukaryotic translation initation factor 4 gamma	PF3D7_1312900.1-p1	NNSIDMNNSNINNYTNQQTR	1xPhospho [S3(100)]; 1xTMT6plex [N-Term]	1xPhospho [S316(100)]	1.43031	0.855975	0.891929	0.0293914
conserved protein, unknown function	PF3D7_1141300.1-p1	VYSSNDEYYYDEK	2xPhospho [S3(100); S4(100)]; 1xTMT6plex [K13]; 1xTMT6plex [N-Term]	2xPhospho [S70(100); S71(100)]	0.987547	1.08865	0.948804	0.00170482
Plasmodium exported protein, unknown function	PF3D7_0301700.1-p1	VTVLEPQTENSEDEENYEK	1xTMT6plex [K19]; 1xTMT6plex [N-Term]; 2xPhospho [T8(100); S11(100)]	2xPhospho [T149(100); S152(100)]	0.881039	1.02222	0.873718	0.0027147
conserved Plasmodium protein, unknown function	PF3D7_1467600.1-p1	DQNESVPVDSTSQQSTSADKEEGK	2xTMT6plex [K20; K24]; 1xTMT6plex [N-Term]; 2xPhospho [S12(100); S15(99.1)]	2xPhospho [S39(100); S42(99.1)]	0.871574	1.49829	1.28306	0.0220464
LEM3/CDC50 family protein, putative	PF3D7_1029400.1-p1	ASSDPNNLAGADHSQK	1xPhospho [S2(100)]; 1xTMT6plex [K16]; 1xTMT6plex [N-Term]	1xPhospho [S480(100)]	1.14507	0.939193	0.933047	0.00476437
antigen 332, DBL-like protein	PF3D7_1149000.1-p1	VEEESATEEVDER	1xTMT6plex [N-Term]; 1xPhospho [S5(99.8)]	1xPhospho [S5002(99.8)]	1.04351	0.847351	0.90198	0.00391872
copper-transporting ATPase	PF3D7_0904900.1-p1	VEESEGVDENR	1xTMT6plex [N-Term]; 1xPhospho [S4(100)]	1xPhospho [S287(100)]	0.812275	1.0829	0.862296	0.00808164
pre-mRNA-splicing helicase BRR2, putative	PF3D7_0422500.1-p1	YYDEENVSDDDNYYESTK	1xPhospho [S8(100)]; 1xTMT6plex [K18]; 1xTMT6plex [N-Term]	1xPhospho [S556(100)]	1.14854	0.919176	1.19408	0.00606577
DNA topoisomerase 2	PF3D7_1433500.1-p1	ADDLNSNELDNTLSVSK	1xTMT6plex [K17]; 1xTMT6plex [N-Term]; 2xPhospho [T/S]	2xPhospho [T1294; S1296]	1.07409	1.11381	0.963946	0.00181557
phosphatidylinositol transfer protein, putative	PF3D7_1351000.1-p1	DQSQVITSEEDSEMK	1xOxidation [M14]; 1xTMT6plex [K15]; 1xTMT6plex [N-Term]; 2xPhospho [T7(100); S8(100)]	2xPhospho [T1319(100); S1320(100)]	0.967171	0.998798	0.955559	0.000175976
ubiquitin-like protein, putative	PF3D7_0922100.1-p1	YYDSNSSISPNEDAYVER	2xPhospho [S6(100); S7(100)]; 1xTMT6plex [N-Term]	2xPhospho [S513(100); S514(100)]	1.10534	0.949789	0.999465	0.0020233
conserved Plasmodium protein, unknown function	PF3D7_0920400.1-p1	VTSSTQDEEDTDYLR	1xTMT6plex [N-Term]; 2xPhospho [S4(99.4); T5(100)]	2xPhospho [S5(99.4); T6(100)]	1.03051	0.976821	0.95974	0.000464393
Plasmodium exported protein, unknown function	PF3D7_0301700.1-p1	VTVLEPQTENSEDEENYEK	1xTMT6plex [K19]; 1xTMT6plex [N-Term]; 1xPhospho [S11(100)]	1xPhospho [S152(100)]	1.05415	1.01436	0.782046	0.00788017
eukaryotic translation initiation factor 2-alpha kinase	PF3D7_0628200.1-p1	TNAQGIYEESENDEGR	1xTMT6plex [N-Term]; 1xPhospho [S10(100)]	1xPhospho [S2395(100)]	1.08022	0.982229	1.02477	0.000759145
conserved Plasmodium protein, unknown function	PF3D7_0529800.1-p1	NNLESQITSDEENDAK	2xPhospho [T8(100); S9(100)]; 1xTMT6plex [K16]; 1xTMT6plex [N-Term]	2xPhospho [T1482(100); S1483(100)]	0.858381	1.16227	1.01111	0.00745143
translocation protein SEC63, putative	PF3D7_1318800.1-p1	VSSDDEDDDDNEQGK	1xTMT6plex [K15]; 1xTMT6plex [N-Term]; 1xPhospho [S3(99.7)]	1xPhospho [S605(99.7)]	0.864089	1.12619	0.922078	0.00663691
Plasmodium exported protein (PHISTb), unknown function	PF3D7_0731300.1-p1	DGNDSSSEELDNTNVPTSKPK	2xTMT6plex [K19; K21]; 1xTMT6plex [N-Term]; 1xPhospho [S5(99.6)]	1xPhospho [S78(99.6)]	1.0192	0.992011	0.996289	7.09051e-05
HAD superfamily protein, putative	PF3D7_0303200.1-p1	NHGNDQDSDNDEDEDDDDIIDR	1xPhospho [S8(100)]; 1xTMT6plex [N-Term]	1xPhospho [S209(100)]	0.959158	0.896008	1.26434	0.0117506
early transcribed membrane protein 10.2	PF3D7_1033200.1-p1	DAESSTGQIPTPTESSHGISDGK	1xTMT6plex [K23]; 1xTMT6plex [N-Term]; 1xPhospho [S/T]		1.20978	1.04305	0.950314	0.00501678
conserved Plasmodium protein, unknown function	PF3D7_0817300.1-p1	DANNDSSDEEDDEYLNQNK	1xTMT6plex [K19]; 1xTMT6plex [N-Term]; 2xPhospho [S6(100); S7(100)]	2xPhospho [S138(100); S139(100)]	0.810329	0.909506	0.703281	0.00539119
conserved Plasmodium protein, unknown function	PF3D7_1359600.1-p1	DDMNNSDDEESVDNSNK	1xPhospho [S6]; 1xOxidation [M3]; 1xTMT6plex [K17]; 1xTMT6plex [N-Term]	1xPhospho [S1805]	0.657224	1.00798	0.975065	0.0157673
eukaryotic translation initiation factor 3 subunit C, putative	PF3D7_1206200.1-p1	WAAIDSSSSEEEER	2xPhospho [S8(99.8); S]; 1xTMT6plex [N-Term]	2xPhospho [S47(99.8); S]	1.07201	0.935302	1.05249	0.00174731
conserved Plasmodium protein, unknown function	PF3D7_0208100.1-p1	DNIHYNDYSEGDGK	1xPhospho [S9(100)]; 1xTMT6plex [K14]; 1xTMT6plex [N-Term]	1xPhospho [S1240(100)]	1.21037	1.03887	1.12077	0.00193788
protein phosphatase PPM2	PF3D7_1138500.1-p1	YSVPTQEDEEESDTR	1xTMT6plex [N-Term]; 2xPhospho [S2(100); T5(100)]	2xPhospho [S139(100); T142(100)]	1.04597	1.0418	0.987002	0.000343428
Plasmodium exported protein, unknown function	PF3D7_0702500.1-p1	NNSDGSTENHLSGSNSDGR	1xTMT6plex [N-Term]; 1xPhospho [S16(99.6)]	1xPhospho [S155(99.6)]	0.96858	0.90251	0.994473	0.000820569
conserved Plasmodium protein, unknown function	PF3D7_1359600.1-p1	DDMNNSDDEESVDNSNK	2xPhospho [S6(100); S11(100)]; 1xTMT6plex [K17]; 1xTMT6plex [N-Term]	2xPhospho [S1805(100); S1810(100)]	0.860708	1.08815	0.900388	0.00541034
S-adenosylmethionine synthetase	PF3D7_0922200.1-p1	VSIDEQSPDIAQCVHENR	1xCarbamidomethyl [C13]; 1xPhospho [S2(100)]; 1xTMT6plex [N-Term]	1xPhospho [S102(100)]	0.931759	1.12264	1.18051	0.00482239
signal recognition particle receptor subunit alpha, putative	PF3D7_1366600.1-p1	YEGDYDDSSDGAIESK	1xTMT6plex [K16]; 1xTMT6plex [N-Term]; 2xPhospho [S8(100); S9(100)]	2xPhospho [S254(100); S255(100)]	1.01234	1.03643	1.09612	0.000563741
ubiquitin carboxyl-terminal hydrolase 1, putative	PF3D7_0104300.1-p1	YFEQEYGSDQHDQR	1xTMT6plex [N-Term]; 1xPhospho [S8(100)]	1xPhospho [S3047(100)]	0.939536	0.985513	0.878656	0.00109471
conserved Plasmodium protein, unknown function	PF3D7_1237500.1-p1	DNFEEDNFSQDNELSDISSKDNR	3xPhospho [S9; S15; S18]; 1xTMT6plex [K20]; 1xTMT6plex [N-Term]	3xPhospho [S1602; S1608; S1611]	1.3491	1.02042	1.28103	0.00670708
ring-exported protein 1	PF3D7_0935900.1-p1	ADYSSNEEETPK	1xAcetyl [N-Term]; 1xTMT6plex [K12]; 1xTMT6plex [N-Term]; 2xPhospho [S4(99.7); S/T/Y]	1xAcetyl [N-Term]; 2xPhospho [S5(99.7); S/T/Y]	0.739483	1.07873	0.87427	0.0118596
skeleton-binding protein 1	PF3D7_0501300.1-p1	TQQNPQQNAQQNTQQNTQQQSTTK	1xPhospho [S21(98.9)]; 1xTMT6plex [K24]; 1xTMT6plex [N-Term]	1xPhospho [S324(98.9)]	0.749581	1.1457	0.982218	0.0140555
rhoptry neck protein 3	PF3D7_1252100.1-p1	DKSDDDQSTTADVLSTDTDDSETDAEK	2xTMT6plex [K2; K27]; 1xTMT6plex [N-Term]; 2xPhospho [T18(100); S21(99)]	2xPhospho [T1706(100); S1709(99)]	0.823774	0.935335	0.784056	0.00284117
conserved Plasmodium membrane protein, unknown function	PF3D7_0214800.1-p1	NEFINSSENDNVNER	1xTMT6plex [N-Term]; 1xPhospho [S6(99.6)]	1xPhospho [S665(99.6)]	0.93414	1.1767	0.905638	0.00723558
conserved Plasmodium protein, unknown function	PF3D7_1451200.1-p1	NFYDTESSDNDNEDRR	3xPhospho [T5(100); S7(100); S8(100)]; 1xTMT6plex [N-Term]	3xPhospho [T602(100); S604(100); S605(100)]	1.0679	0.884346	1.03885	0.00324828
conserved Plasmodium protein, unknown function	PF3D7_1359600.1-p1	DDMNNSDDEESVDNSNK	1xPhospho [S6]; 1xTMT6plex [K17]; 1xTMT6plex [N-Term]	1xPhospho [S1805]	0.85975	1.07668	1.18924	0.00850309
SET domain protein, putative	PF3D7_0629700.1-p1	SENSDEGK	1xAcetyl [N-Term]; 1xTMT6plex [K8]; 1xTMT6plex [N-Term]; 2xPhospho [S1(100); S4(100)]	1xAcetyl [N-Term]; 2xPhospho [S2(100); S5(100)]	1.0829	0.954149	0.925859	0.00238569
conserved Plasmodium protein, unknown function	PF3D7_1210600.1-p1	NLCDSNNEGNYHCDQECNPYNEQSSK	3xCarbamidomethyl [C3; C13; C17]; 1xTMT6plex [K26]; 1xTMT6plex [N-Term]; 1xPhospho [S5(100)]	1xPhospho [S247(100)]	1.0594	1.14422	1.17445	0.000933921
antigen 332, DBL-like protein	PF3D7_1149000.1-p1	GSVNEEVVEEEGSVTEEIK	1xTMT6plex [K19]; 1xTMT6plex [N-Term]; 1xPhospho [S13(99.5)]	1xPhospho [S4347(99.5)]	1.14309	0.847693	1.05182	0.00733195
signal recognition particle receptor subunit alpha, putative	PF3D7_1366600.1-p1	YEGDYDDSSDGAIESK	1xTMT6plex [K16]; 1xTMT6plex [N-Term]; 1xPhospho [S9(99.6)]	1xPhospho [S255(99.6)]	1.07967	0.851991	1.07208	0.00551423
Plasmodium exported protein (PHISTb), unknown function	PF3D7_0532300.1-p1	NYSTHENTYPTLK	1xTMT6plex [K13]; 1xTMT6plex [N-Term]; 1xPhospho [T/Y/S]		1.08959	0.709926	1.12189	0.0179531
conserved Plasmodium protein, unknown function	PF3D7_0317300.1-p1	NNDGDNKSQEDDDGNK	2xTMT6plex [K7; K16]; 1xTMT6plex [N-Term]; 1xPhospho [S8(100)]	1xPhospho [S1049(100)]; 1xPhospho [S2108(100)]	1.17596	1.49238	1.10994	0.00866824
ER lumen protein retaining receptor 1, putative, unspecified product	PF3D7_1330400.1-p1	GVSFDNLLNENV	1xTMT6plex [N-Term]; 1xPhospho [S3(100)]	1xPhospho [S275(100)]	1.19297	0.807287	0.545122	0.0458199
RNA pseudouridylate synthase, putative	PF3D7_0511500.1-p1	NYSDDEDSNNR	1xTMT6plex [N-Term]; 1xPhospho [S3(100)]	1xPhospho [S2428(100)]	0.77288	0.976979	1.32427	0.0237942
glideosome-associated protein 40, putative	PF3D7_0515700.1-p1	GTSHMDSSSNQTSHGVISADEGR	1xTMT6plex [N-Term]; 3xPhospho [S3(100); S7(98.5); S18(100)]	3xPhospho [S405(100); S409(98.5); S420(100)]	1.04602	0.895698	1.12551	0.00431542
E3 ubiquitin-protein ligase, putative	PF3D7_1004300.1-p1	SDYNESHDETNENNEK	1xTMT6plex [K16]; 1xTMT6plex [N-Term]; 2xPhospho [S1(100); S6(100)]	2xPhospho [S616(100); S621(100)]	0.724064	1.36423	0.800958	0.0412089
pre-mRNA-processing factor 17, putative	PF3D7_1220100.1-p1	GYNDYNESDIEREDESK	1xTMT6plex [K17]; 1xTMT6plex [N-Term]; 1xPhospho [S8(100)]	1xPhospho [S13(100)]	1.06662	1.19444	1.21082	0.00154777
RNA-binding protein, putative	PF3D7_1330800.1-p1	ATESTAVDSEAK	1xTMT6plex [K12]; 1xTMT6plex [N-Term]; 1xPhospho [S4(99.5)]	1xPhospho [S35(99.5)]	0.954617	1.06632	1.05624	0.00120741
RNA-binding protein, putative	PF3D7_1330800.1-p1	ATESTAVDSEAK	1xTMT6plex [K12]; 1xTMT6plex [N-Term]; 2xPhospho [S4(100); S9(100)]	2xPhospho [S35(100); S40(100)]	1.17988	1.15253	1.07623	0.000744337
YEATS domain-containing protein, putative	PF3D7_0807000.1-p1	SEMGVSSDEN	1xOxidation [M3]; 1xTMT6plex [N-Term]; 2xPhospho [S6(100); S7(100)]	2xPhospho [S218(100); S219(100)]	0.828605	0.981029	0.929051	0.00239288
calponin homology domain-containing protein, putative	PF3D7_1447800.1-p1	YEDNDSNTDYTK	1xTMT6plex [K12]; 1xTMT6plex [N-Term]; 1xPhospho [S6(100)]	1xPhospho [S1267(100)]	1.05025	1.03195	1.07436	0.00013619
YEATS domain-containing protein, putative	PF3D7_0807000.1-p1	SEMGVSSDEN	1xTMT6plex [N-Term]; 2xPhospho [S6(100); S7(100)]	2xPhospho [S218(100); S219(100)]	1.12884	0.882612	0.942962	0.00561321
pre-mRNA-splicing factor ATP-dependent RNA helicase PRP43, putative	PF3D7_0917600.1-p1	SEEEDNQSNNISLER	1xTMT6plex [N-Term]; 1xPhospho [S1(100)]	1xPhospho [S2(100)]	1.09752	0.850432	0.805327	0.009651
nucleoside transporter 4	PF3D7_0103200.1-p1	NKSSENIQSNNVSMISK	1xOxidation [M14]; 2xTMT6plex [K2; K17]; 1xTMT6plex [N-Term]; 1xPhospho [S3(100)]	1xPhospho [S231(100)]	1.24336	1.28938	1.15742	0.000986859
nucleosome assembly protein	PF3D7_0919000.1-p1	DRSENSVENTDPK	1xTMT6plex [K13]; 1xTMT6plex [N-Term]; 2xPhospho [S3(100); S6(100)]	2xPhospho [S6(100); S9(100)]	0.968115	1.36891	0.930553	0.0161853
mRNA-decapping enzyme 2, putative	PF3D7_1308900.1-p1	GSSSLNNEEEENTAK	1xTMT6plex [K15]; 1xTMT6plex [N-Term]; 1xPhospho [S2(99.7)]	1xPhospho [S1034(99.7)]	0.998725	0.919107	1.03692	0.00123912
conserved Plasmodium protein, unknown function	PF3D7_1460500.1-p1	AYTENDNDTTSCSK	1xCarbamidomethyl [C12]; 1xTMT6plex [K14]; 1xTMT6plex [N-Term]; 1xPhospho [S11(100)]	1xPhospho [S556(100)]	1.00819	0.990715	0.729614	0.00966897
cdc2-related protein kinase 4	PF3D7_0317200.1-p1	GMINDEDSAAEYDFSFQR	1xTMT6plex [N-Term]; 2xPhospho [S8(100); S15(100)]	2xPhospho [S977(100); S984(100)]	1.17994	0.925986	0.5237	0.0443667
serine/threonine protein kinase, FIKK family	PF3D7_0902200.1-p1	SLNEDDNVSNNSYDNFDMK	1xTMT6plex [K19]; 1xTMT6plex [N-Term]; 2xPhospho [S9(100); S12(100)]	2xPhospho [S210(100); S213(100)]	1.02389	0.935387	1.42578	0.0174175
inner membrane complex protein 1c, putative	PF3D7_1003600.1-p1	SIQASNFEPSGSMQLK	1xOxidation [M13]; 1xTMT6plex [K16]; 1xTMT6plex [N-Term]; 1xPhospho [S12(100)]	1xPhospho [S259(100)]	0.906528	1.38158	0.99803	0.0171943
U3 small nucleolar ribonucleoprotein protein MPP10, putative	PF3D7_1027100.1-p1	NVGDMENTDDDDDDDEKEYASEDGHNK	2xTMT6plex [K17; K27]; 1xTMT6plex [N-Term]; 2xPhospho [T8(100); S21(100)]	2xPhospho [T491(100); S504(100)]	1.46098	0.736958	1.00881	0.0368778
inner membrane complex protein 1c, putative	PF3D7_1003600.1-p1	SIQASNFEPSGSMQLK	1xTMT6plex [K16]; 1xTMT6plex [N-Term]; 3xPhospho [S1(100); S5(100); S12(100)]	3xPhospho [S248(100); S252(100); S259(100)]	1.02664	1.13884	1.38404	0.0078611
WD repeat-containing protein, putative	PF3D7_1228800.1-p1	SIQHNDFVTSTQPLTR	1xTMT6plex [N-Term]; 1xPhospho [S1(100)]	1xPhospho [S298(100)]	0.841753	1.14758	1.01021	0.00773282
palmitoyltransferase DHHC1	PF3D7_0303400.1-p1	MNDNESLDSEVLEK	1xAcetyl [N-Term]; 1xOxidation [M1]; 1xTMT6plex [K14]; 1xTMT6plex [N-Term]; 2xPhospho [S6(100); S9(100)]	1xAcetyl [N-Term]; 2xPhospho [S6(100); S9(100)]	1.34649	0.874734	0.788825	0.028578
ATP-dependent RNA helicase DDX42, putative	PF3D7_0321600.1-p1	MNDSDEEK	1xAcetyl [N-Term]; 1xOxidation [M1]; 1xTMT6plex [K8]; 1xTMT6plex [N-Term]; 1xPhospho [S4(100)]	1xAcetyl [N-Term]; 1xPhospho [S4(100)]	0.61817	0.906102	0.773543	0.0115961
zinc finger protein, putative	PF3D7_1205500.1-p1	SISNSSEQANHK	1xAcetyl [N-Term]; 1xTMT6plex [K12]; 1xTMT6plex [N-Term]; 1xPhospho [S1(100)]	1xAcetyl [N-Term]; 1xPhospho [S2(100)]	0.884024	0.921005	0.975933	0.000828583
asparagine and aspartate rich protein 1	PF3D7_1233600.1-p1	GGEGEGEDSEECQIK	1xCarbamidomethyl [C12]; 1xTMT6plex [K15]; 1xTMT6plex [N-Term]; 1xPhospho [S9(100)]	1xPhospho [S2137(100)]	1.13027	1.05531	1.01439	0.00101036
RNA-binding protein, putative	PF3D7_1004400.1-p1	GGDENISLK	1xTMT6plex [K9]; 1xTMT6plex [N-Term]; 1xPhospho [S7(100)]	1xPhospho [S685(100)]	1.01678	1.19364	1.06623	0.0023184
ATP-dependent RNA helicase DDX42, putative	PF3D7_0321600.1-p1	MNDSDEEKYFEEDGNEEEK	1xAcetyl [N-Term]; 2xTMT6plex [K8; K19]; 1xTMT6plex [N-Term]; 1xPhospho [S4(99)]	1xAcetyl [N-Term]; 1xPhospho [S4(99)]	1.21664	1.28094	0.860456	0.0133751
phospholipid-transporting ATPase, putative	PF3D7_1223400.1-p1	SLSNYSDTSYGDVHLK	1xTMT6plex [K16]; 1xTMT6plex [N-Term]; 2xPhospho [S3(100); S6(100)]	2xPhospho [S872(100); S875(100)]	0.981827	0.849759	0.863728	0.00216675
nucleoporin NUP313, putative	PF3D7_1446500.1-p1	NVDDKNETNSNADER	1xTMT6plex [K5]; 1xTMT6plex [N-Term]; 1xPhospho [S10(99.6)]	1xPhospho [S1657(99.6)]	0.88848	1.25969	1.07885	0.00978097
nucleoporin NUP637, putative	PF3D7_0609000.1-p1	GESNQMNNTNIMNVNK	1xTMT6plex [K16]; 1xTMT6plex [N-Term]; 1xPhospho [S3(100)]	1xPhospho [S5144(100)]	0.941192	0.889415	0.963683	0.000556802
conserved Plasmodium protein, unknown function	PF3D7_0723400.1-p1	GEETEGEEVDEQGEIER	1xTMT6plex [N-Term]; 1xPhospho [T4(100)]	1xPhospho [T937(100)]	0.93123	0.941761	0.836029	0.00138382
EMP1-trafficking protein	PF3D7_0202200.1-p1	GDSEAEAGGNDSRNTSEK	1xTMT6plex [K18]; 1xTMT6plex [N-Term]; 2xPhospho [S12(99.3); S16(99.3)]	2xPhospho [S151(99.3); S155(99.3)]	0.839141	1.03726	0.971541	0.00374533
protein transport protein SEC7, putative	PF3D7_1442900.1-p1	DDDIIEYSSSLYENR	1xTMT6plex [N-Term]; 2xPhospho [S9(100); S10(100)]	2xPhospho [S962(100); S963(100)]	0.890817	0.840657	0.785798	0.00130369
26S protease regulatory subunit 7, putative	PF3D7_1311500.1-p1	GDESAHGDHEVQR	1xTMT6plex [N-Term]; 1xPhospho [S4(100)]	1xPhospho [S275(100)]	0.996582	0.682418	1.01372	0.0140916
ras-related protein Rab-1B	PF3D7_0512600.1-p1	MNDSYDSLFK	1xAcetyl [N-Term]; 1xOxidation [M1]; 1xTMT6plex [K10]; 1xTMT6plex [N-Term]; 1xPhospho [S4(99.6)]	1xAcetyl [N-Term]; 1xPhospho [S4(99.6)]	1.07886	1.05367	0.85182	0.00517622
knob-associated histidine-rich protein	PF3D7_0202000.1-p1	GATKEASTTEGATK	2xTMT6plex [K4; K14]; 1xTMT6plex [N-Term]; 2xPhospho [T3(100); S7(100)]	2xPhospho [T584(100); S588(100)]	0.823968	1.03795	0.955087	0.00437205
kelch domain-containing protein, putative	PF3D7_1468100.1-p1	SKNESDNDDENDYK	2xTMT6plex [K2; K14]; 1xTMT6plex [N-Term]; 1xPhospho [S5(100)]	1xPhospho [S2401(100)]	1.06237	1.20392	1.00118	0.00302499
conserved Plasmodium protein, unknown function	PF3D7_0305500.1-p1	YDNNEYSESEIK	1xTMT6plex [K12]; 1xTMT6plex [N-Term]; 1xPhospho [S7(100)]	1xPhospho [S990(100)]	0.846955	1.14745	1.1887	0.0101466
casein kinase II beta chain	PF3D7_1103700.1-p1	MENSDSNKDLQDSK	1xAcetyl [N-Term]; 1xOxidation [M1]; 2xTMT6plex [K8; K14]; 1xTMT6plex [N-Term]; 2xPhospho [S4(100); S6(100)]	1xAcetyl [N-Term]; 2xPhospho [S4(100); S6(100)]	1.0826	1.18323	1.03856	0.00150737
chromodomain-helicase-DNA-binding protein 1 homolog, putative	PF3D7_1023900.1-p1	GNNNNNSNTTSR	1xTMT6plex [N-Term]; 1xPhospho [S7(100)]	1xPhospho [S2615(100)]	1.11216	0.915108	0.793454	0.00961283
cell division cycle protein 48 homologue, putative	PF3D7_0619400.1-p1	GSSLGDGSGAGDR	1xTMT6plex [N-Term]; 1xPhospho [S3(100)]	1xPhospho [S592(100)]	1.02695	0.89047	1.06107	0.0027444
CUGBP Elav-like family member 1	PF3D7_1359400.1-p1	MASISEADNAIR	1xOxidation [M1]; 1xTMT6plex [N-Term]; 1xPhospho [S3(100)]	1xPhospho [S135(100)]	0.97584	0.912948	1.17867	0.00609224
conserved Plasmodium protein, unknown function	PF3D7_1451200.1-p1	SEVETDGSNAFGR	1xTMT6plex [N-Term]; 2xPhospho [T5(100); S8(100)]	2xPhospho [T988(100); S991(100)]	1.11628	0.972463	1.01822	0.00167365
conserved Plasmodium protein, unknown function	PF3D7_1429600.1-p1	NYNDMSTNNDGTPR	1xTMT6plex [N-Term]; 2xPhospho [S6(99.6); T12(100)]	2xPhospho [S181(99.6); T187(100)]	1.06624	1.05472	0.927436	0.00190999
prefoldin subunit 3, putative	PF3D7_0718500.1-p1	SFDDLTDNTK	1xAcetyl [N-Term]; 1xTMT6plex [K10]; 1xTMT6plex [N-Term]; 1xPhospho [S1(100)]	1xAcetyl [N-Term]; 1xPhospho [S2(100)]	1.10919	1.4097	0.704541	0.0343034
EMP1-trafficking protein	PF3D7_1002100.1-p1	GSSEGETSSNK	1xTMT6plex [K11]; 1xTMT6plex [N-Term]; 1xPhospho [S3(100)]	1xPhospho [S400(100)]; 1xPhospho [S869(100)]	0.818516	0.901686	0.913836	0.0011619
EMP1-trafficking protein	PF3D7_1002100.1-p1	GSSEGETSSNEK	1xTMT6plex [K12]; 1xTMT6plex [N-Term]; 1xPhospho [S3(100)]	1xPhospho [S508(100)]	0.728889	0.818135	0.934795	0.00515287
RNA-binding protein, putative	PF3D7_1110400.1-p1	YECLGDADESDK	1xCarbamidomethyl [C3]; 1xTMT6plex [K12]; 1xTMT6plex [N-Term]; 1xPhospho [S10(100)]	1xPhospho [S1481(100)]	1.14071	1.05791	1.1458	0.000652377
conserved Plasmodium protein, unknown function	PF3D7_1429600.1-p1	NYNDMSTNNDGTPR	1xOxidation [M5]; 1xTMT6plex [N-Term]; 1xPhospho [T12(100)]	1xPhospho [T187(100)]	0.974884	0.821191	0.924967	0.00248144
CUGBP Elav-like family member 1	PF3D7_1359400.1-p1	MDDHENIDINDNSSDANTANYNQDK	1xAcetyl [N-Term]; 1xTMT6plex [K25]; 1xTMT6plex [N-Term]; 2xPhospho [S13(98); S14(98)]	1xAcetyl [N-Term]; 2xPhospho [S13(98); S14(98)]	0.802323	1.00695	1.11613	0.00877922
conserved Plasmodium protein, unknown function	PF3D7_1409600.1-p1	NYITYDNDHDNYSNK	1xTMT6plex [K15]; 1xTMT6plex [N-Term]; 1xPhospho [S13(100)]	1xPhospho [S387(100)]	0.8485	1.11897	1.01507	0.00621951
peptidyl-prolyl cis-trans isomerase	PF3D7_0510200.1-p1	NYNDNDYISGNEK	1xTMT6plex [K13]; 1xTMT6plex [N-Term]; 1xPhospho [S9(100)]	1xPhospho [S68(100)]	0.9378	1.08569	1.00414	0.00179102
Plasmodium exported protein (PHISTb), unknown function	PF3D7_1201000.1-p1	AVPQNSGSNFDEFLDVK	1xTMT6plex [K17]; 1xTMT6plex [N-Term]; 1xPhospho [S6(100)]	1xPhospho [S403(100)]	1.32569	1.22157	1.04641	0.00459565
lysine decarboxylase, putative	PF3D7_0405700.1-p1	AVSDYNVNNQEVQR	1xTMT6plex [N-Term]; 1xPhospho [S3(100)]	1xPhospho [S38(100)]	1.25572	0.876987	0.968702	0.011958
RNA pseudouridylate synthase, putative	PF3D7_0511500.1-p1	HASMDSSK	1xTMT6plex [K8]; 1xTMT6plex [N-Term]; 2xPhospho [S3(100); S6(100)]	2xPhospho [S7547(100); S7550(100)]	1.1426	1.08252	1.00695	0.00132411
conserved Plasmodium protein, unknown function	PF3D7_0317300.1-p1	SHFSGDNEYIQDQLSNR	1xTMT6plex [N-Term]; 2xPhospho [S4(100); S15(100)]	2xPhospho [S568(100); S579(100)]	1.29874	0.917777	1.00515	0.0113164
HAD superfamily protein, putative	PF3D7_0303200.1-p1	SHSKGDQDAIFDDDIQNR	1xTMT6plex [K4]; 1xTMT6plex [N-Term]; 1xPhospho [S3(100)]	1xPhospho [S688(100)]	1.06098	1.0019	0.912385	0.00189156
spindle pole body protein, putative	PF3D7_0303500.1-p1	NHSPNEYR	1xTMT6plex [N-Term]; 1xPhospho [S3(100)]	1xPhospho [S2025(100)]	0.966271	1.0273	1.04576	0.000561618
VAC14 domain-containing protein, putative	PF3D7_1225700.1-p1	NVSDDIETDDDNNK	1xTMT6plex [K14]; 1xTMT6plex [N-Term]; 1xPhospho [S3(100)]	1xPhospho [S126(100)]	0.917326	1.32019	0.944407	0.0146946
conserved Plasmodium protein, unknown function	PF3D7_0601900.1-p1	SHSSSSSVYASANAEN	1xTMT6plex [N-Term]; 1xPhospho [S/Y]		1.04314	1.11119	1.07991	0.000332524
conserved Plasmodium protein, unknown function	PF3D7_0601900.1-p1	SHSSSSSVYASANAEN	1xTMT6plex [N-Term]; 2xPhospho [S6(99.6); S7(100)]	2xPhospho [S118(99.6); S119(100)]	1.03686	1.10135	1.02189	0.000535161
casein kinase II beta chain	PF3D7_1103700.1-p1	MENSDSNK	1xAcetyl [N-Term]; 1xOxidation [M1]; 1xTMT6plex [K8]; 1xTMT6plex [N-Term]; 1xPhospho [S4(100)]	1xAcetyl [N-Term]; 1xPhospho [S4(100)]	0.798502	1.3061	0.79202	0.0297257
casein kinase II beta chain	PF3D7_1103700.1-p1	MENSDSNKDLQDSK	1xAcetyl [N-Term]; 1xOxidation [M1]; 2xTMT6plex [K8; K14]; 1xTMT6plex [N-Term]; 1xPhospho [S6(100)]	1xAcetyl [N-Term]; 1xPhospho [S6(100)]	1.11574	1.145	0.882481	0.00622586
Plasmodium exported protein (PHISTb), unknown function	PF3D7_1201000.1-p1	AVPQNSGSNFDEFLDVK	1xTMT6plex [K17]; 1xTMT6plex [N-Term]; 2xPhospho [S6(100); S8(100)]	2xPhospho [S403(100); S405(100)]	0.730559	1.37261	1.30247	0.0306178
inner membrane complex protein 1f, putative	PF3D7_1351700.1-p1	NYVDNTYDNNSNEEHSIENK	1xTMT6plex [K20]; 1xTMT6plex [N-Term]; 2xPhospho [S11(100); S16(100)]	2xPhospho [S524(100); S529(100)]	0.942245	1.3415	1.22755	0.010136
AP2 domain transcription factor AP2-O2, putative	PF3D7_0516800.1-p1	HINDQVENQMNSPTR	1xOxidation [M10]; 1xTMT6plex [N-Term]; 1xPhospho [T14(99.6)]	1xPhospho [T2018(99.6)]	0.978784	1.10667	1.0032	0.00144646
eukaryotic translation initiation factor 3 subunit A, putative	PF3D7_1212700.1-p1	HDDHHDGTHR	1xTMT6plex [N-Term]; 1xPhospho [T8(100)]	1xPhospho [T1061(100)]	1.02277	1.29393	1.27307	0.00525899
RNA-binding protein, putative	PF3D7_1004400.1-p1	RGSLDNYER	1xTMT6plex [N-Term]; 1xPhospho [S3(100)]	1xPhospho [S94(100)]	0.959041	1.0152	0.994927	0.000275109
conserved Plasmodium protein, unknown function	PF3D7_0604300.1-p1	QNTDNDHDENTYDNIK	1xTMT6plex [K16]; 1xTMT6plex [N-Term]; 1xPhospho [T3(100)]	1xPhospho [T572(100)]	1.33045	0.904045	0.67434	0.0371259
sphingomyelin phosphodiesterase	PF3D7_1238600.1-p1	RHDNYNDSSSSTGQK	1xTMT6plex [K15]; 1xTMT6plex [N-Term]; 2xPhospho [S/T/Y]		0.960842	0.982619	1.20941	0.00566991
replication protein A1, small fragment	PF3D7_0904800.1-p1	NILSNDVTQTPDK	1xTMT6plex [K13]; 1xTMT6plex [N-Term]; 1xPhospho [S4(100)]	1xPhospho [S263(100)]	0.939544	1.03252	1.09881	0.00203016
phosphoglycerate mutase, putative	PF3D7_0310300.1-p1	LCSASQNDNSFENK	1xCarbamidomethyl [C2]; 1xTMT6plex [K14]; 1xTMT6plex [N-Term]; 2xPhospho [S5(100); S10(100)]	2xPhospho [S469(100); S474(100)]	0.915857	1.04286	1.01866	0.00153531
phosphoglycerate mutase, putative	PF3D7_0310300.1-p1	LCSASQNDNSFENK	1xCarbamidomethyl [C2]; 1xTMT6plex [K14]; 1xTMT6plex [N-Term]; 1xPhospho [S5(100)]	1xPhospho [S469(100)]	0.980469	1.14465	1.06687	0.0019801
WD repeat-containing protein, putative	PF3D7_1004200.1-p1	ICITTDEEIEK	1xCarbamidomethyl [C2]; 1xTMT6plex [K11]; 1xTMT6plex [N-Term]; 2xPhospho [T4(100); T5(100)]	2xPhospho [T1295(100); T1296(100)]	1.21619	0.845533	1.08234	0.0105234
AP2 domain transcription factor, putative	PF3D7_1456000.1-p1	IMNDTNYVSSNDDSTK	1xTMT6plex [K16]; 1xTMT6plex [N-Term]; 2xPhospho [S9(100); S10(100)]	2xPhospho [S484(100); S485(100)]	1.06506	0.963287	0.842803	0.00447484
peptidyl-prolyl cis-trans isomerase	PF3D7_0930600.1-p1	NIHSTNYDSDSSENEIK	1xTMT6plex [K17]; 1xTMT6plex [N-Term]; 2xPhospho [S9(99.4); S12(100)]	2xPhospho [S268(99.4); S271(100)]	0.749002	1.35067	0.983153	0.0278291
early transcribed membrane protein 10.2	PF3D7_1033200.1-p1	LASFSLYDALADASEQNK	1xTMT6plex [K18]; 1xTMT6plex [N-Term]; 1xPhospho [S3(100)]	1xPhospho [S193(100)]	0.824959	0.914404	1.01729	0.00363668
protein phosphatase PPM2	PF3D7_1138500.1-p1	KYSVPTQEDEEESDTR	1xTMT6plex [K1]; 1xTMT6plex [N-Term]; 2xPhospho [S3(100); T6(100)]	2xPhospho [S139(100); T142(100)]	0.961103	0.791146	0.913652	0.00323068
conserved Plasmodium protein, unknown function	PF3D7_0521000.1-p1	KTSTESEDDDVTK	2xTMT6plex [K1; K13]; 1xTMT6plex [N-Term]; 3xPhospho [S3(99.5); T4(100); S6(100)]	3xPhospho [S78(99.5); T79(100); S81(100)]	1.10907	1.09788	0.921587	0.00337248
AP2 domain transcription factor, putative	PF3D7_1456000.1-p1	IMNDTNYVSSNDDSTK	1xOxidation [M2]; 1xTMT6plex [K16]; 1xTMT6plex [N-Term]; 2xPhospho [S9(100); S10(100)]	2xPhospho [S484(100); S485(100)]	0.699831	1.0127	0.787099	0.0122856
conserved Plasmodium protein, unknown function	PF3D7_0609700.1-p1	INCDDNNLEGDSFNVANR	1xCarbamidomethyl [C3]; 1xTMT6plex [N-Term]; 1xPhospho [S12(100)]	1xPhospho [S1698(100)]	1.41875	1.04579	0.677056	0.0393527
vacuolar protein sorting-associated protein 33, putative	PF3D7_0935200.1-p1	KTSCSENNDDDEIEEYEK	1xCarbamidomethyl [C4]; 2xTMT6plex [K1; K18]; 1xTMT6plex [N-Term]; 2xPhospho [S3(99.4); S5(100)]	2xPhospho [S450(99.4); S452(100)]	1.04761	1.22477	1.01616	0.0034905
conserved Plasmodium membrane protein, unknown function	PF3D7_0704300.1-p1	KTDYSSEDEIYAK	2xTMT6plex [K1; K13]; 1xTMT6plex [N-Term]; 2xPhospho [S5(100); S6(100)]	2xPhospho [S212(100); S213(100)]	1.0321	1.02597	0.939191	0.000900392
zinc finger protein, putative	PF3D7_0519600.1-p1	NLFSSQSIHQDVNDK	1xTMT6plex [K15]; 1xTMT6plex [N-Term]; 2xPhospho [S7(100); S]	2xPhospho [S570(100); S]	1.06711	0.790332	0.967336	0.00730657
conserved Plasmodium protein, unknown function	PF3D7_1122500.1-p1	NISVEDLNNEESNTQK	1xTMT6plex [K16]; 1xTMT6plex [N-Term]; 1xPhospho [S3(100)]	1xPhospho [S91(100)]	1.52079	0.824117	0.920157	0.0378537
conserved Plasmodium protein, unknown function	PF3D7_1227700.1-p1	NITIGSLADTEKR	1xTMT6plex [K12]; 1xTMT6plex [N-Term]; 2xPhospho [S6(100); T10(100)]	2xPhospho [S681(100); T685(100)]	0.914792	1.11659	1.07499	0.00351094
Plasmodium exported protein (PHISTb), unknown function	PF3D7_0401800.1-p1	RSPSTASTSTSLR	1xTMT6plex [N-Term]; 2xPhospho [S4(100); T/S]	2xPhospho [S75(100); T/S]	0.959051	1.05474	1.03657	0.00083165
serine/arginine-rich splicing factor 4	PF3D7_1022400.1-p1	YSNESGLSDRDR	1xTMT6plex [N-Term]; 1xPhospho [S8(100)]	1xPhospho [S213(100)]	1.13533	0.961161	0.976235	0.0029459
serine/arginine-rich splicing factor 4	PF3D7_1022400.1-p1	RSYSSYENQNDDVSR	1xTMT6plex [N-Term]; 1xPhospho [S2(100)]	1xPhospho [S268(100)]	0.945794	0.910814	0.998935	0.000723565
conserved Plasmodium protein, unknown function	PF3D7_1122500.1-p1	RTSNNNETSER	1xTMT6plex [N-Term]; 1xPhospho [S3(100)]	1xPhospho [S14(100)]	1.01485	1.1782	1.00436	0.00277678
heat shock protein 90	PF3D7_0708400.1-p1	QNEKEITASEEEEGEGEGEREGEEEEEK	2xTMT6plex [K4; K28]; 1xTMT6plex [N-Term]; 2xPhospho [T7(100); S9(100)]	2xPhospho [T218(100); S220(100)]	1.62815	1.34721	1.27075	0.00584176
replication factor C subunit 1, putative	PF3D7_0219600.1-p1	NLFSDDESDDGR	1xTMT6plex [N-Term]; 2xPhospho [S4(100); S8(100)]	2xPhospho [S10(100); S14(100)]	1.10829	1.02204	1.02332	0.000736245
conserved Plasmodium protein, unknown function	PF3D7_0215400.1-p1	RVSDASDIYAR	1xTMT6plex [N-Term]; 2xPhospho [S3(100); S6(100)]	2xPhospho [S283(100); S286(100)]	0.976876	0.764817	0.923049	0.0050943
VPS13 domain-containing protein, putative	PF3D7_1346400.1-p1	RFGSSDIENEDR	1xTMT6plex [N-Term]; 2xPhospho [S4(100); S5(100)]	2xPhospho [S1901(100); S1902(100)]	1.12974	1.02896	0.908591	0.00388602
small exported membrane protein 1	PF3D7_0702400.1-p1	QQNEEGAATAANTQEK	1xTMT6plex [K16]; 1xTMT6plex [N-Term]; 1xPhospho [T9(100)]	1xPhospho [T15(100)]	1.03344	0.980062	0.968289	0.00040644
AP2 domain transcription factor, putative	PF3D7_1456000.1-p1	LDILTGSEEYEK	1xTMT6plex [K12]; 1xTMT6plex [N-Term]; 2xPhospho [T5(100); S7(100)]	2xPhospho [T89(100); S91(100)]	0.647928	1.00231	0.971778	0.0164156
eukaryotic translation initiation factor 2-alpha kinase	PF3D7_0628200.1-p1	AEDNYDGYNSSGSR	1xTMT6plex [N-Term]; 1xPhospho [S10(100)]	1xPhospho [S1994(100)]	0.782138	0.731573	0.747639	0.000391376
patatin-like phospholipase, putative	PF3D7_0209100.1-p1	QVYSGSETQNAENEYSK	1xTMT6plex [K17]; 1xTMT6plex [N-Term]; 2xPhospho [S4(100); S6(100)]	2xPhospho [S36(100); S38(100)]	1.10518	1.40749	1.26263	0.00477759
conserved Plasmodium protein, unknown function	PF3D7_1237200.1-p1	IHNHSNSLDDDER	1xTMT6plex [N-Term]; 2xPhospho [S5(100); S7(100)]	2xPhospho [S1394(100); S1396(100)]	0.951103	0.864099	0.903914	0.000768808
trafficking protein particle complex subunit 8, putative	PF3D7_0505100.1-p1	AASNNSSSSTK	1xTMT6plex [K11]; 1xTMT6plex [N-Term]; 2xPhospho [S3(100); S6(100)]	2xPhospho [S822(100); S825(100)]	0.72727	0.934724	0.973759	0.00749475
kelch domain-containing protein, putative	PF3D7_1468100.1-p1	ILENDEEEATDDNEEK	1xTMT6plex [K16]; 1xTMT6plex [N-Term]; 1xPhospho [T10(100)]	1xPhospho [T2505(100)]	0.873453	1.20729	0.755134	0.0198995
zinc finger protein, putative	PF3D7_1008100.1-p1	IGESENDYEGER	1xTMT6plex [N-Term]; 1xPhospho [S4(100)]	1xPhospho [S2701(100)]	1.01486	1.00245	0.910922	0.00112554
conserved Plasmodium protein, unknown function	PF3D7_0724100.1-p1	YVYNSNDVHNR	1xTMT6plex [N-Term]; 1xPhospho [S5(100)]	1xPhospho [S964(100)]	1.05386	0.686017	0.968733	0.0148264
conserved protein, unknown function	PF3D7_1124300.1-p1	ADNNLDKNESDSSCINASDEQK	1xAcetyl [N-Term]; 1xCarbamidomethyl [C14]; 2xTMT6plex [K7; K22]; 1xTMT6plex [N-Term]; 2xPhospho [S]	1xAcetyl [N-Term]	0.988629	1.10992	1.01808	0.00123388
metacaspase-2	PF3D7_1438400.1-p1	NINDNNAGSFDNLNK	1xTMT6plex [K15]; 1xTMT6plex [N-Term]; 1xPhospho [S9(100)]	1xPhospho [S247(100)]	0.959375	1.16845	0.942753	0.00499638
RNA pseudouridylate synthase, putative	PF3D7_0511500.1-p1	NINDDSDDNNK	1xTMT6plex [K11]; 1xTMT6plex [N-Term]; 1xPhospho [S6(100)]	1xPhospho [S5998(100)]	1.26398	1.16235	0.978806	0.00536155
dynamin-like protein	PF3D7_1145400.1-p1	QQSNISNSNQDTLLSTSSK	1xTMT6plex [K19]; 1xTMT6plex [N-Term]; 2xPhospho [S3(100); S6(100)]	2xPhospho [S557(100); S560(100)]	1.04846	0.817329	1.05538	0.00639157
eukaryotic translation initiation factor 3 subunit A, putative	PF3D7_1212700.1-p1	IEQEESNVDVTEK	1xTMT6plex [K13]; 1xTMT6plex [N-Term]; 1xPhospho [S6(100)]	1xPhospho [S121(100)]	0.948618	0.971184	1.14525	0.00367693
WD repeat-containing protein, putative	PF3D7_1228800.1-p1	NIFNDNNYSPSNSLLK	1xTMT6plex [K16]; 1xTMT6plex [N-Term]; 2xPhospho [S9(100); S13(100)]	2xPhospho [S2357(100); S2361(100)]	0.646513	1.16421	0.976643	0.025515
conserved Plasmodium protein, unknown function	PF3D7_1308400.1-p1	IEMEHSNDCYNER	1xCarbamidomethyl [C9]; 1xTMT6plex [N-Term]; 1xPhospho [S6(100)]	1xPhospho [S4551(100)]	0.905981	0.958352	0.799831	0.00274582
conserved Plasmodium protein, unknown function	PF3D7_1227700.1-p1	LEEIIEENESHTER	1xTMT6plex [N-Term]; 1xPhospho [S10(100)]	1xPhospho [S210(100)]	1.06066	1.06735	0.905262	0.0027312
splicing factor 1	PF3D7_1321700.1-p1	ADTLKEESDVSDNHHNNR	1xTMT6plex [K5]; 1xTMT6plex [N-Term]; 2xPhospho [S8(99.3); S11(100)]	2xPhospho [S172(99.3); S175(100)]	1.29385	1.04707	0.813257	0.016974
ring-exported protein 1	PF3D7_0935900.1-p1	ADYSSNEEETPK	1xAcetyl [N-Term]; 1xTMT6plex [K12]; 1xTMT6plex [N-Term]; 1xPhospho [S5(98.9)]	1xAcetyl [N-Term]; 1xPhospho [S6(98.9)]	0.695794	0.985751	0.818006	0.0100229
conserved Plasmodium protein, unknown function	PF3D7_1237900.1-p1	RDEQIEYISESGDMQPEK	1xOxidation [M14]; 1xTMT6plex [K18]; 1xTMT6plex [N-Term]; 2xPhospho [S9(100); S11(100)]	2xPhospho [S350(100); S352(100)]	1.29584	1.12381	0.797847	0.018039
vacuolar protein sorting-associated protein 33, putative	PF3D7_0935200.1-p1	REDSYFSINNNDDK	1xTMT6plex [K14]; 1xTMT6plex [N-Term]; 2xPhospho [S4(100); S7(100)]	2xPhospho [S527(100); S530(100)]	1.0673	1.42614	1.00492	0.0124328
conserved Plasmodium protein, unknown function	PF3D7_0807600.1-p1	REESHEMNR	1xTMT6plex [N-Term]; 1xPhospho [S4(100)]	1xPhospho [S1230(100)]	0.985588	0.92337	0.916704	0.00054191
conserved protein, unknown function	PF3D7_0416200.1-p1	IDSDENDESLAPPVDTK	1xTMT6plex [K17]; 1xTMT6plex [N-Term]; 1xPhospho [S3(100)]	1xPhospho [S182(100)]	0.767639	0.696437	0.756664	0.000892755
major facilitator superfamily-related transporter, putative	PF3D7_1129900.1-p1	REMSSNDNVNNNEK	1xTMT6plex [K14]; 1xTMT6plex [N-Term]; 1xPhospho [S]		1.00212	0.875284	1.08448	0.00377621
ring-exported protein 1	PF3D7_0935900.1-p1	ADYSSNEEETPKEEK	1xAcetyl [N-Term]; 2xTMT6plex [K12; K15]; 1xTMT6plex [N-Term]; 1xPhospho [S5(99.5)]	1xAcetyl [N-Term]; 1xPhospho [S6(99.5)]	1.13341	1.16973	1.09459	0.000366696
serine/threonine protein kinase, putative	PF3D7_1148000.1-p1	IDQSDENNLDTTEYGK	1xTMT6plex [K16]; 1xTMT6plex [N-Term]; 1xPhospho [S4(100)]	1xPhospho [S662(100)]	0.966181	1.1127	1.05144	0.00165378
ring-exported protein 1	PF3D7_0935900.1-p1	ADYSSNEEETPKEEK	1xAcetyl [N-Term]; 2xTMT6plex [K12; K15]; 1xTMT6plex [N-Term]; 2xPhospho [S4(100); S5(100)]	1xAcetyl [N-Term]; 2xPhospho [S5(100); S6(100)]	1.10751	1.09126	1.04825	0.00026665
conserved Plasmodium membrane protein, unknown function	PF3D7_1437500.1-p1	IDNGESDEYNSTNQSPR	1xTMT6plex [N-Term]; 1xPhospho [S6(100)]	1xPhospho [S14(100)]	1.0053	0.969434	0.850136	0.00247168
HECT-like E3 ubiquitin ligase, putative	PF3D7_0826100.1-p1	LDLVSDSSNDMDEQNVHR	1xTMT6plex [N-Term]; 2xPhospho [S]		0.890953	0.767486	0.845722	0.00186143
conserved Plasmodium protein, unknown function	PF3D7_1339700.1-p1	RDDTNNISDDNYIK	1xTMT6plex [K14]; 1xTMT6plex [N-Term]; 1xPhospho [S8(100)]	1xPhospho [S710(100)]	0.972327	1.05051	1.04983	0.000641223
DNA/RNA-binding protein Alba 3	PF3D7_1006200.1-p1	ASTEEVSQER	1xTMT6plex [N-Term]; 1xPhospho [S2(100)]	1xPhospho [S3(100)]	0.997486	0.99104	0.947019	0.000262526
AP2 domain transcription factor AP2-O5, putative	PF3D7_1449500.1-p1	AHGYDDSEYSTR	1xTMT6plex [N-Term]; 1xPhospho [S7(100)]	1xPhospho [S591(100)]	0.868635	0.889681	1.02107	0.00263944
transcriptional coactivator ADA2	PF3D7_1014600.1-p1	INENECTSNDIEEDIK	1xCarbamidomethyl [C6]; 1xTMT6plex [K16]; 1xTMT6plex [N-Term]; 2xPhospho [T7(100); S8(100)]	2xPhospho [T2365(100); S2366(100)]	0.79744	1.10193	1.26796	0.0166063
conserved Plasmodium protein, unknown function	PF3D7_0905800.1-p1	HNSNEASTNR	1xTMT6plex [N-Term]; 1xPhospho [S3(100)]	1xPhospho [S694(100)]	0.737059	1.10005	0.898721	0.0129977
AP2 domain transcription factor AP2-O5, putative	PF3D7_1449500.1-p1	ASEIVESDMYESNEDSNTK	1xOxidation [M9]; 1xTMT6plex [K19]; 1xTMT6plex [N-Term]; 3xPhospho [S2(100); S7(100); S12(99.1)]	3xPhospho [S31(100); S36(100); S41(99.1)]	1.46178	1.46716	0.869888	0.0236342
60S acidic ribosomal protein P1, putative	PF3D7_1103100.1-p1	ASIPASELPECEK	1xAcetyl [N-Term]; 1xCarbamidomethyl [C11]; 1xTMT6plex [K13]; 1xTMT6plex [N-Term]; 2xPhospho [S2(100); S6(100)]	1xAcetyl [N-Term]; 2xPhospho [S3(100); S7(100)]	1.13288	1.10497	1.4416	0.00764508
zinc finger protein, putative	PF3D7_0409800.1-p1	LSNDTDNNSEDYPNDSYILK	1xTMT6plex [K20]; 1xTMT6plex [N-Term]; 2xPhospho [T5(99.3); S9(100)]	2xPhospho [T411(99.3); S415(100)]	0.852048	1.30428	1.13049	0.0141459
Plasmodium exported protein, unknown function	PF3D7_0113200.1-p1	QDSQTNHYGR	1xTMT6plex [N-Term]; 1xPhospho [S3(100)]	1xPhospho [S299(100)]	0.98218	1.0314	0.969428	0.000360879
knob-associated histidine-rich protein	PF3D7_0202000.1-p1	GATKEASTTEGATK	2xTMT6plex [K4; K14]; 1xTMT6plex [N-Term]; 1xPhospho [T3(100)]	1xPhospho [T584(100)]	1.00342	0.788009	0.955009	0.0050416
ATP-dependent RNA helicase UAP56	PF3D7_0209800.1-p1	ASMDHNAQDELVDYEDDENILDSK	1xAcetyl [N-Term]; 1xTMT6plex [K24]; 1xTMT6plex [N-Term]; 1xPhospho [S2(99)]	1xAcetyl [N-Term]; 1xPhospho [S3(99)]	0.909928	1.09971	1.17501	0.00547408
eukaryotic translation initiation factor 5A	PF3D7_1204300.1-p1	SDHEMYDNIDAGASQTYPVQAGAIK	1xAcetyl [N-Term]; 2xPhospho [T16(97.1); S/Y]; 1xTMT6plex [K25]; 1xTMT6plex [N-Term]	1xAcetyl [N-Term]; 2xPhospho [T17(97.1); S/Y]	0.866274	1.08225	0.776283	0.00984387
ATP-dependent RNA helicase UAP56	PF3D7_0209800.1-p1	ASMDHNAQDELVDYEDDENILDSK	1xAcetyl [N-Term]; 1xOxidation [M3]; 1xTMT6plex [K24]; 1xTMT6plex [N-Term]; 1xPhospho [S/Y]	1xAcetyl [N-Term]	1.11998	1.07816	0.85822	0.00629036
polyadenylate-binding protein-interacting protein 1, putative	PF3D7_1107300.1-p1	NLDNYTYNEKVSDYSNEK	2xTMT6plex [K10; K18]; 1xTMT6plex [N-Term]; 2xPhospho [S12(100); S15(100)]	2xPhospho [S2060(100); S2063(100)]	1.00061	1.10462	1.18508	0.00236192
DnaJ protein, putative	PF3D7_0823800.1-p1	ASNDSYENSDVNGAVSK	1xTMT6plex [K17]; 1xTMT6plex [N-Term]; 2xPhospho [S5(100); S9(100)]	2xPhospho [S9(100); S13(100)]	1.08398	1.09509	0.964981	0.00157509
major facilitator superfamily-related transporter, putative	PF3D7_0614300.1-p1	QDDPHVSNDFK	1xTMT6plex [K11]; 1xTMT6plex [N-Term]; 1xPhospho [S7(100)]	1xPhospho [S321(100)]	0.982009	0.84543	0.794259	0.00408655
rhomboid protease ROM1	PF3D7_1114100.2-p1	NYYQSQSSFVQR	1xTMT6plex [N-Term]; 2xPhospho [S5(99.6); S8(100)]	PF3D7_1114100.2-p1 2xPhospho [S27(99.6); S30(100)]	1.19866	0.902435	1.05974	0.00653097
conserved Plasmodium protein, unknown function	PF3D7_0521000.1-p1	YGSNENLHVNSDEENDSYYHK	1xTMT6plex [K21]; 1xTMT6plex [N-Term]; 2xPhospho [S3(100); S11(100)]	2xPhospho [S264(100); S272(100)]	1.15429	1.44049	1.04211	0.00943617
CRAL/TRIO domain-containing protein, putative	PF3D7_0920700.1-p1	SDNESYISAENNKSDDGK	1xAcetyl [N-Term]; 2xTMT6plex [K13; K18]; 1xTMT6plex [N-Term]; 2xPhospho [S1(100); S14(100)]	1xAcetyl [N-Term]; 2xPhospho [S2(100); S15(100)]	1.19354	1.14971	1.15027	0.000155386
rhomboid protease ROM1	PF3D7_1114100.2-p1	NYYQSQSSFVQR	1xTMT6plex [N-Term]; 1xPhospho [S8(100)]	PF3D7_1114100.2-p1 1xPhospho [S30(100)]	0.998062	1.03072	1.11112	0.00102856
serine/arginine-rich splicing factor 4	PF3D7_1022400.1-p1	YESHSQSLSDNR	1xTMT6plex [N-Term]; 2xPhospho [S5(100); S7(100)]	2xPhospho [S241(100); S243(100)]	0.986255	0.970652	0.948032	0.000131283
sphingomyelin phosphodiesterase	PF3D7_1238600.1-p1	HDNYNDSSSSTGQK	1xTMT6plex [K14]; 1xTMT6plex [N-Term]; 2xPhospho [S9(100); S10(99.6)]	2xPhospho [S100(100); S101(99.6)]	1.20085	1.02872	0.968463	0.00423905
sphingomyelin phosphodiesterase	PF3D7_1238600.1-p1	HDNYNDSSSSTGQK	1xTMT6plex [K14]; 1xTMT6plex [N-Term]; 1xPhospho [S7(99.3)]	1xPhospho [S98(99.3)]	1.39059	1.11855	1.259	0.00388763
conserved Plasmodium protein, unknown function	PF3D7_1457900.1-p1	ITQLFNDTNSNEDEEDVK	1xTMT6plex [K18]; 1xTMT6plex [N-Term]; 2xPhospho [T8(100); S10(100)]	2xPhospho [T831(100); S833(100)]	1.0234	1.43191	0.622095	0.0482115
conserved Plasmodium protein, unknown function	PF3D7_0420600.1-p1	SDSYEELSEK	1xAcetyl [N-Term]; 1xTMT6plex [K10]; 1xTMT6plex [N-Term]; 2xPhospho [S1(100); S3(100)]	1xAcetyl [N-Term]; 2xPhospho [S2(100); S4(100)]	1.04269	1.00095	0.980523	0.000329237
conserved Plasmodium protein, unknown function	PF3D7_1138000.1-p1	NLDNISNTSTENFLR	1xTMT6plex [N-Term]; 2xPhospho [S6(100); S9(100)]	2xPhospho [S1784(100); S1787(100)]	1.13377	0.981113	1.02977	0.00183973
serine/arginine-rich splicing factor 4	PF3D7_1022400.1-p1	YESHSQSLSDNR	1xTMT6plex [N-Term]; 1xPhospho [S5(100)]	1xPhospho [S241(100)]	1.07034	1.23124	1.05264	0.00257217
pre-mRNA-processing-splicing factor 8, putative	PF3D7_0405400.1-p1	HSDADDNR	1xTMT6plex [N-Term]; 1xPhospho [S2(100)]	1xPhospho [S763(100)]	0.983762	1.0466	0.752986	0.00912962
conserved Plasmodium protein, unknown function	PF3D7_0212500.1-p1	HSDNVYEESEQDGK	1xTMT6plex [K14]; 1xTMT6plex [N-Term]; 1xPhospho [S2(100)]	1xPhospho [S45(100)]	0.995444	1.04466	1.06287	0.000378878
U1 small nuclear ribonucleoprotein 70 kDa homolog, putative	PF3D7_1367100.1-p1	NNDDDEDDGISSTMR	1xOxidation [M14]; 1xTMT6plex [N-Term]; 1xPhospho [S11(99.6)]	1xPhospho [S248(99.6)]	1.09389	0.793748	1.11254	0.0105011
mature parasite-infected erythrocyte surface antigen	PF3D7_0500800.1-p1	NIETDDEEETLVVKDDAK	2xTMT6plex [K14; K18]; 1xTMT6plex [N-Term]; 1xPhospho [T4(100)]	1xPhospho [T448(100)]	1.5405	1.09263	1.49928	0.0105938
mature parasite-infected erythrocyte surface antigen	PF3D7_0500800.1-p1	NIETDDEEETLVVK	1xTMT6plex [K14]; 1xTMT6plex [N-Term]; 1xPhospho [T4(100)]	1xPhospho [T448(100)]	1.12118	1.00161	1.07496	0.00106491
regulator of chromosome condensation, putative	PF3D7_0711500.1-p1	INEQSEGSNLPSEQNK	1xTMT6plex [K16]; 1xTMT6plex [N-Term]; 1xPhospho [S5(100)]	1xPhospho [S577(100)]	1.01633	1.03953	0.89456	0.00208324
regulator of chromosome condensation, putative	PF3D7_0711500.1-p1	INEQSEGSNLPSEQNK	1xTMT6plex [K16]; 1xTMT6plex [N-Term]; 2xPhospho [S5(100); S8(100)]	2xPhospho [S577(100); S580(100)]	0.981376	0.916256	0.993288	0.000616641
cation transporting P-ATPase	PF3D7_0504000.1-p1	YQEGEEEEEYEEDHSSIHIDK	1xTMT6plex [K21]; 1xTMT6plex [N-Term]; 2xPhospho [S15(100); S16(100)]	2xPhospho [S735(100); S736(100)]	1.30248	0.809631	0.801694	0.0278679
rhoptry-associated protein 1	PF3D7_1410400.1-p1	SASAAAILEEDDSK	1xTMT6plex [K14]; 1xTMT6plex [N-Term]; 1xPhospho [S1(99.7)]	1xPhospho [S104(99.7)]	0.825408	1.39292	1.12818	0.0209257
ras-related protein Rab-11B	PF3D7_1340700.1-p1	LNEVYDNQSEDNNMNK	1xOxidation [M14]; 1xTMT6plex [K16]; 1xTMT6plex [N-Term]; 1xPhospho [S9(100)]	1xPhospho [S218(100)]	1.18158	1.36026	0.934875	0.0111347
Plasmodium exported protein, unknown function	PF3D7_0702500.1-p1	KEHSTHDLPAGR	1xTMT6plex [K1]; 1xTMT6plex [N-Term]; 1xPhospho [S4(99.7)]	1xPhospho [S180(99.7)]	1.18359	1.0129	0.90448	0.00611998
multidrug resistance protein 2	PF3D7_1447900.1-p1	INNDIINNTSDVQEK	1xTMT6plex [K15]; 1xTMT6plex [N-Term]; 1xPhospho [S10(100)]	1xPhospho [S248(100)]	1.19701	1.14078	1.12966	0.000325159
conserved protein, unknown function	PF3D7_0819600.1-p1	KEESDEDEDENEEK	2xTMT6plex [K1; K14]; 1xTMT6plex [N-Term]; 1xPhospho [S4(100)]	1xPhospho [S196(100)]	0.996081	1.58554	0.907575	0.0318771
eukaryotic translation initiation factor 3 subunit C, putative	PF3D7_1206200.1-p1	AIDEDSGDNVTESSESEVEEK	3xPhospho [S6(100); S13(98.3); S16(100)]; 1xTMT6plex [K21]; 1xTMT6plex [N-Term]	3xPhospho [S14(100); S21(98.3); S24(100)]	1.31924	0.978962	0.877934	0.0155285
conserved protein, unknown function	PF3D7_1328300.1-p1	YNTYDKDICSDIELTDIDN	1xCarbamidomethyl [C9]; 1xTMT6plex [K6]; 1xTMT6plex [N-Term]; 2xPhospho [S10(100); T15(100)]	2xPhospho [S323(100); T328(100)]	0.965656	1.07273	1.21589	0.00443563
splicing factor 3B subunit 3, putative	PF3D7_1234800.1-p1	QINEELENENDDEDKSDEER	1xTMT6plex [K15]; 1xTMT6plex [N-Term]; 1xPhospho [S16(100)]	1xPhospho [S210(100)]	1.28822	1.54875	1.02284	0.0136398
antigen 332, DBL-like protein	PF3D7_1149000.1-p1	QGSVIEEVVEEEISTTEEK	1xTMT6plex [K19]; 1xTMT6plex [N-Term]; 1xPhospho [S3(100)]	1xPhospho [S3087(100)]	0.940553	1.13943	1.21748	0.00557828
rhoptry neck protein 2	PF3D7_1452000.1-p1	SASQDSLGAGFSDSDSDSEYEVVDGENK	1xTMT6plex [K28]; 1xTMT6plex [N-Term]; 2xPhospho [S12(94.1); S14(94.1)]	2xPhospho [S775(94.1); S777(94.1)]	1.56367	1.7917	1.826	0.00226429
Plasmodium exported protein, unknown function	PF3D7_0702500.1-p1	HYSLGGQPSSSGR	1xTMT6plex [N-Term]; 2xPhospho [S3(100); S9(99.7)]	2xPhospho [S211(100); S217(99.7)]	1.26512	1.36445	1.01399	0.0072921
conserved Plasmodium protein, unknown function	PF3D7_0807600.1-p1	NMNDENGSTIEGDPNTEK	1xOxidation [M2]; 1xTMT6plex [K18]; 1xTMT6plex [N-Term]; 1xPhospho [S8(99.4)]	1xPhospho [S10(99.4)]	0.890881	0.979419	0.896665	0.000959981
asparagine-rich antigen Pfa35-2	PF3D7_0105700.1-p1	NMNTISDDTNTINER	1xOxidation [M2]; 1xTMT6plex [N-Term]; 2xPhospho [S6(100); T9(100)]	2xPhospho [S2810(100); T2813(100)]	0.926892	1.18153	1.3502	0.0111984
conserved protein, unknown function	PF3D7_1338700.1-p1	QEQMASNSDTHK	1xOxidation [M4]; 1xTMT6plex [K12]; 1xTMT6plex [N-Term]; 1xPhospho [S8(100)]	1xPhospho [S268(100)]	0.848719	0.967311	0.804003	0.00309812
Plasmodium exported protein (PHISTb), unknown function	PF3D7_0401800.1-p1	SASTASTASTLR	1xTMT6plex [N-Term]; 2xPhospho [S3(100); S6(100)]	2xPhospho [S87(100); S90(100)]	1.00804	0.991332	0.904273	0.00110275
adenylyl cyclase beta	PF3D7_0802600.1-p1	HTATGDVSSSSHAYSR	1xTMT6plex [N-Term]; 2xPhospho [S8(100); S9(100)]	2xPhospho [S1393(100); S1394(100)]	0.832021	1.01237	1.00158	0.00376852
RNA-binding protein, putative	PF3D7_0716000.1-p1	NIEDEDSEESDSK	1xTMT6plex [K13]; 1xTMT6plex [N-Term]; 2xPhospho [S7(100); S10(100)]	2xPhospho [S387(100); S390(100)]	0.942051	1.25451	0.978074	0.00858748
conserved protein, unknown function	PF3D7_1338700.1-p1	QEQMASNSDTHK	1xTMT6plex [K12]; 1xTMT6plex [N-Term]; 1xPhospho [S8(100)]	1xPhospho [S268(100)]	0.975539	0.753039	0.921567	0.0057046
major facilitator superfamily-related transporter, putative	PF3D7_0914700.1-p1	ASDVSKENISQLK	1xAcetyl [N-Term]; 2xTMT6plex [K6; K13]; 1xTMT6plex [N-Term]; 2xPhospho [S2(100); S5(100)]	1xAcetyl [N-Term]; 2xPhospho [S3(100); S6(100)]	1.06426	1.21456	1.02522	0.0027353
nuclear polyadenylated RNA-binding protein NAB2, putative	PF3D7_0623100.1-p1	ISDSADEYNNSEK	1xTMT6plex [K13]; 1xTMT6plex [N-Term]; 1xPhospho [S4(100)]	1xPhospho [S262(100)]	1.08223	1.2574	1.03511	0.00359454
6-cysteine protein	PF3D7_0508000.1-p1	HSFSNSEIFER	1xTMT6plex [N-Term]; 2xPhospho [S2(100); S6(100)]	2xPhospho [S312(100); S316(100)]	0.988179	0.848414	1.2329	0.011846
DNA-directed RNA polymerases I, II, and III subunit RPABC2, putative	PF3D7_0303300.1-p1	KDNKSDYENSEANEDNIR	2xTMT6plex [K1; K4]; 1xTMT6plex [N-Term]; 2xPhospho [S5(100); S10(100)]	2xPhospho [S50(100); S55(100)]	1.12066	1.30228	1.00041	0.00586039
single-strand telomeric DNA-binding protein GBP2, putative	PF3D7_1006800.1-p1	SMENNSPSK	1xAcetyl [N-Term]; 1xTMT6plex [K9]; 1xTMT6plex [N-Term]; 1xPhospho [S1(99.5)]	1xAcetyl [N-Term]; 1xPhospho [S2(99.5)]	1.05308	1.01256	1.01843	0.000151226
cdc2-related protein kinase 4	PF3D7_0317200.1-p1	NQYSPSLETVQR	1xTMT6plex [N-Term]; 2xPhospho [S4(100); T9(100)]	2xPhospho [S997(100); T1002(100)]	1.04464	0.942148	1.08108	0.00164991
sentrin-specific protease 1	PF3D7_1233900.1-p1	NDFFLHSSDEER	1xTMT6plex [N-Term]; 2xPhospho [S7(100); S8(100)]	2xPhospho [S439(100); S440(100)]	1.00965	0.996699	0.962038	0.000206251
Plasmodium exported protein, unknown function	PF3D7_0702500.1-p1	EHSTHDLPAGR	1xTMT6plex [N-Term]; 1xPhospho [S3(100)]	1xPhospho [S180(100)]	1.04082	1.12208	0.845453	0.0066344
ribonuclease, putative	PF3D7_0615400.1-p1	EHSPYDDNSLEEPSK	1xTMT6plex [K15]; 1xTMT6plex [N-Term]; 2xPhospho [S3(100); S9(100)]	2xPhospho [S885(100); S891(100)]	1.18467	1.21694	1.0379	0.0023013
ubiquitin carboxyl-terminal hydrolase, putative	PF3D7_0726500.1-p1	NQESSILSNSNDEQDDDK	1xTMT6plex [K18]; 1xTMT6plex [N-Term]; 1xPhospho [S10(100)]	1xPhospho [S2447(100)]	1.41321	1.18013	0.882104	0.0171507
vacuolar protein sorting-associated protein 18, putative	PF3D7_1309700.1-p1	DIINSQDNLTSR	1xTMT6plex [N-Term]; 2xPhospho [S5(100); T10(100)]	2xPhospho [S1302(100); T1307(100)]	0.743972	0.941498	0.794434	0.00509825
conserved protein, unknown function	PF3D7_1366900.1-p1	EHSNHTVNR	1xTMT6plex [N-Term]; 1xPhospho [S3(100)]	1xPhospho [S338(100)]	0.863727	1.00474	1.06166	0.00360874
conserved Plasmodium protein, unknown function	PF3D7_1466800.1-p1	NQESHDEYNEEAVK	1xTMT6plex [K14]; 1xTMT6plex [N-Term]; 1xPhospho [S4(100)]	1xPhospho [S203(100)]	0.851939	1.01719	1.04081	0.0037308
kelch domain-containing protein, putative	PF3D7_1468100.1-p1	NESDNDDENDYK	1xTMT6plex [K12]; 1xTMT6plex [N-Term]; 1xPhospho [S3(100)]	1xPhospho [S2401(100)]	0.826883	1.1783	0.951516	0.0107182
major facilitator superfamily-related transporter, putative	PF3D7_0614300.1-p1	SSTEKNEVINSNDTR	1xAcetyl [N-Term]; 1xTMT6plex [K5]; 1xTMT6plex [N-Term]; 2xPhospho [S1(99.3); S2(99.3)]	1xAcetyl [N-Term]; 2xPhospho [S2(99.3); S3(99.3)]	1.03895	1.01804	0.958923	0.00056776
WD repeat-containing protein, putative	PF3D7_1410300.1-p1	DINESDEEYIK	1xTMT6plex [K11]; 1xTMT6plex [N-Term]; 1xPhospho [S5(100)]	1xPhospho [S3397(100)]	0.88466	1.33525	0.87662	0.0208856
conserved Plasmodium protein, unknown function	PF3D7_0521000.1-p1	TSTESEDDDVTK	1xTMT6plex [K12]; 1xTMT6plex [N-Term]; 2xPhospho [T3(100); S5(100)]	2xPhospho [T79(100); S81(100)]	0.942587	1.17443	1.08582	0.00397879
conserved Plasmodium protein, unknown function	PF3D7_1308400.1-p1	DIEEDSENDNNSR	1xTMT6plex [N-Term]; 2xPhospho [S6(100); S12(100)]	2xPhospho [S4866(100); S4872(100)]	0.81187	0.973795	0.750284	0.00616005
translation initiation factor SUI1, putative	PF3D7_0813600.1-p1	NEQQSAEDEEEYDEEDDNEEK	1xTMT6plex [K21]; 1xTMT6plex [N-Term]; 1xPhospho [S5(100)]	1xPhospho [S29(100)]	1.29932	0.992482	0.625069	0.0379124
conserved Plasmodium protein, unknown function	PF3D7_1362700.1-p1	EGSNVNSCTEENTGANNK	1xCarbamidomethyl [C8]; 1xTMT6plex [K18]; 1xTMT6plex [N-Term]; 1xPhospho [S7(100)]	1xPhospho [S917(100)]	1.04308	1.02828	1.63198	0.0249704
conserved Plasmodium membrane protein, unknown function	PF3D7_0618000.1-p1	NDLNIQNDENICSR	1xCarbamidomethyl [C12]; 1xTMT6plex [N-Term]; 1xPhospho [S13(100)]	1xPhospho [S411(100)]	1.08943	0.915663	1.03534	0.00255617
conserved Plasmodium protein, unknown function	PF3D7_1036900.1-p1	TSSKNNNSIDLEYDPYTGQK	2xTMT6plex [K4; K20]; 1xTMT6plex [N-Term]; 2xPhospho [S3(99.3); S8(100)]	2xPhospho [S515(99.3); S520(100)]	0.99783	1.31392	0.966862	0.0101385
conserved Plasmodium protein, unknown function	PF3D7_0724700.1-p1	NPYDSYEDDSYDDEKR	1xTMT6plex [K15]; 1xTMT6plex [N-Term]; 2xPhospho [S5(100); S10(100)]	2xPhospho [S1890(100); S1895(100)]	1.41899	1.18216	1.19067	0.00374475
basal complex transmembrane protein 1	PF3D7_0611600.1-p1	TSQNENINHSLNDQTYK	1xTMT6plex [K17]; 1xTMT6plex [N-Term]; 1xPhospho [S2(99.7)]	1xPhospho [S413(99.7)]	0.837559	0.909641	1.27656	0.0177043
conserved Plasmodium protein, unknown function	PF3D7_0821000.1-p1	STAYSENSDISNNKEDYNSDR	1xTMT6plex [K14]; 1xTMT6plex [N-Term]; 2xPhospho [S8(99.4); S11(100)]	2xPhospho [S36(99.4); S39(100)]	0.970788	1.27272	1.04638	0.00677242
leucine-rich repeat protein	PF3D7_1427900.1-p1	EGMEVLSSDEEEEEEYEEDNTLK	1xTMT6plex [K23]; 1xTMT6plex [N-Term]; 1xPhospho [S8(98.5)]	1xPhospho [S175(98.5)]	1.08183	1.34956	0.871667	0.0154121
U3 small nucleolar RNA-associated protein 7, putative	PF3D7_0722600.1-p1	EGINYLAPSDEEDNK	1xTMT6plex [K15]; 1xTMT6plex [N-Term]; 1xPhospho [S9(100)]	1xPhospho [S190(100)]	0.719798	1.44158	1.32114	0.0350514
conserved Plasmodium protein, unknown function	PF3D7_0212500.1-p1	EGGSDNIYTSNIK	1xTMT6plex [K13]; 1xTMT6plex [N-Term]; 1xPhospho [S4(100)]	1xPhospho [S3172(100)]	0.993545	0.987466	0.954393	0.000154523
RNA-binding protein, putative	PF3D7_1004400.1-p1	STKDIDEDNYNNEETK	2xTMT6plex [K3; K16]; 1xTMT6plex [N-Term]; 1xPhospho [S1(100)]	1xPhospho [S749(100)]	1.0591	1.22885	1.12674	0.00187353
lysine decarboxylase, putative	PF3D7_0405700.1-p1	DIYNYYNDENNSVR	1xTMT6plex [N-Term]; 1xPhospho [S12(100)]	1xPhospho [S329(100)]	0.874386	0.671146	1.02418	0.0139656
multidrug resistance-associated protein 1	PF3D7_0112200.1-p1	SSSNMINNPSNFK	1xOxidation [M5]; 1xTMT6plex [K13]; 1xTMT6plex [N-Term]; 1xPhospho [S]		1.03066	1.02757	1.07424	0.000208227
multidrug resistance protein 1	PF3D7_0523000.1-p1	DLEAMENYYEENTNDTYENK	1xOxidation [M5]; 1xTMT6plex [K20]; 1xTMT6plex [N-Term]; 2xPhospho [T13(100); T16(100)]	2xPhospho [T496(100); T499(100)]	0.756029	1.16775	0.890809	0.01628
major facilitator superfamily-related transporter, putative	PF3D7_1129900.1-p1	EMSSNDNVNNNEK	1xOxidation [M2]; 1xTMT6plex [K13]; 1xTMT6plex [N-Term]; 1xPhospho [S3(99.7)]	1xPhospho [S34(99.7)]	0.906835	1.08	0.928837	0.00312131
ribonuclease, putative	PF3D7_0615400.1-p1	NNESLTNTSGDDTSNK	1xTMT6plex [K16]; 1xTMT6plex [N-Term]; 2xPhospho [T6(100); S9(100)]	2xPhospho [T612(100); S615(100)]	0.95024	0.887818	1.04949	0.00238311
conserved protein, unknown function	PF3D7_1409400.1-p1	SSEYQGLLNSK	1xAcetyl [N-Term]; 1xTMT6plex [K11]; 1xTMT6plex [N-Term]; 1xPhospho [S1(100)]	1xAcetyl [N-Term]; 1xPhospho [S2(100)]	1.00922	0.933888	0.970791	0.000500937
eukaryotic translation initiation factor 3 subunit C, putative	PF3D7_1206200.1-p1	EMLSDSLNNSNNIASK	1xTMT6plex [K16]; 1xTMT6plex [N-Term]; 2xPhospho [S6(100); S10(100)]	2xPhospho [S560(100); S564(100)]	0.793994	0.873393	0.996197	0.00435991
DNA replication ATP-dependent helicase/nuclease DNA2, putative	PF3D7_1106700.1-p1	DHINNDLSEDSDDYNNNMLTK	1xTMT6plex [K21]; 1xTMT6plex [N-Term]; 2xPhospho [S8(100); S11(100)]	2xPhospho [S832(100); S835(100)]	1.00697	1.11841	1.08573	0.000953411
nucleoporin NUP313, putative	PF3D7_1446500.1-p1	NETNSNADER	1xTMT6plex [N-Term]; 1xPhospho [S5(100)]	1xPhospho [S1657(100)]	0.959863	0.972009	0.837185	0.00216926
zinc finger protein, putative	PF3D7_1468900.1-p1	NNIEDDDDIESGDNIK	1xTMT6plex [K16]; 1xTMT6plex [N-Term]; 1xPhospho [S11(100)]	1xPhospho [S184(100)]	1.14069	0.852289	0.948724	0.00738963
transformer-2 protein homolog beta, putative	PF3D7_1002400.1-p1	SSKEAHSESEEPVHK	1xAcetyl [N-Term]; 2xTMT6plex [K3; K15]; 1xTMT6plex [N-Term]; 2xPhospho [S1(99.2); S9(100)]	1xAcetyl [N-Term]; 2xPhospho [S2(100); S3(100)]	1.19075	0.873316	0.902778	0.0103218
replication factor C subunit 1, putative	PF3D7_0219600.1-p1	DKNLFSDDESDDGR	1xTMT6plex [K2]; 1xTMT6plex [N-Term]; 2xPhospho [S6(100); S10(100)]	2xPhospho [S10(100); S14(100)]	1.06868	1.34544	0.972521	0.00966284
conserved Plasmodium protein, unknown function	PF3D7_1017600.1-p1	NNIISEGEEESR	1xTMT6plex [N-Term]; 1xPhospho [S5(100)]	1xPhospho [S266(100)]	0.953247	1.00947	1.11981	0.00225935
zinc finger protein, putative	PF3D7_1468900.1-p1	NQNSFVMNNETNDHNENR	1xOxidation [M7]; 1xTMT6plex [N-Term]; 1xPhospho [S4(100)]	1xPhospho [S585(100)]	1.17982	1.24229	0.983313	0.00469172
zinc finger protein, putative	PF3D7_1468900.1-p1	NQNSFVMNNETNDHNENR	1xTMT6plex [N-Term]; 1xPhospho [S4(100)]	1xPhospho [S585(100)]	1.01474	1.18816	1.05499	0.00232025
multidrug resistance-associated protein 1	PF3D7_0112200.1-p1	SSSNMINNPSNFK	1xTMT6plex [K13]; 1xTMT6plex [N-Term]; 1xPhospho [S3(99.8)]	1xPhospho [S1129(99.8)]	0.980948	1.14593	1.1373	0.00241908
conserved Plasmodium protein, unknown function	PF3D7_0606600.1-p1	ELNDCNSYQHK	1xCarbamidomethyl [C5]; 1xTMT6plex [K11]; 1xTMT6plex [N-Term]; 1xPhospho [S7(100)]	1xPhospho [S1968(100)]	1.04093	1.11695	1.2296	0.00234757
ribosome biogenesis protein BRX1, putative	PF3D7_0729400.1-p1	ELGSSENVTK	1xTMT6plex [K10]; 1xTMT6plex [N-Term]; 2xPhospho [S4(100); S5(100)]	2xPhospho [S31(100); S32(100)]	0.906585	1.1907	1.06357	0.00602708
conserved Plasmodium protein, unknown function	PF3D7_1466800.1-p1	EIFEGENTDDDTK	1xTMT6plex [K13]; 1xTMT6plex [N-Term]; 1xPhospho [T8(100)]	1xPhospho [T69(100)]	1.10438	1.26827	0.960372	0.00634801
novel putative transporter 1, putative	PF3D7_0104800.1-p1	SSNNIYTNEEDEFHFK	1xTMT6plex [K16]; 1xTMT6plex [N-Term]; 1xPhospho [S1(99.7)]	1xPhospho [S261(99.7)]	0.970176	0.907032	1.14572	0.00498398
kelch domain-containing protein, putative	PF3D7_1468100.1-p1	NDEENEDSQLVTNEGSDKDASTK	2xTMT6plex [K18; K23]; 1xTMT6plex [N-Term]; 1xPhospho [S16(100)]	1xPhospho [S1720(100)]	1.03091	1.00656	1.21794	0.00376509
mature parasite-infected erythrocyte surface antigen	PF3D7_0500800.1-p1	ELEEMDESDVEK	1xOxidation [M5]; 1xTMT6plex [K12]; 1xTMT6plex [N-Term]; 1xPhospho [S8(100)]	1xPhospho [S177(100)]	1.03763	1.09187	1.12228	0.000521225
mature parasite-infected erythrocyte surface antigen	PF3D7_0500800.1-p1	ELEEMDESDVEK	1xTMT6plex [K12]; 1xTMT6plex [N-Term]; 1xPhospho [S8(100)]	1xPhospho [S177(100)]	1.02029	1.10899	1.01372	0.000858825
conserved Plasmodium protein, unknown function	PF3D7_1357400.1-p1	NQGSYFSDSEYK	1xTMT6plex [K12]; 1xTMT6plex [N-Term]; 2xPhospho [S4(100); S7(100)]	2xPhospho [S400(100); S403(100)]	0.888624	1.16253	1.18532	0.00771758
nucleolar complex protein 2, putative	PF3D7_1340300.1-p1	NDEIPLIEKSDDSEGNDK	2xTMT6plex [K9; K18]; 1xTMT6plex [N-Term]; 2xPhospho [S10(100); S13(100)]	2xPhospho [S216(100); S219(100)]	0.918014	1.34464	0.867301	0.0204076
exportin-T, putative	PF3D7_1315900.1-p1	SSSNDYESSK	1xTMT6plex [K10]; 1xTMT6plex [N-Term]; 1xPhospho [S3(100)]	1xPhospho [S385(100)]	0.860945	0.902431	1.03321	0.00308633
HAD superfamily protein, putative	PF3D7_0303200.1-p1	EIDSNDDNNNHNDNNNK	1xTMT6plex [K17]; 1xTMT6plex [N-Term]; 1xPhospho [S4(100)]	1xPhospho [S671(100)]	0.653425	1.00331	0.810035	0.0148082
splicing factor 3B subunit 1, putative	PF3D7_0308900.1-p1	EIDPDMSDQENQNDDDENNNNNNK	1xTMT6plex [K24]; 1xTMT6plex [N-Term]; 1xPhospho [S7(100)]	1xPhospho [S49(100)]	0.988196	1.09491	1.13222	0.00161733
conserved Plasmodium protein, unknown function	PF3D7_1115800.1-p1	TTSNVSTNNTTNDHAR	1xTMT6plex [N-Term]; 2xPhospho [S6(99.4); T/S]	2xPhospho [S168(99.4); T/S]	0.718047	1.08788	0.852666	0.0145477
nucleoside transporter 4	PF3D7_0103200.1-p1	SSENIQSNNVSMISK	1xTMT6plex [K15]; 1xTMT6plex [N-Term]; 1xPhospho [S1(100)]	1xPhospho [S231(100)]	0.712332	0.857961	0.933946	0.00601228
NYN domain-containing protein, putative	PF3D7_0406500.1-p1	NDMGINSSEELENDSK	1xTMT6plex [K16]; 1xTMT6plex [N-Term]; 2xPhospho [S7(100); S8(100)]	2xPhospho [S2807(100); S2808(100)]	1.03079	1.3561	1.07109	0.00779764
conserved Plasmodium membrane protein, unknown function	PF3D7_0704300.1-p1	DIYSSEDEQNNSK	1xTMT6plex [K13]; 1xTMT6plex [N-Term]; 2xPhospho [S4(100); S5(100)]	2xPhospho [S1680(100); S1681(100)]	0.810415	0.804457	0.890222	0.00109456
ethanolamine-phosphate cytidylyltransferase	PF3D7_1347700.1-p1	NDSSCNESTNNTGNNK	1xCarbamidomethyl [C5]; 1xTMT6plex [K16]; 1xTMT6plex [N-Term]; 1xPhospho [S3(99.7)]	1xPhospho [S74(99.7)]	0.859369	0.661953	1.03598	0.0156835
transformer-2 protein homolog beta, putative	PF3D7_1002400.1-p1	EAHSESEEPVHK	1xTMT6plex [K12]; 1xTMT6plex [N-Term]; 2xPhospho [S4(100); S6(100)]	2xPhospho [S8(100); S10(100)]	0.852033	0.93673	0.876603	0.000800854
phospholipid-transporting ATPase, putative	PF3D7_1223400.1-p1	NNTYSYGDDDQVQNEK	1xTMT6plex [K16]; 1xTMT6plex [N-Term]; 1xPhospho [S5(100)]	1xPhospho [S496(100)]	1.13515	1.00968	0.88973	0.00487047
conserved protein, unknown function	PF3D7_0819500.1-p1	NNSSSENENTLSSK	1xTMT6plex [K14]; 1xTMT6plex [N-Term]; 2xPhospho [S3(99.6); S5(99.6)]	2xPhospho [S28(99.6); S30(99.6)]	0.993584	1.12707	1.1881	0.00270101
conserved protein, unknown function	PF3D7_1249100.1-p1	EAATDDHDNDSDR	1xTMT6plex [N-Term]; 1xPhospho [S11(100)]	1xPhospho [S84(100)]	0.853267	1.31874	0.840628	0.0236704
conserved Plasmodium protein, unknown function	PF3D7_1366300.1-p1	NEENESTTFDNSTLIHK	1xTMT6plex [K17]; 1xTMT6plex [N-Term]; 1xPhospho [S6(99.6)]	1xPhospho [S3572(99.6)]	1.19072	0.861085	0.940664	0.00976718
tetratricopeptide repeat protein, putative	PF3D7_1241900.1-p1	TQNEYPVEEHTSNEVEK	1xTMT6plex [K17]; 1xTMT6plex [N-Term]; 2xPhospho [T11(100); S12(100)]	2xPhospho [T362(100); S363(100)]	1.14371	0.975377	1.06076	0.00209532
conserved Plasmodium protein, unknown function	PF3D7_1241200.1-p1	DYSNESEGEVNDFVK	1xTMT6plex [K15]; 1xTMT6plex [N-Term]; 2xPhospho [S3(100); S6(100)]	2xPhospho [S724(100); S727(100)]	1.02905	1.106	0.968484	0.00147612
chromatin assembly factor 1 subunit A	PF3D7_0501800.1-p1	NEDGNDEDNTEENVEEK	1xTMT6plex [K17]; 1xTMT6plex [N-Term]; 1xPhospho [T10(100)]	1xPhospho [T760(100)]	0.788626	1.0231	0.850492	0.00619228
rho GTPase-activating protein, putative	PF3D7_1007200.1-p1	TDEQDDSYEDSEKEEEGK	2xTMT6plex [K13; K18]; 1xTMT6plex [N-Term]; 2xPhospho [S7(100); S11(100)]	2xPhospho [S567(100); S571(100)]	1.14289	1.62263	0.933673	0.0262795
telomere repeat-binding zinc finger protein	PF3D7_1209300.1-p1	NEDNYEQSSDEYHDIQK	1xTMT6plex [K17]; 1xTMT6plex [N-Term]; 1xPhospho [S8(99.7)]	1xPhospho [S576(99.7)]	0.789774	0.868696	0.893249	0.00134409
MSP7-like protein	PF3D7_1334500.1-p1	TNIYDSDEESESSEETSKDPYSSGPYTVDHK	2xPhospho [S6(100); S10(98.2)]; 2xTMT6plex [K18; K31]; 1xTMT6plex [N-Term]	2xPhospho [S303(100); S307(98.2)]	1.75354	1.09864	1.34652	0.018102
DNA-directed RNA polymerases I, II, and III subunit RPABC2, putative	PF3D7_0303300.1-p1	DNKSDYENSEANEDNIR	1xTMT6plex [K3]; 1xTMT6plex [N-Term]; 2xPhospho [S4(100); S9(100)]	2xPhospho [S50(100); S55(100)]	1.04393	1.12968	0.865589	0.0058434
RNA-binding protein, putative	PF3D7_1004400.1-p1	NEEEGYDDDTYTSER	1xTMT6plex [N-Term]; 1xPhospho [S13(100)]	1xPhospho [S788(100)]	0.719776	1.03751	0.809857	0.011988
RNA-binding protein, putative	PF3D7_1004400.1-p1	NEEEGYDDDTYTSER	1xTMT6plex [N-Term]; 2xPhospho [T10(100); S13(99.5)]	2xPhospho [T785(100); S788(99.5)]	0.689667	1.03471	0.633934	0.0244928
coatomer alpha subunit, putative	PF3D7_0606700.1-p1	TNISQEHITNILTDEK	1xTMT6plex [K16]; 1xTMT6plex [N-Term]; 1xPhospho [S4(100)]	1xPhospho [S1133(100)]	0.920545	0.86119	0.934621	0.000616979
RNA-binding protein, putative	PF3D7_1004400.1-p1	NEEEGYDDDTYTSERDKSMNEK	1xOxidation [M19]; 2xTMT6plex [K17; K22]; 1xTMT6plex [N-Term]; 3xPhospho [S13(99.3); S18(100); T/Y]	3xPhospho [S788(99.3); S793(100); T/Y]	0.806648	1.39181	0.941865	0.0273851
RNA-binding protein, putative	PF3D7_1004400.1-p1	NEEEGYDDDTYTSERDKSMNEK	2xTMT6plex [K17; K22]; 1xTMT6plex [N-Term]; 3xPhospho [T10(99.3); S18(100); T/S/Y]	3xPhospho [T785(99.3); S793(100); T/S/Y]	0.965929	1.40732	0.915653	0.0196988
conserved Plasmodium protein, unknown function	PF3D7_1237900.1-p1	DSSIHYDEEGTVK	1xTMT6plex [K13]; 1xTMT6plex [N-Term]; 1xPhospho [S/Y/T]		1.01774	0.908343	0.990883	0.001144
histone deacetylase complex subunit SAP18, putative	PF3D7_0711400.1-p1	THSLEGTGNEK	1xTMT6plex [K11]; 1xTMT6plex [N-Term]; 1xPhospho [S3(100)]	1xPhospho [S392(100)]	1.02	0.838279	0.969859	0.00328764
tripartite motif protein, putative	PF3D7_1307900.1-p1	TNDAICSNESYNNNNDDK	1xCarbamidomethyl [C6]; 1xTMT6plex [K18]; 1xTMT6plex [N-Term]; 2xPhospho [S7(100); S/Y/T]	2xPhospho [S537(100); S/Y/T]	0.568053	1.10173	1.01822	0.0325539
phosphatidylinositol transfer protein, putative	PF3D7_1351000.1-p1	DQSQVITSEEDSEMK	1xTMT6plex [K15]; 1xTMT6plex [N-Term]; 2xPhospho [T7(100); S8(100)]	2xPhospho [T1319(100); S1320(100)]	0.963424	0.956296	1.14277	0.00355211
protein transport protein SEC7, putative	PF3D7_1442900.1-p1	DSIEGNKDDNANISNDDEEHEK	2xTMT6plex [K7; K22]; 1xTMT6plex [N-Term]; 1xPhospho [S14(100)]	1xPhospho [S3352(100)]	0.918332	1.08231	0.627337	0.022295
EELM2 domain-containing protein, putative	PF3D7_0519800.1-p1	TLSDENNLQNNVPHGR	1xTMT6plex [N-Term]; 1xPhospho [S3(100)]	1xPhospho [S228(100)]	0.970588	0.888502	1.16642	0.00661576
antigen 332, DBL-like protein	PF3D7_1149000.1-p1	TMDEEIGDQGSVAEK	1xTMT6plex [K15]; 1xTMT6plex [N-Term]; 1xPhospho [S11(100)]	1xPhospho [S1358(100)]	0.877924	0.835825	0.879495	0.000273632
conserved Plasmodium protein, unknown function	PF3D7_0521000.1-p1	DNNVEENDVIHSDNSEKEK	2xTMT6plex [K17; K19]; 1xTMT6plex [N-Term]; 2xPhospho [S12(100); S15(100)]	2xPhospho [S480(100); S483(100)]	1.05884	1.25191	1.03943	0.00366855
knob-associated histidine-rich protein	PF3D7_0202000.1-p1	STNAATPGAK	1xTMT6plex [K10]; 1xTMT6plex [N-Term]; 1xPhospho [S1(100)]	1xPhospho [S501(100)]	0.748498	0.983365	0.803165	0.00697715
copper-transporting ATPase	PF3D7_0904900.1-p1	NNYDESSLSGDK	1xTMT6plex [K12]; 1xTMT6plex [N-Term]; 1xPhospho [S7(99.7)]	1xPhospho [S2114(99.7)]	0.837284	1.24817	1.0653	0.0125655
Plasmodium exported protein, unknown function	PF3D7_0702500.1-p1	NNSDGSTENHLSGSNSDGR	1xTMT6plex [N-Term]; 2xPhospho [S12(100); S16(100)]	2xPhospho [S151(100); S155(100)]	1.3002	1.05483	0.957049	0.00843903
conserved Plasmodium protein, unknown function	PF3D7_1440100.1-p1	EETNQENSPNHHQIVLYGGSIR	1xTMT6plex [N-Term]; 1xPhospho [S8(100)]	1xPhospho [S31(100)]	0.84615	1.06652	0.586481	0.0266304
transcription elongation factor SPT5, putative	PF3D7_0610900.1-p1	NDNNNDDISEHDAK	1xTMT6plex [K14]; 1xTMT6plex [N-Term]; 1xPhospho [S9(100)]	1xPhospho [S42(100)]	1.16211	1.39923	0.983277	0.0102361
conserved Plasmodium protein, unknown function	PF3D7_1133200.1-p1	NNMINSEDDIKTDQEYER	1xOxidation [M3]; 1xTMT6plex [K11]; 1xTMT6plex [N-Term]; 2xPhospho [S6(100); T12(100)]	2xPhospho [S682(100); T688(100)]	1.14313	1.42027	1.00306	0.0104665
conserved Plasmodium protein, unknown function	PF3D7_0807600.1-p1	TSNFYNNDDSSM	1xTMT6plex [N-Term]; 1xPhospho [S11(99.6)]	1xPhospho [S1333(99.6)]	0.959262	1.28935	0.996211	0.00919133
conserved Plasmodium protein, unknown function	PF3D7_1423700.1-p1	DMGNPSNNQHAMNNVYR	1xOxidation [M]; 1xTMT6plex [N-Term]; 1xPhospho [S6(100)]	1xPhospho [S299(100)]	1.28563	0.840527	0.990459	0.0154737
conserved Plasmodium protein, unknown function	PF3D7_1423700.1-p1	DMGNPSNNQHAMNNVYR	2xOxidation [M2; M12]; 1xTMT6plex [N-Term]; 1xPhospho [S6(100)]	1xPhospho [S299(100)]	0.935424	1.02749	0.914945	0.00129926
ankyrin-repeat protein, putative	PF3D7_0627100.1-p1	NNNDEDVESNNADALK	1xTMT6plex [K16]; 1xTMT6plex [N-Term]; 1xPhospho [S9(100)]	1xPhospho [S1284(100)]	1.09765	1.13451	1.03541	0.000704148
calcium-transporting ATPase	PF3D7_0106300.1-p1	NDNSHITSTLNENDK	1xTMT6plex [K15]; 1xTMT6plex [N-Term]; 2xPhospho [S4(100); S/T]	2xPhospho [S597(100); S/T]	1.13207	0.857845	1.00316	0.00624417
RNA-binding protein, putative	PF3D7_0812500.1-p1	SVEDNLDEEYDVGK	1xTMT6plex [K14]; 1xTMT6plex [N-Term]; 1xPhospho [S1(100)]	1xPhospho [S50(100)]	0.502705	0.660618	0.910311	0.0282267
vacuolar protein sorting-associated protein 9, putative	PF3D7_0815800.1-p1	DNCINDNISESNSGNK	1xCarbamidomethyl [C3]; 1xTMT6plex [K16]; 1xTMT6plex [N-Term]; 2xPhospho [S9(100); S11(99.4)]	2xPhospho [S1296(100); S1298(99.4)]	0.828578	1.10113	0.850173	0.00879407
conserved Plasmodium protein, unknown function	PF3D7_0724700.1-p1	NPYDSYEDDSYDDEK	1xTMT6plex [K15]; 1xTMT6plex [N-Term]; 2xPhospho [S5(100); S10(100)]	2xPhospho [S1890(100); S1895(100)]	1.00691	1.12506	0.896127	0.00426087
knob-associated histidine-rich protein	PF3D7_0202000.1-p1	EASTTEGATK	1xTMT6plex [K10]; 1xTMT6plex [N-Term]; 1xPhospho [S3(100)]	1xPhospho [S588(100)]	0.906035	0.918626	0.943098	0.000139065
pre-mRNA-splicing helicase BRR2, putative	PF3D7_0422500.1-p1	EEDNDGGSGKEDNEPTQK	2xTMT6plex [K10; K18]; 1xTMT6plex [N-Term]; 1xPhospho [S8(100)]	1xPhospho [S603(100)]	0.851659	1.24649	0.958164	0.0131379
nucleolar preribosomal assembly protein, putative	PF3D7_1028400.1-p1	NNNNDDDDDVTLNFTEDAMSTTK	1xTMT6plex [K23]; 1xTMT6plex [N-Term]; 2xPhospho [T15(99.2); S20(98.5)]	2xPhospho [T334(99.2); S339(98.5)]	0.576646	0.627164	0.848768	0.0145933
conserved Plasmodium protein, unknown function	PF3D7_1036900.1-p1	NNNSIDLEYDPYTGQK	1xTMT6plex [K16]; 1xTMT6plex [N-Term]; 1xPhospho [S4(100)]	1xPhospho [S520(100)]	0.902956	1.3349	1.77479	0.0336302
conserved protein, unknown function	PF3D7_1202600.1-p1	SVSFSSEEEFIPVDEPVSLK	1xTMT6plex [K20]; 1xTMT6plex [N-Term]; 2xPhospho [S5(100); S6(100)]	2xPhospho [S1512(100); S1513(100)]	0.950427	0.936744	0.565925	0.0229125
single-strand telomeric DNA-binding protein GBP2, putative	PF3D7_1006800.1-p1	EDREENSGNFEK	1xTMT6plex [K12]; 1xTMT6plex [N-Term]; 1xPhospho [S7(100)]	1xPhospho [S92(100)]	1.05401	0.785501	1.03725	0.00810254
conserved Plasmodium protein, unknown function	PF3D7_1036900.1-p1	SVTDAGVIDSQSVNK	1xTMT6plex [K15]; 1xTMT6plex [N-Term]; 1xPhospho [S12(100)]	1xPhospho [S700(100)]	1.02954	1.09431	1.02921	0.000423803
antigen 332, DBL-like protein	PF3D7_1149000.1-p1	SVTGDVVEQEGSGKDESEAK	2xTMT6plex [K14; K20]; 1xTMT6plex [N-Term]; 1xPhospho [S12(100)]	1xPhospho [S4766(100)]	0.940401	1.00108	1.14645	0.00350882
RNA-binding protein musashi, putative	PF3D7_0916700.1-p1	TSEENINYNSNNSNENSVQDK	2xPhospho [S13(99.2); T/S/Y]; 1xTMT6plex [K21]; 1xTMT6plex [N-Term]	2xPhospho [S14(99.2); T/S/Y]	1.13533	1.8373	1.25749	0.0227771
RNA-binding protein musashi, putative	PF3D7_0916700.1-p1	TSEENINYNSNNSNENSVQDK	1xTMT6plex [K21]; 1xTMT6plex [N-Term]; 1xPhospho [T/S/Y]		0.759869	0.692452	0.799162	0.00171933
RNA-binding protein, putative	PF3D7_0605100.1-p1	SYALVDNEVGNSNISDEENIIK	1xTMT6plex [K22]; 1xTMT6plex [N-Term]; 1xPhospho [S15(99.4)]	1xPhospho [S22(99.4)]	0.716915	0.823093	1.27882	0.0320384
conserved Plasmodium protein, unknown function	PF3D7_1357400.1-p1	DNELSSYENNSNDEIK	1xTMT6plex [K16]; 1xTMT6plex [N-Term]; 2xPhospho [S11(100); S/Y]	2xPhospho [S257(100); S/Y]	0.710365	1.01804	0.813525	0.0111947
mediator of RNA polymerase II transcription subunit 4, putative	PF3D7_1465200.1-p1	SYEVQDDSDEDILTK	1xTMT6plex [K15]; 1xTMT6plex [N-Term]; 1xPhospho [S8(100)]	1xPhospho [S316(100)]	0.908201	0.923041	1.07032	0.0028498
major facilitator superfamily-related transporter, putative	PF3D7_0614300.1-p1	NDSNNLSFSSSQK	1xTMT6plex [K13]; 1xTMT6plex [N-Term]; 1xPhospho [S3(100)]	1xPhospho [S490(100)]	1.0704	1.11473	1.06371	0.000218433
antigen 332, DBL-like protein	PF3D7_1149000.1-p1	SVSEEIPVEEK	1xTMT6plex [K11]; 1xTMT6plex [N-Term]; 1xPhospho [S3(100)]	1xPhospho [S759(100)]; 1xPhospho [S1526(100)]; 1xPhospho [S2304(100)]; 1xPhospho [S3093(100)]	0.826107	0.85037	0.832731	7.49337e-05
conserved Plasmodium membrane protein, unknown function	PF3D7_0305300.1-p1	NSEENNAYNLFNNEK	1xTMT6plex [K15]; 1xTMT6plex [N-Term]; 1xPhospho [S2(100)]	1xPhospho [S275(100)]	1.24681	1.07546	0.850891	0.0115431
ribosome biogenesis protein BRX1, putative	PF3D7_0729400.1-p1	ELGSSENVTK	1xTMT6plex [K10]; 1xTMT6plex [N-Term]; 1xPhospho [S4(100)]	1xPhospho [S31(100)]	0.865199	0.849922	1.18927	0.0128143
Plasmodium exported protein (PHISTb), unknown function	PF3D7_0401800.1-p1	SPSTASTSTSLR	1xTMT6plex [N-Term]; 1xPhospho [S10(99.1)]	1xPhospho [S82(99.1)]	1.00605	0.921621	0.891312	0.001332
conserved Plasmodium protein, unknown function	PF3D7_1359600.1-p1	DDMNNSDDEESVDNSNK	1xOxidation [M3]; 1xTMT6plex [K17]; 1xTMT6plex [N-Term]; 2xPhospho [S6(100); S11(100)]	2xPhospho [S1805(100); S1810(100)]	0.825523	1.20076	1.01186	0.011248
RNA-binding protein, putative	PF3D7_0716000.1-p1	FDSPPHSCDEEDNIK	1xCarbamidomethyl [C8]; 1xTMT6plex [K15]; 1xTMT6plex [N-Term]; 2xPhospho [S3(100); S7(100)]	2xPhospho [S487(100); S491(100)]	1.09095	1.05746	1.20294	0.00154705
antigen 332, DBL-like protein	PF3D7_1149000.1-p1	VIEQEGSNTEVAEDVEEK	1xTMT6plex [K18]; 1xTMT6plex [N-Term]; 2xPhospho [S7(100); T9(100)]	2xPhospho [S2583(100); T2585(100)]	0.524766	0.952267	1.04885	0.0346868
elongator complex protein 3, putative	PF3D7_1227800.1-p1	ESCDDNILNDQVATDLNSEELNEK	1xCarbamidomethyl [C3]; 1xTMT6plex [K24]; 1xTMT6plex [N-Term]; 2xPhospho [T14(100); S18(100)]	2xPhospho [T41(100); S45(100)]	1.02485	1.46308	1.05651	0.0139641
chromodomain-helicase-DNA-binding protein 1 homolog, putative	PF3D7_1023900.1-p1	NNENSNDESDGGNNK	1xTMT6plex [K15]; 1xTMT6plex [N-Term]; 1xPhospho [S9(100)]	1xPhospho [S2296(100)]	0.826865	0.952818	0.788669	0.00333866
VPS13 domain-containing protein, putative	PF3D7_1346400.1-p1	FGSSDIENEDR	1xTMT6plex [N-Term]; 1xPhospho [S4(100)]	1xPhospho [S1902(100)]	0.876722	1.05397	0.926427	0.003058
kinesin-13, putative	PF3D7_1245100.1-p1	SNYNSNQSISDVQIR	1xTMT6plex [N-Term]; 2xPhospho [S5(100); S8(100)]	2xPhospho [S738(100); S741(100)]	1.1666	1.13033	1.18077	0.000167839
protein serine/threonine kinase-1	PF3D7_1445400.1-p1	NSNLSNNYVAVR	1xTMT6plex [N-Term]; 2xPhospho [S2(100); S5(100)]	2xPhospho [S436(100); S439(100)]	0.996219	0.888113	0.803222	0.00386378
conserved Plasmodium protein, unknown function	PF3D7_1451200.1-p1	NFYDTESSDNDNEDR	1xTMT6plex [N-Term]; 3xPhospho [T5(100); S7(100); S8(100)]	3xPhospho [T602(100); S604(100); S605(100)]	0.813923	1.04328	0.770848	0.00918733
conserved Plasmodium protein, unknown function	PF3D7_1467600.1-p1	EQPEENSAVEK	1xTMT6plex [K11]; 1xTMT6plex [N-Term]; 1xPhospho [S7(100)]	1xPhospho [S78(100)]	0.874065	1.28267	0.888617	0.0169435
pre-mRNA-processing-splicing factor 8, putative	PF3D7_0405400.1-p1	DETYEIDSTVENDSHDGSLK	1xTMT6plex [K20]; 1xTMT6plex [N-Term]; 2xPhospho [S8(100); S14(100)]	2xPhospho [S851(100); S857(100)]	1.39325	1.30946	0.784131	0.0258578
adenylyl cyclase beta	PF3D7_0802600.1-p1	SNIAQANNSDDNYPSDYNK	1xTMT6plex [K19]; 1xTMT6plex [N-Term]; 1xPhospho [S9(99.4)]	1xPhospho [S284(99.4)]	0.994433	1.19134	0.945657	0.00513603
conserved Plasmodium protein, unknown function	PF3D7_0822900.1-p1	NSSENYDNGSGSDDEEK	1xTMT6plex [K17]; 1xTMT6plex [N-Term]; 2xPhospho [S10(100); S12(100)]	2xPhospho [S175(100); S177(100)]	0.82346	1.06872	0.965693	0.00552446
Plasmodium exported protein (PHISTb), unknown function	PF3D7_0401800.1-p1	SPSTASTSTSLR	1xTMT6plex [N-Term]; 2xPhospho [S6(99.5); S/T]	2xPhospho [S78(99.5); S/T]	0.952597	0.996578	0.848677	0.00220326
heat shock protein 101	PF3D7_1116800.1-p1	FIESCSAFER	1xCarbamidomethyl [C5]; 1xTMT6plex [N-Term]; 1xPhospho [S6(100)]	1xPhospho [S356(100)]	1.14769	0.783099	1.15569	0.0139681
multidrug resistance protein 2	PF3D7_1447900.1-p1	SNEPHTETNSSIDKDDVNK	2xTMT6plex [K14; K19]; 1xTMT6plex [N-Term]; 2xPhospho [T6(100); S/T]	2xPhospho [T930(100); S/T]	0.945912	1.33561	0.979675	0.0128955
ubiquitin-like protein, putative	PF3D7_0922100.1-p1	DDVSEICDNEK	1xCarbamidomethyl [C7]; 1xTMT6plex [K11]; 1xTMT6plex [N-Term]; 1xPhospho [S4(100)]	1xPhospho [S616(100)]	1.18878	1.077	0.986538	0.00289826
conserved Plasmodium protein, unknown function	PF3D7_0611800.1-p1	ENTNSPYNNTSHDR	1xTMT6plex [N-Term]; 1xPhospho [S5(100)]	1xPhospho [S2001(100)]	1.04331	1.25508	0.878548	0.0104247
conserved Plasmodium protein, unknown function	PF3D7_1308400.1-p1	NNEDVGLSSHSTVVGTDVK	1xTMT6plex [K19]; 1xTMT6plex [N-Term]; 2xPhospho [S8(99.3); S11(100)]	2xPhospho [S1675(99.3); S1678(100)]	0.980637	0.737172	1.03533	0.00982501
FACT complex subunit SPT16, putative	PF3D7_0517400.1-p1	FAYKSDEDDEGYNK	2xTMT6plex [K4; K14]; 1xTMT6plex [N-Term]; 1xPhospho [S5(100)]	1xPhospho [S1125(100)]	1.17475	1.26143	1.07188	0.00218787
large subunit rRNA methyltransferase, putative	PF3D7_1354300.1-p1	SNSDNDVDSLETTQDIFK	1xTMT6plex [K18]; 1xTMT6plex [N-Term]; 2xPhospho [S3(100); S9(100)]	2xPhospho [S656(100); S662(100)]	0.651294	1.25299	1.19816	0.0328101
DnaJ protein, putative	PF3D7_1411300.1-p1	SNSDNLNTLHEENK	1xTMT6plex [K14]; 1xTMT6plex [N-Term]; 1xPhospho [S3(100)]	1xPhospho [S363(100)]	1.11761	1.13295	1.06115	0.00039085
glideosome-associated protein 45	PF3D7_1222700.1-p1	SNSDIYSESQK	1xTMT6plex [K11]; 1xTMT6plex [N-Term]; 1xPhospho [S3(100)]	1xPhospho [S103(100)]	0.841306	1.10806	1.11951	0.00780147
antigen 332, DBL-like protein	PF3D7_1149000.1-p1	EVSDAEEVLGQEGSMNEEILEK	1xTMT6plex [K22]; 1xTMT6plex [N-Term]; 2xPhospho [S3(100); S14(100)]	2xPhospho [S2187(100); S2198(100)]	0.605603	0.826362	0.874112	0.0113778
eukaryotic translation initation factor 4 gamma	PF3D7_1312900.1-p1	NSNVEEHLR	1xTMT6plex [N-Term]; 1xPhospho [S2(100)]	1xPhospho [S306(100)]	0.93184	1.0175	0.788098	0.00533661
serine/threonine protein phosphatase 8, putative	PF3D7_1018200.1-p1	EVVHSENEQAEK	1xTMT6plex [K12]; 1xTMT6plex [N-Term]; 1xPhospho [S5(100)]	1xPhospho [S833(100)]	0.920265	0.944625	1.00316	0.0006614
ras-related protein RAB7	PF3D7_0903200.1-p1	SNNNIPYFETSAK	1xTMT6plex [K13]; 1xTMT6plex [N-Term]; 1xPhospho [S1(100)]	1xPhospho [S146(100)]	1.27016	0.851185	0.981558	0.0140239
EF-hand calcium-binding domain-containing protein, putative	PF3D7_1025000.1-p1	ESTFPSEDDVTFR	1xTMT6plex [N-Term]; 1xPhospho [S6(100)]	1xPhospho [S252(100)]	1.05682	0.952326	0.84549	0.00408538
13 kDa ribonucleoprotein-associated protein, putative	PF3D7_1123900.1-p1	SNTLISNESVHNSEVEEEEEEINAK	1xAcetyl [N-Term]; 1xTMT6plex [K25]; 1xTMT6plex [N-Term]; 2xPhospho [S13(97.7); S/T]	1xAcetyl [N-Term]; 2xPhospho [S14(97.7); S/T]	1.07115	0.923911	1.00286	0.00180732
RNA-binding protein, putative	PF3D7_1004400.1-p1	SSEEVGEHTNSIINEDINK	1xTMT6plex [K19]; 1xTMT6plex [N-Term]; 2xPhospho [S1(99.4); S11(100)]	2xPhospho [S649(99.4); S659(100)]	0.815978	0.970125	0.826245	0.00324948
conserved Plasmodium protein, unknown function	PF3D7_1466900.1-p1	EYIHSDNVSYDDDIK	1xTMT6plex [K15]; 1xTMT6plex [N-Term]; 2xPhospho [S5(100); S9(100)]	2xPhospho [S1150(100); S1154(100)]	1.08895	1.25653	1.11005	0.00208639
mature parasite-infected erythrocyte surface antigen	PF3D7_0500800.1-p1	VSGPYENSENSNVTSESEETK	1xTMT6plex [K21]; 1xTMT6plex [N-Term]; 3xPhospho [S8(100); S11(100); S15(99.1)]	3xPhospho [S348(100); S351(100); S355(99.1)]	0.986267	0.931474	0.890305	0.000880599
HECT-domain (ubiquitin-transferase), putative	PF3D7_0628100.1-p1	NAGDLSNDNTEEIYHNNR	1xTMT6plex [N-Term]; 1xPhospho [S6(100)]	1xPhospho [S5002(100)]	0.945104	1.22368	1.09116	0.00543639
conserved protein, unknown function	PF3D7_1224100.1-p1	SNITYDDSSSNNVSQVVSK	1xTMT6plex [K19]; 1xTMT6plex [N-Term]; 1xPhospho [S/T/Y]		0.88688	0.850147	0.911965	0.000413022
SWIB/MDM2 domain-containing protein	PF3D7_0611400.1-p1	ESNNLTDVENDNEVIDENITK	1xTMT6plex [K21]; 1xTMT6plex [N-Term]; 1xPhospho [T6(100)]	1xPhospho [T470(100)]	0.770305	0.568742	1.20061	0.0451947
drug/metabolite transporter DMT1, putative	PF3D7_0715800.1-p1	SNILNNDFFK	1xAcetyl [N-Term]; 1xTMT6plex [K10]; 1xTMT6plex [N-Term]; 1xPhospho [S1(100)]	1xAcetyl [N-Term]; 1xPhospho [S2(100)]	1.30091	1.16399	1.15678	0.00150513
choline-phosphate cytidylyltransferase	PF3D7_1316600.1-p1	VHNSQDDMDNEEK	1xTMT6plex [K13]; 1xTMT6plex [N-Term]; 1xPhospho [S4(100)]	1xPhospho [S22(100)]	1.059	0.942996	0.933912	0.00168885
merozoite surface protein 2	PF3D7_0206800.1-p1	ETQNNSNVQQDSQTK	1xTMT6plex [K15]; 1xTMT6plex [N-Term]; 1xPhospho [S6(100)]	1xPhospho [S151(100)]	0.633302	0.940382	1.24359	0.0334393
phosphatidylinositol 4-kinase, putative	PF3D7_0419900.1-p1	FVNIYSSNEEDEKDEK	2xTMT6plex [K13; K16]; 1xTMT6plex [N-Term]; 2xPhospho [S6(100); S7(100)]	2xPhospho [S4662(100); S4663(100)]	1.12051	1.30656	1.0242	0.00514929
SWIB/MDM2 domain-containing protein	PF3D7_0611400.1-p1	ENLDNNSEDISLSNIK	1xTMT6plex [K16]; 1xTMT6plex [N-Term]; 2xPhospho [S7(100); S11(100)]	2xPhospho [S455(100); S459(100)]	0.81779	1.41726	1.21786	0.0226565
sphingomyelin phosphodiesterase	PF3D7_1238600.1-p1	DGLSFHSSDTNINIESSR	1xTMT6plex [N-Term]; 2xPhospho [S4(100); S7(99.4)]	2xPhospho [S109(100); S112(99.4)]	1.06033	1.0776	0.959397	0.00127233
conserved Plasmodium protein, unknown function	PF3D7_1211200.1-p1	SSCHNSEVEIYNSTR	1xCarbamidomethyl [C3]; 1xTMT6plex [N-Term]; 3xPhospho [S6(100); S13(99.4); S/T/Y]	3xPhospho [S990(100); S997(99.4); S/T/Y]	0.892381	0.87182	1.20184	0.0114567
secreted ookinete protein, putative	PF3D7_0108700.1-p1	NTEASVNNNVEENYLR	1xTMT6plex [N-Term]; 2xPhospho [T2(100); S5(100)]	2xPhospho [T1037(100); S1040(100)]	1.01686	1.14909	1.16785	0.00182303
pyruvate kinase	PF3D7_0626800.1-p1	VGSFQGTDIVIR	1xTMT6plex [N-Term]; 1xPhospho [S3(100)]	1xPhospho [S461(100)]	1.22714	1.31076	0.984479	0.00687364
RNA-binding protein, putative	PF3D7_0812500.1-p1	NHDSPYER	1xTMT6plex [N-Term]; 1xPhospho [S4(100)]	1xPhospho [S921(100)]	0.923489	0.983153	1.02249	0.000867745
conserved Plasmodium protein, unknown function	PF3D7_1133200.1-p1	SNENNSEEVIHLLR	1xTMT6plex [N-Term]; 1xPhospho [S6(100)]	1xPhospho [S718(100)]	0.87185	0.835629	1.02345	0.00396981
conserved Plasmodium protein, unknown function	PF3D7_1031300.1-p1	ENHTEDETDHEQNYEK	1xTMT6plex [K16]; 1xTMT6plex [N-Term]; 2xPhospho [T4(100); T8(100)]	2xPhospho [T280(100); T284(100)]	0.898091	0.988721	0.848802	0.00201303
histone acetyltransferase, putative	PF3D7_0416400.1-p1	NDADGNNSGEENK	1xTMT6plex [K13]; 1xTMT6plex [N-Term]; 1xPhospho [S8(100)]	1xPhospho [S484(100)]	1.11573	1.06537	1.08784	0.000178627
ATP-dependent RNA helicase MAK5, putative	PF3D7_1445200.1-p1	FYSDSENEYEHLNNQTIYK	1xTMT6plex [K19]; 1xTMT6plex [N-Term]; 2xPhospho [S3(100); S5(100)]	2xPhospho [S764(100); S766(100)]	1.15592	1.03499	1.30266	0.00438755
conserved Plasmodium protein, unknown function	PF3D7_1031300.1-p1	ENHTEDETDHEQNYEK	1xTMT6plex [K16]; 1xTMT6plex [N-Term]; 1xPhospho [T8(100)]	1xPhospho [T284(100)]	0.835219	0.648529	1.16321	0.0278592
single-strand telomeric DNA-binding protein GBP2, putative	PF3D7_1006800.1-p1	SMENNSPSK	1xAcetyl [N-Term]; 1xOxidation [M2]; 1xTMT6plex [K9]; 1xTMT6plex [N-Term]; 2xPhospho [S1(100); S6(100)]	1xAcetyl [N-Term]; 2xPhospho [S2(100); S7(100)]	1.03754	1.03259	1.01128	6.15102e-05
sphingomyelin phosphodiesterase	PF3D7_1238600.1-p1	DGLSFHSSDTNINIESSR	1xTMT6plex [N-Term]; 3xPhospho [S4(100); S7(100); S8(100)]	3xPhospho [S109(100); S112(100); S113(100)]	0.840385	1.22175	0.7199	0.0255867
GTP cyclohydrolase 1	PF3D7_1224000.1-p1	ENPTVHSLNIDSSVENLN	1xTMT6plex [N-Term]; 1xPhospho [S12(99.6)]	1xPhospho [S383(99.6)]	1.08093	0.763707	1.03822	0.0105289
serine/threonine protein phosphatase 7	PF3D7_1423300.1-p1	VSTTSYESSNYNENVPR	1xTMT6plex [N-Term]; 2xPhospho [S2(100); T3(99.3)]	2xPhospho [S163(100); T164(99.3)]	1.28998	1.37842	0.679372	0.0366634
knob-associated histidine-rich protein	PF3D7_0202000.1-p1	GASTTAGSTTGATTGANAVQSK	1xTMT6plex [K22]; 1xTMT6plex [N-Term]; 4xPhospho [S3(100); T4(98.7); S8(99.4); T/S]	4xPhospho [S598(100); T599(98.7); S603(99.4); T/S]	1.0474	1.00647	0.982926	0.000346116
conserved protein, unknown function	PF3D7_1202600.1-p1	VENANCSDNEK	1xCarbamidomethyl [C6]; 1xTMT6plex [K11]; 1xTMT6plex [N-Term]; 1xPhospho [S7(100)]	1xPhospho [S315(100)]	0.989288	1.05466	1.02413	0.000340767
ring-exported protein 2	PF3D7_0936000.1-p1	NSGFAEQYDQQQH	1xTMT6plex [N-Term]; 1xPhospho [S2(100)]	1xPhospho [S83(100)]	1.13458	0.909894	0.976235	0.00435269
ras-related protein Rab-11B	PF3D7_1340700.1-p1	SNEEYDHLYK	1xAcetyl [N-Term]; 1xTMT6plex [K10]; 1xTMT6plex [N-Term]; 1xPhospho [S1(100)]	1xAcetyl [N-Term]; 1xPhospho [S2(100)]	1.03521	0.932567	1.22727	0.00651239
RNA-binding protein, putative	PF3D7_1110400.1-p1	DDHADSVTTK	1xTMT6plex [K10]; 1xTMT6plex [N-Term]; 1xPhospho [S6(100)]	1xPhospho [S1257(100)]	0.95939	0.859978	0.963459	0.00132788
antigen 332, DBL-like protein	PF3D7_1149000.1-p1	VEVASITEEVEEEEK	1xTMT6plex [K15]; 1xTMT6plex [N-Term]; 1xPhospho [S5(100)]	1xPhospho [S1449(100)]	0.906451	0.918468	0.686369	0.00802493
conserved Plasmodium protein, unknown function	PF3D7_1359000.1-p1	ENDDNSDHLDTPVEQAK	1xTMT6plex [K17]; 1xTMT6plex [N-Term]; 2xPhospho [S6(100); T11(100)]	2xPhospho [S1905(100); T1910(100)]	0.939878	0.858059	0.917908	0.000728548
nucleosome assembly protein	PF3D7_0919000.1-p1	DRSENSVENTDPK	1xTMT6plex [K13]; 1xTMT6plex [N-Term]; 1xPhospho [S6(100)]	1xPhospho [S9(100)]	1.06262	1.17275	0.88445	0.00646028
calmodulin	PF3D7_1434200.1-p1	DGDGYISADELR	1xTMT6plex [N-Term]; 1xPhospho [S7(100)]	1xPhospho [S102(100)]	0.804574	1.02703	0.949824	0.00491074
conserved Plasmodium protein, unknown function	PF3D7_0706500.1-p1	NDNSSNQGDK	1xTMT6plex [K10]; 1xTMT6plex [N-Term]; 1xPhospho [S5(100)]	1xPhospho [S1520(100)]	0.990705	1.21729	1.0345	0.00409633
conserved Plasmodium protein, unknown function	PF3D7_1457900.1-p1	ILEDTNCSENDEK	1xCarbamidomethyl [C7]; 1xTMT6plex [K13]; 1xTMT6plex [N-Term]; 1xPhospho [S8(99.6)]	1xPhospho [S2826(99.6)]	1.3479	1.0078	0.621764	0.0418806
casein kinase II beta chain	PF3D7_1103700.1-p1	MENSDSNKDLQDSK	1xAcetyl [N-Term]; 2xTMT6plex [K8; K14]; 1xTMT6plex [N-Term]; 2xPhospho [S4(100); S6(100)]	1xAcetyl [N-Term]; 2xPhospho [S4(100); S6(100)]	1.14763	1.24798	1.16531	0.000678127
conserved Plasmodium protein, unknown function	PF3D7_0807600.1-p1	NHSEMQDPYASTK	1xOxidation [M5]; 1xTMT6plex [K13]; 1xTMT6plex [N-Term]; 1xPhospho [S3(100)]	1xPhospho [S1272(100)]	1.06145	0.932033	0.83157	0.0049551
conserved Plasmodium protein, unknown function	PF3D7_1305900.1-p1	NIQNNRSPSPYYSK	1xTMT6plex [K14]; 1xTMT6plex [N-Term]; 2xPhospho [S7(100); S9(100)]	2xPhospho [S410(100); S412(100)]	1.26121	0.954255	1.10103	0.00636759
zinc finger protein, putative	PF3D7_0420000.1-p1	NNDNNSELNNSDYYSSK	1xTMT6plex [K17]; 1xTMT6plex [N-Term]; 2xPhospho [S6(100); S11(100)]	2xPhospho [S2789(100); S2794(100)]	0.885505	1.41508	0.916875	0.02464
conserved Plasmodium protein, unknown function	PF3D7_0423600.1-p1	NVISDEQDGEDTLYK	1xTMT6plex [K15]; 1xTMT6plex [N-Term]; 1xPhospho [S4(100)]	1xPhospho [S677(100)]	1.44879	0.735934	1.18147	0.0326625
multidrug resistance-associated protein 1	PF3D7_0112200.1-p1	NSSNEHVLHHCNSNDASEK	1xCarbamidomethyl [C11]; 1xTMT6plex [K19]; 1xTMT6plex [N-Term]; 1xPhospho [S13(100)]	1xPhospho [S97(100)]	1.30086	0.915076	0.94146	0.0136916
cytoadherence linked asexual protein 3.1	PF3D7_0302500.1-p1	MNEADSADSDDEKDSDTPDDELMISR	1xTMT6plex [N-Term]; 3xPhospho [S6(100); S9(100); S15(99.1)]	3xPhospho [S1395(100); S1398(100); S1404(99.1)]	1.04869	0.689225	1.28373	0.0282156
conserved Plasmodium membrane protein, unknown function	PF3D7_1464500.1-p1	NSSLNIQDVEANNK	1xTMT6plex [K14]; 1xTMT6plex [N-Term]; 1xPhospho [S2(99.7)]	1xPhospho [S1991(99.7)]	0.994927	0.962699	1.00257	0.000153241
RNA-binding protein, putative	PF3D7_1004400.1-p1	NEEEGYDDDTYTSERDKSMNEK	1xOxidation [M19]; 2xTMT6plex [K17; K22]; 1xTMT6plex [N-Term]; 2xPhospho [S18(100); T/S/Y]	2xPhospho [S793(100); T/S/Y]	1.09508	1.36029	1.17702	0.00416656
ubiquitin specific protease, putative	PF3D7_0904600.1-p1	NVNMSSDENENMNSSFINK	1xOxidation [M]; 1xTMT6plex [K19]; 1xTMT6plex [N-Term]; 2xPhospho [S5(100); S6(100)]	2xPhospho [S1457(100); S1458(100)]	1.11166	1.0423	0.925954	0.00277332
ubiquitin specific protease, putative	PF3D7_0904600.1-p1	NVNMSSDENENMNSSFINK	1xTMT6plex [K19]; 1xTMT6plex [N-Term]; 2xPhospho [S5(100); S6(100)]	2xPhospho [S1457(100); S1458(100)]	0.984129	0.92118	1.06503	0.00176338
large ribosomal subunit nuclear export factor, putative	PF3D7_1457700.1-p1	NEDEDNSDNINYYDNMK	1xOxidation [M16]; 1xTMT6plex [K17]; 1xTMT6plex [N-Term]; 1xPhospho [S7(100)]	1xPhospho [S212(100)]	1.08824	0.895919	0.773521	0.00978367
PHAX domain-containing protein, putative	PF3D7_1021900.1-p1	MLSESMDESSMR	1xTMT6plex [N-Term]; 1xPhospho [S3(100)]	1xPhospho [S1274(100)]	0.871512	0.926539	1.17004	0.00848619
histone acetyltransferase GCN5	PF3D7_0823300.1-p1	MNSNENNNTTTTIIK	1xTMT6plex [K15]; 1xTMT6plex [N-Term]; 1xPhospho [S3(100)]	1xPhospho [S666(100)]	1.07069	0.931234	1.03658	0.0017128
Plasmodium exported protein, unknown function	PF3D7_0702500.1-p1	NSSQHSVGSHSVSSQEHK	1xTMT6plex [K18]; 1xTMT6plex [N-Term]; 3xPhospho [S3(99.3); S6(100); S11(99.3)]	3xPhospho [S161(99.3); S164(100); S169(99.3)]	0.789232	0.983863	1.21479	0.0149107
AP2 domain transcription factor AP2-I	PF3D7_1007700.1-p1	LLNSDAGQDSENEFSPTKR	1xTMT6plex [K18]; 1xTMT6plex [N-Term]; 2xPhospho [S10(100); S15(99.2)]	2xPhospho [S913(100); S918(99.2)]	0.876531	1.33019	1.09668	0.0138555
conserved protein, unknown function	PF3D7_0819500.1-p1	NNSSSENENTLSSK	1xTMT6plex [K14]; 1xTMT6plex [N-Term]; 1xPhospho [S/T]		0.992594	1.10105	0.949983	0.00195874
conserved Plasmodium protein, unknown function	PF3D7_1227600.1-p1	NDTFNSNSLGR	1xTMT6plex [N-Term]; 2xPhospho [S6(100); S8(100)]	2xPhospho [S450(100); S452(100)]	1.06492	0.988299	0.846372	0.00435875
asparagine-rich antigen Pfa35-2	PF3D7_0105700.1-p1	NNTNSYSNDSYLHAQSGDVQK	1xTMT6plex [K21]; 1xTMT6plex [N-Term]; 2xPhospho [S7(99); S10(100)]	2xPhospho [S2313(99); S2316(100)]	0.785824	1.55157	1.21436	0.0332877
phospholipid-transporting ATPase, putative	PF3D7_1223400.1-p1	NSVNTTGNR	1xTMT6plex [N-Term]; 1xPhospho [S2(100)]	1xPhospho [S559(100)]	1.22233	0.913485	0.845408	0.0133475
RNA-binding protein, putative	PF3D7_1445600.1-p1	NHANSEYEQNIR	1xTMT6plex [N-Term]; 1xPhospho [S5(100)]	1xPhospho [S550(100)]	1.08745	1.09532	1.15267	0.000341615
multidrug resistance-associated protein 1	PF3D7_0112200.1-p1	NSSNEHVLHHCNSNDASEK	1xCarbamidomethyl [C11]; 1xTMT6plex [K19]; 1xTMT6plex [N-Term]; 2xPhospho [S13(100); S]	2xPhospho [S97(100); S]	0.90245	0.881787	1.26485	0.0146497
histone deacetylase, putative	PF3D7_1472200.1-p1	ILSDSDSEDNNNNDIENYEPEK	1xTMT6plex [K22]; 1xTMT6plex [N-Term]; 2xPhospho [S5(100); S7(100)]	2xPhospho [S1449(100); S1451(100)]	1.02418	1.26873	1.02251	0.00543366
protein kinase, putative	PF3D7_0926100.1-p1	NNSNNSSNNIYHYDNK	1xTMT6plex [K16]; 1xTMT6plex [N-Term]; 2xPhospho [S6(100); S7(100)]	2xPhospho [S977(100); S978(100)]	1.05813	1.0846	1.09521	0.000104386
armadillo-domain containing rhoptry protein	PF3D7_0414900.1-p1	LLSFTSNDILR	1xTMT6plex [N-Term]; 2xPhospho [S3(100); T/S]	2xPhospho [S33(100); T/S]	0.788578	0.969327	1.2186	0.0154224
phospholipid-transporting ATPase, putative	PF3D7_1223400.1-p1	NNTYSYGDDDQVQNEK	1xTMT6plex [K16]; 1xTMT6plex [N-Term]; 2xPhospho [T3(100); S5(100)]	2xPhospho [T494(100); S496(100)]	0.791036	1.38291	1.03733	0.024766
pre-mRNA-splicing regulator, putative	PF3D7_1230800.1-p1	NSYSNINISK	1xTMT6plex [K10]; 1xTMT6plex [N-Term]; 1xPhospho [S2(100)]	1xPhospho [S246(100)]	0.96478	0.917674	1.01365	0.000822836
V-type proton ATPase subunit a, putative	PF3D7_0806800.1-p1	NVEELESLKSAGDTNNMYK	1xOxidation [M17]; 2xTMT6plex [K9; K19]; 1xTMT6plex [N-Term]; 2xPhospho [S7(100); S10(100)]	2xPhospho [S253(100); S256(100)]	1.12898	1.40228	1.40363	0.00481294
DNA replication licensing factor MCM5, putative	PF3D7_1211700.1-p1	QQTVFENNEISATPRSER	1xTMT6plex [N-Term]; 2xPhospho [T13(100); S16(100)]	2xPhospho [T95(100); S98(100)]	0.754326	0.728119	0.657627	0.00163431
major facilitator superfamily-related transporter, putative	PF3D7_0614300.1-p1	NDSNNLSFSSSQK	1xTMT6plex [K13]; 1xTMT6plex [N-Term]; 2xPhospho [S3(100); S7(100)]	2xPhospho [S490(100); S494(100)]	1.05618	1.05143	1.01155	0.000185206
RNA-binding protein, putative	PF3D7_1004400.1-p1	NEEEGYDDDTYTSERDK	1xTMT6plex [N-Term]; 1xPhospho [S13(99.6)]	1xPhospho [S788(99.6)]	0.915191	0.919744	0.960492	0.000238792
kelch domain-containing protein, putative	PF3D7_1468100.1-p1	NTTDNDDKNNNNNNENDSNNEEKDNITGDHNK	3xTMT6plex [K8; K23; K32]; 1xTMT6plex [N-Term]; 1xPhospho [S18(100)]	1xPhospho [S1437(100)]	0.989298	1.13406	1.16944	0.00251103
U3 small nucleolar RNA-associated protein 4, putative	PF3D7_1333600.1-p1	MNCSGYENK	1xAcetyl [N-Term]; 1xCarbamidomethyl [C3]; 1xOxidation [M1]; 1xTMT6plex [K9]; 1xTMT6plex [N-Term]; 1xPhospho [S4(100)]	1xAcetyl [N-Term]; 1xPhospho [S4(100)]	0.9016	0.805432	0.718579	0.00424642
conserved Plasmodium protein, unknown function	PF3D7_1409600.1-p1	NSDNSYEEEPSNTTK	1xTMT6plex [K15]; 1xTMT6plex [N-Term]; 2xPhospho [S2(100); S5(100)]	2xPhospho [S705(100); S708(100)]	1.15304	1.21436	1.1045	0.000753515
FHA domain-containing protein, putative	PF3D7_1307800.1-p1	NITSEDEEMK	1xOxidation [M9]; 1xTMT6plex [K10]; 1xTMT6plex [N-Term]; 2xPhospho [T3(100); S4(100)]	2xPhospho [T265(100); S266(100)]	0.886994	1.11565	1.24048	0.009042
AP2 domain transcription factor, putative	PF3D7_1239200.1-p1	NASQSSLHSNIIR	1xTMT6plex [N-Term]; 2xPhospho [S6(99.5); S9(100)]	2xPhospho [S1848(99.5); S1851(100)]	1.17408	1.01817	0.960855	0.00365419
conserved Plasmodium protein, unknown function	PF3D7_0317300.1-p1	NNDGDNKSQEDDYGNK	2xTMT6plex [K7; K16]; 1xTMT6plex [N-Term]; 1xPhospho [S8(100)]	1xPhospho [S1085(100)]	1.01006	1.29686	1.05798	0.0061955
pre-mRNA-splicing helicase BRR2, putative	PF3D7_0422500.1-p1	LYNSDSQGEDANKK	2xTMT6plex [K13; K14]; 1xTMT6plex [N-Term]; 2xPhospho [S4(100); S6(100)]	2xPhospho [S570(100); S572(100)]	0.979522	1.27018	1.20891	0.0058361
pre-mRNA-splicing helicase BRR2, putative	PF3D7_0422500.1-p1	LYNSDSQGEDANK	1xTMT6plex [K13]; 1xTMT6plex [N-Term]; 2xPhospho [S4(100); S6(100)]	2xPhospho [S570(100); S572(100)]	0.878827	1.02647	1.01317	0.00234122
FACT complex subunit SPT16, putative	PF3D7_0517400.1-p1	NSLAHNNEQEMEELNK	1xTMT6plex [K16]; 1xTMT6plex [N-Term]; 1xPhospho [S2(100)]	1xPhospho [S576(100)]	1.60344	1.02842	0.99976	0.0253823
nucleoporin NUP313, putative	PF3D7_1446500.1-p1	NSGSVSNSR	1xTMT6plex [N-Term]; 1xPhospho [S6(100)]	1xPhospho [S2690(100)]	1.06817	1.09168	1.15723	0.000580317
UMP-CMP kinase, putative	PF3D7_0111500.1-p1	QEHNELNDQGESGVEK	1xTMT6plex [K16]; 1xTMT6plex [N-Term]; 1xPhospho [S12(100)]	1xPhospho [S204(100)]	1.05229	1.16606	0.822876	0.00976695
conserved Plasmodium protein, unknown function	PF3D7_0910200.1-p1	NATLMDGDNSGNLSEYEK	1xTMT6plex [K18]; 1xTMT6plex [N-Term]; 2xPhospho [S10(100); S14(100)]	2xPhospho [S2358(100); S2362(100)]	1.24986	1.37229	1.1305	0.00309907
kelch domain-containing protein, putative	PF3D7_1468100.1-p1	NNDDESNESSSTSNRDK	1xTMT6plex [K17]; 1xTMT6plex [N-Term]; 2xPhospho [S10(99.5); S13(99.5)]	2xPhospho [S1930(99.5); S1933(99.5)]	1.12755	0.828853	1.2656	0.0140981
U1 small nuclear ribonucleoprotein 70 kDa homolog, putative	PF3D7_1367100.1-p1	NNDDDEDDGISSTMRDYK	1xOxidation [M14]; 1xTMT6plex [K18]; 1xTMT6plex [N-Term]; 2xPhospho [S11(100); S/T/Y]	2xPhospho [S248(100); S/T/Y]	1.51699	1.13446	1.09491	0.0114168
Plasmodium exported protein, unknown function	PF3D7_0113200.1-p1	QDSQTSYYGR	1xTMT6plex [N-Term]; 1xPhospho [S3(100)]	1xPhospho [S339(100)]	1.02272	1.09122	0.992586	0.000793239
basal complex transmembrane protein 1	PF3D7_0611600.1-p1	NESNQNSSHENIYYQK	1xTMT6plex [K16]; 1xTMT6plex [N-Term]; 1xPhospho [S/Y]		1.06038	0.98668	1.09139	0.000879987
regulator of chromosome condensation, putative	PF3D7_0418600.1-p1	NHETDEGSNR	1xTMT6plex [N-Term]; 1xPhospho [T4(100)]	1xPhospho [T915(100)]	0.868538	1.02133	0.797045	0.00541058
SNF2 helicase, putative	PF3D7_0624600.1-p1	NDEDDDDDDDNSVDAK	1xTMT6plex [N-Term]; 1xPhospho [S12(100)]	1xPhospho [S1327(100)]	1.03198	0.826062	0.717408	0.0113497
pre-mRNA-processing ATP-dependent RNA helicase PRP5, putative	PF3D7_0508700.1-p1	QDHDDSDDVLK	1xTMT6plex [K11]; 1xTMT6plex [N-Term]; 1xPhospho [S6(100)]	1xPhospho [S36(100)]	1.05749	1.10708	1.20118	0.00140778
conserved protein, unknown function	PF3D7_1408700.1-p1	NDDQDDSSNNELYNTNDYYINK	1xTMT6plex [K22]; 1xTMT6plex [N-Term]; 2xPhospho [S7(100); S8(100)]	2xPhospho [S3067(100); S3068(100)]	1.08867	1.39959	1.13292	0.00641004
conserved Plasmodium protein, unknown function	PF3D7_1466800.1-p1	NDAYKYSTDSDDIER	1xTMT6plex [K5]; 1xTMT6plex [N-Term]; 3xPhospho [S7(100); T8(100); S10(100)]	3xPhospho [S622(100); T623(100); S625(100)]	1.03616	1.06011	0.993374	0.00035901
conserved Plasmodium protein, unknown function	PF3D7_1409600.1-p1	NSDNSYEEEPSNTTK	1xTMT6plex [K15]; 1xTMT6plex [N-Term]; 1xPhospho [S5(99.7)]	1xPhospho [S708(99.7)]	1.11137	0.862473	1.20433	0.00915208
U1 small nuclear ribonucleoprotein 70 kDa homolog, putative	PF3D7_1367100.1-p1	NNDDDEDDGISSTMR	1xTMT6plex [N-Term]; 2xPhospho [S11(100); S12(100)]	2xPhospho [S248(100); S249(100)]	1.26007	0.946528	0.989758	0.00837223
RNA-binding protein, putative	PF3D7_1004400.1-p1	NYSPPNFSNESIER	1xTMT6plex [N-Term]; 3xPhospho [S3(100); S8(100); S11(100)]	3xPhospho [S425(100); S430(100); S433(100)]	0.975578	0.919102	0.938818	0.000306856
60S ribosomal protein L3	PF3D7_1027800.1-p1	NSASTDADITEK	1xTMT6plex [K12]; 1xTMT6plex [N-Term]; 2xPhospho [S4(100); T5(100)]	2xPhospho [S292(100); T293(100)]	0.810772	1.23939	0.925902	0.0162615
AP2 domain transcription factor, putative	PF3D7_1139300.1-p1	NDDDEDDGNNTDNSK	1xTMT6plex [K15]; 1xTMT6plex [N-Term]; 2xPhospho [T11(100); S14(100)]	2xPhospho [T1777(100); S1780(100)]	1.01556	0.984039	1.14897	0.00231187
rab GTPase activator, putative	PF3D7_1467900.1-p1	NDGGSVDYNEK	1xTMT6plex [K11]; 1xTMT6plex [N-Term]; 1xPhospho [S5(100)]	1xPhospho [S700(100)]	0.92728	1.2304	1.04242	0.00678883
conserved Plasmodium membrane protein, unknown function	PF3D7_0618000.1-p1	NSEQNTIYNNSSITNTIK	1xTMT6plex [K18]; 1xTMT6plex [N-Term]; 1xPhospho [S2(100)]	1xPhospho [S374(100)]	0.842022	1.3243	1.1401	0.0158674
major facilitator superfamily domain-containing protein, putative	PF3D7_1440800.1-p1	NQPTESTLHSNLSQTNEDK	1xTMT6plex [K19]; 1xTMT6plex [N-Term]; 1xPhospho [S13(100)]	1xPhospho [S219(100)]	0.812434	0.967641	1.60261	0.0430103
heterochromatin protein 1	PF3D7_1220900.1-p1	NESPQWVEETNIR	1xTMT6plex [N-Term]; 1xPhospho [S3(100)]	1xPhospho [S174(100)]	0.845001	1.06718	0.992471	0.00451433
heat shock protein 70	PF3D7_0917900.1-p1	LYGQPGGPSPQPSGDEDVDSDEL	1xTMT6plex [N-Term]; 1xPhospho [S13(99.2)]	1xPhospho [S642(99.2)]	0.812678	1.13701	1.02578	0.00907914
conserved Plasmodium protein, unknown function	PF3D7_0707200.1-p1	NQNSDHNDDCIK	1xCarbamidomethyl [C10]; 1xTMT6plex [K12]; 1xTMT6plex [N-Term]; 1xPhospho [S4(100)]	1xPhospho [S471(100)]	1.04612	0.986455	1.21507	0.00397583
polyadenylate-binding protein-interacting protein 1, putative	PF3D7_1107300.1-p1	NDAECSDSTTVK	1xCarbamidomethyl [C5]; 1xTMT6plex [K12]; 1xTMT6plex [N-Term]; 1xPhospho [S6(99.7)]	1xPhospho [S1715(99.7)]	1.038	0.974455	1.12461	0.00172738
polyadenylate-binding protein-interacting protein 1, putative	PF3D7_1107300.1-p1	NDHKDESSVHSFNSSR	1xTMT6plex [K4]; 1xTMT6plex [N-Term]; 2xPhospho [S11(100); S]	2xPhospho [S1970(100); S]	0.772869	0.929495	0.67118	0.00889695
pre-mRNA-splicing factor CWC22, putative	PF3D7_1238300.1-p1	NESERENESENESESEK	1xTMT6plex [K17]; 1xTMT6plex [N-Term]; 3xPhospho [S3(100); S9(100); S13(100)]	3xPhospho [S708(100); S714(100); S718(100)]	1.32847	1.42719	1.10198	0.00555794
Plasmodium exported protein (PHISTc), unknown function	PF3D7_0801000.1-p1	LRDEDENDYDQPPSTSSSNR	1xTMT6plex [N-Term]; 1xPhospho [S/T/Y]		1.01554	1.16271	1.08576	0.00152228
conserved Plasmodium protein, unknown function	PF3D7_0212100.1-p1	NVSNNNNNDIHDK	1xTMT6plex [K13]; 1xTMT6plex [N-Term]; 1xPhospho [S3(100)]	1xPhospho [S781(100)]	0.802027	1.14723	1.24672	0.0156242
multidrug resistance-associated protein 1	PF3D7_0112200.1-p1	NVSLSSIINSSQDDESK	1xTMT6plex [K17]; 1xTMT6plex [N-Term]; 1xPhospho [S5(99)]	1xPhospho [S1525(99)]	1.77946	0.992853	1.21158	0.0297749
E3 ubiquitin-protein ligase	PF3D7_0704600.1-p1	MYEEAHGGVSNDDEEGIQK	1xTMT6plex [K19]; 1xTMT6plex [N-Term]; 1xPhospho [S10(100)]	1xPhospho [S3312(100)]	1.26707	0.725563	1.0638	0.0231968
regulator of chromosome condensation, putative	PF3D7_0711500.1-p1	INEQSEGSNLPSEQNK	1xTMT6plex [N-Term]; 2xPhospho [S5(100); S8(100)]	2xPhospho [S577(100); S580(100)]	1.1223	0.536266	0.874781	0.0381567
conserved Plasmodium protein, unknown function	PF3D7_1457900.1-p1	NNDINNSEYESMGNAINK	1xTMT6plex [K18]; 1xTMT6plex [N-Term]; 2xPhospho [S7(100); S11(100)]	2xPhospho [S2653(100); S2657(100)]	0.790536	1.36092	1.0053	0.0240844
heat shock protein 90	PF3D7_0708400.1-p1	QNEKEITASEEEEGEGEGER	1xTMT6plex [N-Term]; 2xPhospho [T7(100); S9(100)]	2xPhospho [T218(100); S220(100)]	0.999382	0.822764	0.838533	0.0040237
conserved Plasmodium protein, unknown function	PF3D7_0504800.1-p1	NDNINSSNEYDVR	1xTMT6plex [N-Term]; 1xPhospho [S6(99.7)]	1xPhospho [S1467(99.7)]	0.937064	0.96282	0.968535	0.000102466
conserved Plasmodium protein, unknown function	PF3D7_1451200.1-p1	NFYDTESSDNDNEDR	1xTMT6plex [N-Term]; 2xPhospho [T5(100); S/Y]	2xPhospho [T602(100); S/Y]	0.852751	0.817301	0.876783	0.000413867
transcription factor 25, putative	PF3D7_0506800.1-p1	INEEEEEEEESSSLK	1xTMT6plex [K15]; 1xTMT6plex [N-Term]; 2xPhospho [S12(100); S13(100)]	2xPhospho [S32(100); S33(100)]	0.89636	0.823381	0.682098	0.00611416
conserved Plasmodium protein, unknown function	PF3D7_1133200.1-p1	NNMINSEDDIKTDQEYER	1xTMT6plex [K11]; 1xTMT6plex [N-Term]; 2xPhospho [S6(100); T12(100)]	2xPhospho [S682(100); T688(100)]	1.30821	1.07084	1.35524	0.00496234
conserved Plasmodium protein, unknown function	PF3D7_1443100.1-p1	NDNNSTQEEIK	1xTMT6plex [K11]; 1xTMT6plex [N-Term]; 1xPhospho [S5(100)]	1xPhospho [S355(100)]	1.07869	1.21513	1.08723	0.00152943
conserved Plasmodium membrane protein, unknown function	PF3D7_1313800.1-p1	QNSQLSSTNITNDTHLK	1xTMT6plex [K17]; 1xTMT6plex [N-Term]; 2xPhospho [S3(100); S6(100)]	2xPhospho [S811(100); S814(100)]	0.920369	0.972275	0.941628	0.000254191
conserved Plasmodium protein, unknown function	PF3D7_0504800.1-p1	NDNINSSNEYDVR	1xTMT6plex [N-Term]; 2xPhospho [S6(100); S7(100)]	2xPhospho [S1467(100); S1468(100)]	0.967978	1.18661	0.930055	0.00599173
DNA mismatch repair protein MSH6, putative	PF3D7_0505500.1-p1	NYMDNLESSTEDDIIIK	1xTMT6plex [K17]; 1xTMT6plex [N-Term]; 2xPhospho [S8(99.7); S/T/Y]	2xPhospho [S238(99.7); S/T/Y]	0.909322	1.50969	1.59215	0.0249373
RNA-binding protein, putative	PF3D7_0716000.1-p1	NIEDEDSEESDSKWR	1xTMT6plex [N-Term]; 2xPhospho [S7(100); S10(100)]	2xPhospho [S387(100); S390(100)]	0.926969	0.764774	1.14402	0.0132402
formin 2	PF3D7_1219000.1-p1	IQSDQNSVVGTNYQK	1xTMT6plex [K15]; 1xTMT6plex [N-Term]; 2xPhospho [S3(100); S7(100)]	2xPhospho [S928(100); S932(100)]	0.887201	1.19345	0.934645	0.00884618
ring-exported protein 1	PF3D7_0935900.1-p1	MADYSSNEEETPKEEK	1xAcetyl [N-Term]; 1xOxidation [M1]; 2xTMT6plex [K13; K16]; 1xTMT6plex [N-Term]; 2xPhospho [S5(100); S6(100)]	1xAcetyl [N-Term]; 2xPhospho [S5(100); S6(100)]	1.70315	0.974747	0.911247	0.0422533
deoxyribodipyrimidine photo-lyase, putative	PF3D7_0513600.1-p1	NSNISIEEK	1xTMT6plex [K9]; 1xTMT6plex [N-Term]; 2xPhospho [S2(100); S5(100)]	2xPhospho [S1094(100); S1097(100)]	1.09963	1.06453	0.957094	0.00169411
Snf2-related CBP activator, putative	PF3D7_0820000.1-p1	NDIENDSDETSEHIK	1xTMT6plex [K15]; 1xTMT6plex [N-Term]; 1xPhospho [S7(100)]	1xPhospho [S533(100)]	1.47912	0.81558	0.964033	0.0325945
protein transport protein Sec24A	PF3D7_1361100.1-p1	NIYSSSSSGNNVVDSK	1xTMT6plex [K16]; 1xTMT6plex [N-Term]; 1xPhospho [S8(99.5)]	1xPhospho [S492(99.5)]	1.01262	1.24531	0.721334	0.0225118
conserved Plasmodium protein, unknown function	PF3D7_1429600.1-p1	NYNDMSTNNDGTPR	1xTMT6plex [N-Term]; 1xPhospho [T12(100)]	1xPhospho [T187(100)]	1.09579	0.925206	1.0286	0.00237337
Snf2-related CBP activator, putative	PF3D7_0820000.1-p1	NDIENDSDETSEHIK	1xTMT6plex [K15]; 1xTMT6plex [N-Term]; 2xPhospho [S7(100); S11(100)]	2xPhospho [S533(100); S537(100)]	1.11598	1.01839	1.02877	0.000860233
high molecular weight rhoptry protein 3	PF3D7_0905400.1-p1	QHSAHFLDAIAEK	1xTMT6plex [K13]; 1xTMT6plex [N-Term]; 1xPhospho [S3(100)]	1xPhospho [S754(100)]	1.03104	0.970106	1.15498	0.00266225
conserved Plasmodium membrane protein, unknown function	PF3D7_0703900.1-p1	MASSVENEEK	1xTMT6plex [K10]; 1xTMT6plex [N-Term]; 2xPhospho [S3(100); S4(100)]	2xPhospho [S2839(100); S2840(100)]	0.937933	0.961939	0.986559	0.000212799
phosphoenolpyruvate carboxylase	PF3D7_1426700.1-p1	IPSRNNVSTYDEATNK	1xTMT6plex [K16]; 1xTMT6plex [N-Term]; 1xPhospho [S3(100)]	1xPhospho [S1109(100)]	1.2909	0.972503	1.08336	0.00692398
CUGBP Elav-like family member 1	PF3D7_1359400.1-p1	NENTSEVNDYSK	1xTMT6plex [K12]; 1xTMT6plex [N-Term]; 1xPhospho [S5(100)]	1xPhospho [S30(100)]	0.780791	0.705977	1.11393	0.0202864
conserved Plasmodium protein, unknown function	PF3D7_1353300.1-p1	NIYSDSFESK	1xTMT6plex [K10]; 1xTMT6plex [N-Term]; 2xPhospho [S4(100); S6(100)]	2xPhospho [S1853(100); S1855(100)]	1.11613	0.779456	0.987518	0.010257
RNA-binding protein, putative	PF3D7_0812500.1-p1	NTQEHIDNEQK	1xTMT6plex [K11]; 1xTMT6plex [N-Term]; 1xPhospho [T2(100)]	1xPhospho [T461(100)]	0.900337	1.05715	0.920909	0.00261952
major facilitator superfamily-related transporter, putative	PF3D7_0614300.1-p1	GNDNTNDTNNLSSAK	1xTMT6plex [K15]; 1xTMT6plex [N-Term]; 2xPhospho [S12(100); S13(100)]	2xPhospho [S417(100); S418(100)]	0.774154	1.21969	0.745261	0.0271385
eukaryotic translation initiation factor 3 subunit C, putative	PF3D7_1206200.1-p1	EMLSDSLNNSNNIASK	1xTMT6plex [K16]; 1xTMT6plex [N-Term]; 1xPhospho [S6(100)]	1xPhospho [S560(100)]	0.975635	1.09823	1.03476	0.00116497
threonine--tRNA ligase	PF3D7_1126000.1-p1	EFNSNQTI	1xTMT6plex [N-Term]; 2xPhospho [S4(100); T7(100)]	2xPhospho [S1009(100); T1012(100)]	0.902136	0.704007	1.03941	0.0119688
conserved Plasmodium protein, unknown function	PF3D7_0821000.1-p1	STAYSENSDISNNK	1xTMT6plex [K14]; 1xTMT6plex [N-Term]; 2xPhospho [S5(100); S8(100)]	2xPhospho [S33(100); S36(100)]	1.03568	0.986225	0.811813	0.00512723
RNA-binding protein, putative	PF3D7_1110400.1-p1	SSVNEDNQMELDLK	1xAcetyl [N-Term]; 1xOxidation [M9]; 1xTMT6plex [K14]; 1xTMT6plex [N-Term]; 1xPhospho [S1(99.3)]	1xAcetyl [N-Term]; 1xPhospho [S2(99.3)]	0.922759	1.00105	1.24625	0.00839618
actin I	PF3D7_1246200.1-p1	EEYDESGPSIVHR	1xTMT6plex [N-Term]; 1xPhospho [S9(100)]	1xPhospho [S369(100)]	1.01855	1.23181	0.94972	0.00627766
conserved Plasmodium membrane protein, unknown function	PF3D7_1464500.1-p1	EHSNDIPNDISK	1xTMT6plex [K12]; 1xTMT6plex [N-Term]; 1xPhospho [S3(100)]	1xPhospho [S1411(100)]	1.04097	0.812549	0.882485	0.00544451
sporozoite and liver stage tryptophan-rich protein, putative	PF3D7_0830500.1-p1	ELADAETTDTSDSEDEDHIINK	1xTMT6plex [K22]; 1xTMT6plex [N-Term]; 2xPhospho [T10(100); S11(100)]	2xPhospho [T102(100); S103(100)]	0.722406	0.651573	0.932419	0.0118182
profilin	PF3D7_0932200.1-p1	ELAESSQ	1xTMT6plex [N-Term]; 1xPhospho [S6(99.6)]	1xPhospho [S170(99.6)]	1.1793	1.05594	0.924616	0.00483856
Plasmodium exported protein (PHISTb), unknown function	PF3D7_0401800.1-p1	SSSCSSLASTTK	1xCarbamidomethyl [C4]; 1xTMT6plex [K12]; 1xTMT6plex [N-Term]; 2xPhospho [S6(99.7); S9(100)]	2xPhospho [S65(99.7); S68(100)]	1.10441	0.949983	0.847218	0.00591869
multidrug resistance protein 2	PF3D7_1447900.1-p1	SSQEFSDASNHIK	1xTMT6plex [K13]; 1xTMT6plex [N-Term]; 2xPhospho [S6(100); S9(100)]	2xPhospho [S976(100); S979(100)]	1.17397	1.22444	0.937604	0.00626158
conserved Plasmodium membrane protein, unknown function	PF3D7_0419500.1-p1	SSNVNDALDYYDNK	1xTMT6plex [K14]; 1xTMT6plex [N-Term]; 1xPhospho [S/Y]		0.97389	1.10295	1.32896	0.00825097
AP2 domain transcription factor, putative	PF3D7_0420300.1-p1	SSNPQSTDNYSSEEYMQR	1xTMT6plex [N-Term]; 2xPhospho [S11(100); S12(100)]	2xPhospho [S1401(100); S1402(100)]	0.965198	0.807652	1.14267	0.00976971
CorA-like Mg2+ transporter protein, putative	PF3D7_1304200.1-p1	EKSSINDENDTK	2xTMT6plex [K2; K12]; 1xTMT6plex [N-Term]; 2xPhospho [S3(100); S4(100)]	2xPhospho [S84(100); S85(100)]	1.07313	1.43459	1.00925	0.0125205
antigen 332, DBL-like protein	PF3D7_1149000.1-p1	EESVTEEIVR	1xTMT6plex [N-Term]; 1xPhospho [S3(100)]	1xPhospho [S2540(100)]	0.685027	0.715727	0.839586	0.00397806
conserved Plasmodium protein, unknown function	PF3D7_0807600.1-p1	EESHEMNR	1xOxidation [M6]; 1xTMT6plex [N-Term]; 1xPhospho [S3(100)]	1xPhospho [S1230(100)]	0.986065	1.05453	0.947922	0.000978634
transformer-2 protein homolog beta, putative	PF3D7_1002400.1-p1	STSVSNSER	1xTMT6plex [N-Term]; 1xPhospho [S7(100)]	1xPhospho [S230(100)]	1.21846	0.89625	1.02326	0.00793037
transcription elongation factor SPT6, putative	PF3D7_1406200.1-p1	TDLFHSTYSSDEYNSEVQNDR	3xPhospho [S9(98); S10(100); S15(100)]; 1xTMT6plex [N-Term]	3xPhospho [S1770(98); S1771(100); S1776(100)]	0.898124	0.795699	0.770613	0.00224641
60S ribosomal protein L3	PF3D7_1027800.1-p1	TDKNSASTDADITEK	2xTMT6plex [K3; K15]; 1xTMT6plex [N-Term]; 2xPhospho [S7(100); T8(100)]	2xPhospho [S292(100); T293(100)]	0.951693	1.23127	1.02893	0.00600722
conserved Plasmodium protein, unknown function	PF3D7_1241200.1-p1	DYSNESEGEVNDFVK	1xTMT6plex [K15]; 1xTMT6plex [N-Term]; 1xPhospho [S6(100)]	1xPhospho [S727(100)]	0.624331	0.747048	1.0391	0.0226466
serine/arginine-rich splicing factor 4	PF3D7_1022400.1-p1	SYSSYENQNDDVSRSR	1xTMT6plex [N-Term]; 2xPhospho [S13(100); S15(100)]	2xPhospho [S280(100); S282(100)]	0.976307	1.03481	0.680705	0.0145928
serine/arginine-rich splicing factor 4	PF3D7_1022400.1-p1	SYSASPGSAYK	1xTMT6plex [K11]; 1xTMT6plex [N-Term]; 2xPhospho [S5(99.8); S/Y]	2xPhospho [S392(99.8); S/Y]	1.22659	0.858299	1.07728	0.0101385
chromatin remodeling protein	PF3D7_1104200.1-p1	SYLDNNEENSEQMNDNMK	1xTMT6plex [K18]; 1xTMT6plex [N-Term]; 1xPhospho [S10(100)]	1xPhospho [S132(100)]	0.953407	1.01925	0.849744	0.00273866
DNA helicase, putative	PF3D7_1357500.1-p1	SYHDSPMNDSPNTTLK	1xOxidation [M7]; 1xTMT6plex [K16]; 1xTMT6plex [N-Term]; 2xPhospho [S5(100); S10(100)]	2xPhospho [S884(100); S889(100)]	1.37929	1.23335	1.02583	0.00707337
conserved Plasmodium protein, unknown function	PF3D7_0606600.1-p1	EDDVDSHDR	1xTMT6plex [N-Term]; 1xPhospho [S6(100)]	1xPhospho [S1569(100)]	0.932777	0.963813	0.831933	0.00191028
PUB domain-containing protein, putative	PF3D7_0813500.1-p1	SYDNEYDHSDNSNDRK	1xTMT6plex [K16]; 1xTMT6plex [N-Term]; 2xPhospho [S9(100); S12(100)]	2xPhospho [S488(100); S491(100)]	1.3499	1.15794	1.18661	0.00234841
conserved Plasmodium membrane protein, unknown function	PF3D7_1359900.1-p1	SVYNDEDSDGSFIK	1xTMT6plex [K14]; 1xTMT6plex [N-Term]; 2xPhospho [S8(100); S11(100)]	2xPhospho [S309(100); S312(100)]	0.793867	0.781953	1.04705	0.00963588
conserved Plasmodium protein, unknown function	PF3D7_1308400.1-p1	SVSSVEDSTSR	1xTMT6plex [N-Term]; 2xPhospho [S3(100); S4(100)]	2xPhospho [S304(100); S305(100)]	0.923684	0.739599	1.00612	0.00774799
antigen 332, DBL-like protein	PF3D7_1149000.1-p1	EEEGSVAEEIVQEEK	1xTMT6plex [K15]; 1xTMT6plex [N-Term]; 1xPhospho [S5(100)]	1xPhospho [S3493(100)]	0.687819	0.93468	0.790704	0.00782794
translation initiation factor IF-2, putative	PF3D7_0607000.1-p1	SVINNSSSSINYGR	1xTMT6plex [N-Term]; 2xPhospho [S6(99.4); S9(100)]	2xPhospho [S352(99.4); S355(100)]	1.33382	0.774835	0.922789	0.0263081
glideosome-associated protein 45	PF3D7_1222700.1-p1	EEIDYATQENKSFEEK	1xTMT6plex [N-Term]; 1xPhospho [S12(100)]	1xPhospho [S89(100)]	0.959874	0.884907	0.701187	0.00809961
glideosome-associated protein 45	PF3D7_1222700.1-p1	EEIDYATQENKSFEEK	2xTMT6plex [K11; K16]; 1xTMT6plex [N-Term]; 2xPhospho [T7(100); S12(100)]	2xPhospho [T84(100); S89(100)]	0.785569	1.27865	0.760448	0.0306359
parasitophorous vacuolar protein 2	PF3D7_1226900.1-p1	SSNNFSSQTYSNSTSQYTNK	1xTMT6plex [K20]; 1xTMT6plex [N-Term]; 1xPhospho [S/T/Y]		1.15624	1.23629	0.907106	0.0080235
conserved Plasmodium protein, unknown function	PF3D7_1013200.1-p1	TDSNIPDSNENVENK	1xTMT6plex [K15]; 1xTMT6plex [N-Term]; 1xPhospho [S3(100)]	1xPhospho [S82(100)]	1.07642	0.918842	1.32007	0.0109703
conserved Plasmodium membrane protein, unknown function	PF3D7_1359900.1-p1	ELHSNSMGYIDIR	1xOxidation [M7]; 1xTMT6plex [N-Term]; 2xPhospho [S4(100); S6(100)]	2xPhospho [S360(100); S362(100)]	0.832519	0.72135	0.849379	0.00250409
major facilitator superfamily-related transporter, putative	PF3D7_0914700.1-p1	SSINISDR	1xTMT6plex [N-Term]; 1xPhospho [S1(100)]	1xPhospho [S293(100)]	1.11442	1.06331	0.980706	0.00136627
RNA-binding protein, putative	PF3D7_1004400.1-p1	ENQFSADYTNR	1xTMT6plex [N-Term]; 2xPhospho [S5(100); T9(100)]	2xPhospho [S199(100); T203(100)]	1.14556	0.974635	0.89099	0.00552457
inner membrane complex protein 1g, putative	PF3D7_0525800.1-p1	ENQTISLADEK	1xTMT6plex [K11]; 1xTMT6plex [N-Term]; 1xPhospho [S6(100)]	1xPhospho [S191(100)]	0.741303	1.08393	0.758373	0.0163449
inner membrane complex protein 1g, putative	PF3D7_0525800.1-p1	ENQTISLADEK	1xTMT6plex [K11]; 1xTMT6plex [N-Term]; 2xPhospho [T4(100); S6(100)]	2xPhospho [T189(100); S191(100)]	0.696048	1.07545	0.74225	0.0197437
conserved Plasmodium protein, unknown function	PF3D7_0817300.1-p1	SQDENFLHAEVSSNEYK	1xTMT6plex [K17]; 1xTMT6plex [N-Term]; 2xPhospho [S12(100); S13(100)]	2xPhospho [S127(100); S128(100)]	0.836744	1.41456	0.996633	0.0243927
coatomer subunit gamma, putative	PF3D7_1145100.1-p1	EQIIASNDLNNK	1xTMT6plex [K12]; 1xTMT6plex [N-Term]; 1xPhospho [S6(100)]	1xPhospho [S734(100)]	1.02067	0.873756	0.959545	0.00200017
conserved Plasmodium protein, unknown function	PF3D7_0825000.1-p1	SNYSDFSEDQK	1xTMT6plex [K11]; 1xTMT6plex [N-Term]; 2xPhospho [S4(100); S7(100)]	2xPhospho [S1255(100); S1258(100)]	0.966315	1.19524	1.02556	0.00414366
RNA-binding protein, putative	PF3D7_1004400.1-p1	ENQFSADYTNR	1xTMT6plex [N-Term]; 1xPhospho [S5(100)]	1xPhospho [S199(100)]	1.13584	0.931773	0.913985	0.00508935
membrane associated histidine-rich protein 2	PF3D7_1353200.1-p1	EQSKSTSDSSTSTQQTL	1xTMT6plex [K4]; 1xTMT6plex [N-Term]; 1xPhospho [S5(99.2)]	1xPhospho [S125(99.2)]	1.20911	1.06456	0.984434	0.00364412
conserved Plasmodium protein, unknown function	PF3D7_0529400.1-p1	ESLSGGENDK	1xTMT6plex [K10]; 1xTMT6plex [N-Term]; 1xPhospho [S4(100)]	1xPhospho [S1061(100)]	0.738666	0.997897	0.876802	0.00730933
RNA-binding protein, putative	PF3D7_0812500.1-p1	SNTCEETEQVEETSNNK	1xCarbamidomethyl [C4]; 1xTMT6plex [K17]; 1xTMT6plex [N-Term]; 1xPhospho [T3(100)]	1xPhospho [T22(100)]	0.808819	0.884336	1.21102	0.0158689
plasmepsin II	PF3D7_1408000.1-p1	SNSTFDGLNIDNSK	1xTMT6plex [K14]; 1xTMT6plex [N-Term]; 1xPhospho [S3(99.8)]	1xPhospho [S19(99.8)]	1.07924	1.30951	1.17696	0.00313695
EF-hand calcium-binding domain-containing protein, putative	PF3D7_1025000.1-p1	ESTFPSEDDVTFRQNADEEGTK	1xTMT6plex [K22]; 1xTMT6plex [N-Term]; 2xPhospho [S6(100); T11(100)]	2xPhospho [S252(100); T257(100)]	0.880826	1.04916	1.14691	0.00569147
glideosome-associated protein 45	PF3D7_1222700.1-p1	SNSDIYSESQK	1xTMT6plex [K11]; 1xTMT6plex [N-Term]; 2xPhospho [S3(99.7); S7(100)]	2xPhospho [S103(99.7); S107(100)]	0.673138	1.0765	0.932906	0.0169838
conserved Plasmodium protein, unknown function	PF3D7_1237900.1-p1	EVSNEENREDEMIR	1xTMT6plex [N-Term]; 1xPhospho [S3(100)]	1xPhospho [S918(100)]	0.968353	1.00829	1.23966	0.00616492
translational activator GCN1, putative	PF3D7_1305300.1-p1	SNVISDSD	1xTMT6plex [N-Term]; 1xPhospho [S5(100)]	1xPhospho [S3522(100)]	1.09769	1.08228	0.772893	0.0113555
RNA-binding protein, putative	PF3D7_1004400.1-p1	ENHSTNNNNYNNNYINK	1xTMT6plex [K17]; 1xTMT6plex [N-Term]; 1xPhospho [S4(99.5)]	1xPhospho [S173(99.5)]	0.847897	0.664454	0.91199	0.00831986
coronin	PF3D7_1251200.1-p1	SSIEADFEPQECK	1xCarbamidomethyl [C12]; 1xTMT6plex [K13]; 1xTMT6plex [N-Term]; 1xPhospho [S2(99.8)]	1xPhospho [S454(99.8)]	0.902438	0.810199	1.06464	0.00639201
transformer-2 protein homolog beta, putative	PF3D7_1002400.1-p1	SSKEAHSESEEPVHK	1xAcetyl [N-Term]; 2xTMT6plex [K3; K15]; 1xTMT6plex [N-Term]; 4xPhospho [S1(100); S2(100); S7(100); S9(100)]	1xAcetyl [N-Term]; 4xPhospho [S2(100); S3(100); S8(100); S10(100)]	0.908244	1.17545	0.957406	0.00649732
diacylglycerol kinase, putative	PF3D7_0930500.1-p1	ELSEETNLEKDNEEDNK	2xTMT6plex [K10; K17]; 1xTMT6plex [N-Term]; 2xPhospho [S3(100); T6(100)]	2xPhospho [S930(100); T933(100)]	1.12298	1.21	0.973151	0.00391636
conserved Plasmodium protein, unknown function	PF3D7_0604500.1-p1	ELSQEEDTNK	1xTMT6plex [K10]; 1xTMT6plex [N-Term]; 1xPhospho [S3(100)]	1xPhospho [S1602(100)]	0.835929	0.993691	0.799908	0.00457747
heat shock protein 90	PF3D7_0708400.1-p1	EITASEEEEGEGEGEREGEEEEEK	1xTMT6plex [N-Term]; 2xPhospho [T3(100); S5(100)]	2xPhospho [T218(100); S220(100)]	0.776034	0.610249	0.696953	0.00471954
transformer-2 protein homolog beta, putative	PF3D7_1002400.1-p1	SSKEAHSESEEPVHK	1xAcetyl [N-Term]; 2xTMT6plex [K3; K15]; 1xTMT6plex [N-Term]; 3xPhospho [S9(100); S]	1xAcetyl [N-Term]; 3xPhospho [S10(100); S]	1.02435	0.984969	0.910993	0.00116314
conserved Plasmodium membrane protein, unknown function	PF3D7_0824800.1-p1	SSFNSFHLDNENVNK	1xTMT6plex [K15]; 1xTMT6plex [N-Term]; 2xPhospho [S2(99.5); S5(100)]	2xPhospho [S78(99.5); S81(100)]	0.874416	1.09594	0.976436	0.00422041
calcium-transporting ATPase	PF3D7_0106300.1-p1	EMKSNENTIISR	1xTMT6plex [K3]; 1xTMT6plex [N-Term]; 1xPhospho [S4(100)]	1xPhospho [S482(100)]	1.16467	0.972592	1.17005	0.00345209
phosphoinositide-binding protein, putative	PF3D7_0720700.1-p1	SSFASDSLAIR	1xTMT6plex [N-Term]; 2xPhospho [S2(100); S5(100)]	2xPhospho [S1059(100); S1062(100)]	0.757571	0.98561	0.918467	0.00576517
conserved protein, unknown function	PF3D7_1409400.1-p1	SSEYQGLLNSK	1xAcetyl [N-Term]; 1xTMT6plex [K11]; 1xTMT6plex [N-Term]; 2xPhospho [S/Y]	1xAcetyl [N-Term]	0.656704	0.965003	1.00946	0.0156209
nucleoside transporter 4	PF3D7_0103200.1-p1	SSENIQSNNVSMISK	1xOxidation [M12]; 1xTMT6plex [K15]; 1xTMT6plex [N-Term]; 2xPhospho [S1(99.6); S11(100)]	2xPhospho [S231(99.6); S241(100)]	1.34677	1.04519	1.00996	0.00876718
major facilitator superfamily-related transporter, putative	PF3D7_1129900.1-p1	EMSSNDNVNNNEK	1xTMT6plex [K13]; 1xTMT6plex [N-Term]; 2xPhospho [S3(100); S4(100)]	2xPhospho [S34(100); S35(100)]	0.9576	1.04115	1.01591	0.000605575
RNA-binding protein, putative	PF3D7_1004400.1-p1	SSEEVGEHTNSIINEDINK	1xTMT6plex [K19]; 1xTMT6plex [N-Term]; 3xPhospho [S2(99.3); T9(100); S11(100)]	3xPhospho [S650(99.3); T657(100); S659(100)]	0.739739	1.01402	0.894591	0.00799245
RNA-binding protein, putative	PF3D7_1110400.1-p1	ENAVTNDKGSHYSSR	1xTMT6plex [K8]; 1xTMT6plex [N-Term]; 2xPhospho [S10(100); S13(99.5)]	2xPhospho [S1087(100); S1090(99.5)]	0.844479	0.906915	1.03871	0.00376759
conserved Plasmodium protein, unknown function	PF3D7_1210600.1-p1	DVCEQSSMHEK	1xCarbamidomethyl [C3]; 1xTMT6plex [K11]; 1xTMT6plex [N-Term]; 1xPhospho [S7(99.7)]	1xPhospho [S46(99.7)]	0.804675	0.872552	0.73798	0.00232038
conserved Plasmodium protein, unknown function	PF3D7_1407200.1-p1	DTSDISHDEDDLVVINR	1xTMT6plex [N-Term]; 2xPhospho [T2(100); S6(100)]	2xPhospho [T172(100); S176(100)]	0.900794	0.871637	0.97843	0.0012058
conserved Plasmodium protein, unknown function	PF3D7_1407200.1-p1	DTSDISHDEDDLVVINR	1xTMT6plex [N-Term]; 1xPhospho [T/S]		1.13825	0.754991	1.14635	0.015856
DNA replication licensing factor MCM4	PF3D7_1317100.1-p1	YLNQSNAGSQFIK	1xTMT6plex [K13]; 1xTMT6plex [N-Term]; 2xPhospho [S5(100); S9(100)]	2xPhospho [S68(100); S72(100)]	0.955858	1.45749	0.877193	0.0263745
conserved Plasmodium protein, unknown function	PF3D7_0822900.1-p1	YINDGSDDLETYK	1xTMT6plex [K13]; 1xTMT6plex [N-Term]; 1xPhospho [S6(100)]	1xPhospho [S551(100)]	0.868326	1.17097	0.904079	0.0093385
conserved Plasmodium protein, unknown function	PF3D7_1467600.1-p1	YILSSSHEDEAK	1xTMT6plex [K12]; 1xTMT6plex [N-Term]; 2xPhospho [S4(99.7); S5(99.7)]	2xPhospho [S385(99.7); S386(99.7)]	1.04968	0.869783	1.05698	0.0037856
conserved Plasmodium protein, unknown function	PF3D7_0521000.1-p1	YGSNENLHVNSDEENDSYYHK	1xTMT6plex [K21]; 1xTMT6plex [N-Term]; 3xPhospho [S3(100); S11(100); S17(100)]	3xPhospho [S264(100); S272(100); S278(100)]	1.11449	1.46471	0.811732	0.0267473
LEM3/CDC50 family protein, putative	PF3D7_1029400.1-p1	ASSDPNNLAGADHSQK	1xTMT6plex [K16]; 1xTMT6plex [N-Term]; 2xPhospho [S2(100); S3(100)]	2xPhospho [S480(100); S481(100)]	0.972161	0.88833	0.880258	0.00103271
serine/threonine protein kinase, putative	PF3D7_1450000.1-p1	ASYDEEAK	1xTMT6plex [K8]; 1xTMT6plex [N-Term]; 1xPhospho [S2(100)]	1xPhospho [S338(100)]	0.941143	0.989554	0.959997	0.00021371
HAD superfamily protein, putative	PF3D7_0303200.1-p1	YMNVSDSS	1xTMT6plex [N-Term]; 2xPhospho [S5(100); S8(100)]	2xPhospho [S1159(100); S1162(100)]	1.10995	0.91755	1.03029	0.00298511
CCR4-NOT transcription complex subunit 4, putative	PF3D7_1235300.1-p1	AVCDMNSSDIEER	1xCarbamidomethyl [C3]; 1xOxidation [M5]; 1xTMT6plex [N-Term]; 1xPhospho [S]		0.747456	0.648476	0.814802	0.00426897
EMP1-trafficking protein	PF3D7_0202200.1-p1	AVSSSNDDNNTNDEGK	1xTMT6plex [K16]; 1xTMT6plex [N-Term]; 2xPhospho [S3(99.6); S/T]	2xPhospho [S160(99.6); S/T]	0.843241	0.990443	0.68418	0.0109205
eukaryotic translation initiation factor 3 subunit C, putative	PF3D7_1206200.1-p1	VVEDSQSAK	1xTMT6plex [K9]; 1xTMT6plex [N-Term]; 1xPhospho [S7(100)]	1xPhospho [S332(100)]	1.08643	0.98905	1.11538	0.00128804
AP2 domain transcription factor, putative	PF3D7_0613800.1-p1	DDDIQSDQLNK	1xTMT6plex [K11]; 1xTMT6plex [N-Term]; 1xPhospho [S6(100)]	1xPhospho [S761(100)]	0.913278	1.08383	0.89892	0.00376363
conserved Plasmodium protein, unknown function	PF3D7_0822900.1-p1	VSSCPEYQNSNEQYHQK	1xCarbamidomethyl [C4]; 1xTMT6plex [K17]; 1xTMT6plex [N-Term]; 2xPhospho [S10(100); S/Y]	2xPhospho [S977(100); S/Y]	1.13387	1.10556	1.07214	0.000261025
conserved Plasmodium protein, unknown function	PF3D7_1237900.1-p1	YEEEEDISEIYEEDRASR	1xTMT6plex [N-Term]; 2xPhospho [S8(100); S17(100)]	2xPhospho [S378(100); S387(100)]	0.799343	0.860475	1.02909	0.00582372
AP2 domain transcription factor AP2-I	PF3D7_1007700.1-p1	ASALTPVEGVR	1xTMT6plex [N-Term]; 1xPhospho [T5(100)]	1xPhospho [T942(100)]	1.06621	0.874081	1.01348	0.00337134
serine/arginine-rich splicing factor 12	PF3D7_0503300.1-p1	YNHSNDDYSDETR	1xTMT6plex [N-Term]; 2xPhospho [S4(100); S9(100)]	2xPhospho [S230(100); S235(100)]	0.994235	0.828675	0.900242	0.00277754
ATP-dependent RNA helicase DBP10, putative	PF3D7_0827000.1-p1	YNNDISDNNDNNSENEEK	1xPhospho [S13(100)]; 1xTMT6plex [K18]; 1xTMT6plex [N-Term]	1xPhospho [S1174(100)]	1.04049	1.3895	0.799665	0.0243752
RNA-binding protein, putative	PF3D7_1330800.1-p1	ADDSNVDNK	1xTMT6plex [K9]; 1xTMT6plex [N-Term]; 1xPhospho [S4(100)]	1xPhospho [S26(100)]	1.06027	1.02909	0.970328	0.000667775
splicing factor 3B subunit 1, putative	PF3D7_0308900.1-p1	ADPFADKSPSPGER	1xTMT6plex [N-Term]; 2xPhospho [S8(100); S10(100)]	2xPhospho [S146(100); S148(100)]	0.584759	0.444922	0.772596	0.0240709
intron-binding protein aquarius, putative	PF3D7_1352700.1-p1	YVSSEDDIYEYNEYK	1xTMT6plex [K15]; 1xTMT6plex [N-Term]; 2xPhospho [S3(100); S4(100)]	2xPhospho [S583(100); S584(100)]	0.945696	0.950945	1.00423	0.000373744
conserved Plasmodium membrane protein, unknown function	PF3D7_1464500.1-p1	YVENDVSSDTLQMEPDELK	1xTMT6plex [K19]; 1xTMT6plex [N-Term]; 2xPhospho [S7(100); S8(99.2)]	2xPhospho [S3033(100); S3034(99.2)]	1.01102	1.38223	0.839408	0.021394
eukaryotic translation initiation factor 2-alpha kinase	PF3D7_0628200.1-p1	AEDNYDGYNSSGSR	1xTMT6plex [N-Term]; 2xPhospho [S10(99.6); S13(99.6)]	2xPhospho [S1994(99.6); S1997(99.6)]	0.86414	0.961078	0.791188	0.00316807
conserved Plasmodium protein, unknown function	PF3D7_1466800.1-p1	YSTDSDDIER	1xTMT6plex [N-Term]; 2xPhospho [T3(100); S5(100)]	2xPhospho [T623(100); S625(100)]	0.905728	1.02146	0.908437	0.00162378
serine/arginine-rich splicing factor 4	PF3D7_1022400.1-p1	YSNESGLSDRDR	1xTMT6plex [N-Term]; 2xPhospho [S5(100); S8(100)]	2xPhospho [S210(100); S213(100)]	0.920404	1.03538	0.963839	0.00118418
RNA pseudouridylate synthase, putative	PF3D7_0511500.1-p1	AGSNNLSNNK	1xTMT6plex [K10]; 1xTMT6plex [N-Term]; 1xPhospho [S3(100)]	1xPhospho [S6692(100)]	0.883247	1.3178	0.984827	0.014931
serine/arginine-rich splicing factor 4	PF3D7_1022400.1-p1	YSNESGLSDR	1xTMT6plex [N-Term]; 2xPhospho [S5(100); S8(100)]	2xPhospho [S210(100); S213(100)]	0.711667	1.0004	0.688212	0.0153786
conserved Plasmodium membrane protein, unknown function	PF3D7_1313800.1-p1	YSDEDIRDEDYIDEK	1xTMT6plex [K15]; 1xTMT6plex [N-Term]; 1xPhospho [S2(100)]	1xPhospho [S318(100)]	0.974127	1.14251	1.1556	0.00285747
PUB domain-containing protein, putative	PF3D7_0813500.1-p1	YQQNEQNDGSPK	1xTMT6plex [K12]; 1xTMT6plex [N-Term]; 1xPhospho [S10(100)]	1xPhospho [S62(100)]	1.14705	0.692427	1.00912	0.0195017
RNA-binding protein, putative	PF3D7_0812500.1-p1	AKSVEDNLDEEYDVGK	2xTMT6plex [K2; K16]; 1xTMT6plex [N-Term]; 1xPhospho [S3(100)]	1xPhospho [S50(100)]	1.2742	1.06179	1.19629	0.00276471
transcription elongation factor s-II, putative	PF3D7_0714500.1-p1	ALATMNSQDMASDEK	1xOxidation [M5]; 1xTMT6plex [K15]; 1xTMT6plex [N-Term]; 1xPhospho [S7(100)]	1xPhospho [S322(100)]	1.18126	1.16653	0.638608	0.0306744
syntaxin, Qa-SNARE family	PF3D7_1104100.1-p1	YNNSTEFQSVDSTIEEK	1xTMT6plex [K17]; 1xTMT6plex [N-Term]; 1xPhospho [S4(99.6)]	1xPhospho [S186(99.6)]	1.26552	0.834911	0.925088	0.0164863
conserved Plasmodium protein, unknown function	PF3D7_0822900.1-p1	VSSCPEYQNSNEQYHQK	1xCarbamidomethyl [C4]; 1xTMT6plex [K17]; 1xTMT6plex [N-Term]; 1xPhospho [S10(100)]	1xPhospho [S977(100)]	1.10408	0.826891	0.890243	0.00785789
mature parasite-infected erythrocyte surface antigen	PF3D7_0500800.1-p1	VSGPYENSENSNVTSESEETKK	2xTMT6plex [K21; K22]; 1xTMT6plex [N-Term]; 3xPhospho [S11(100); T14(99.3); S17(100)]	3xPhospho [S351(100); T354(99.3); S357(100)]	0.868761	0.962987	1.60689	0.0385919
conserved Plasmodium protein, unknown function	PF3D7_1339700.1-p1	DDSSDYVEEK	1xTMT6plex [K10]; 1xTMT6plex [N-Term]; 2xPhospho [S3(100); S4(100)]	2xPhospho [S756(100); S757(100)]	0.912134	1.2369	0.742664	0.02189
early transcribed membrane protein 10.3	PF3D7_1016900.1-p1	VNDGSDSEELDSSK	1xTMT6plex [K14]; 1xTMT6plex [N-Term]; 1xPhospho [S5(100)]	1xPhospho [S92(100)]	1.03318	1.04988	1.04263	2.15354e-05
signal recognition particle subunit SRP72, putative	PF3D7_1136400.1-p1	DINSNEDEEITDDIK	1xTMT6plex [K15]; 1xTMT6plex [N-Term]; 1xPhospho [S4(100)]	1xPhospho [S309(100)]	0.86366	0.858207	0.881001	6.27244e-05
UBX domain-containing protein, putative	PF3D7_0934700.1-p1	TSTEDVTTSNENNENNQVLEK	1xTMT6plex [K21]; 1xTMT6plex [N-Term]; 1xPhospho [T/S]		1.04108	0.862102	1.19899	0.00874063
pre-mRNA-processing factor 40, putative	PF3D7_1316500.1-p1	DISNSKEHEYYDDEDK	2xTMT6plex [K6; K16]; 1xTMT6plex [N-Term]; 2xPhospho [S3(100); S5(100)]	2xPhospho [S861(100); S863(100)]	1.22699	0.859363	1.05815	0.0101179
conserved Plasmodium protein, unknown function	PF3D7_1343800.1-p1	DMENVYDSNNSAK	1xTMT6plex [K13]; 1xTMT6plex [N-Term]; 2xPhospho [S8(100); S11(100)]	2xPhospho [S5751(100); S5754(100)]	0.564101	1.12241	1.30586	0.0465446
conserved Plasmodium protein, unknown function	PF3D7_1343800.1-p1	DMENVYDSNNSAK	1xOxidation [M2]; 1xTMT6plex [K13]; 1xTMT6plex [N-Term]; 2xPhospho [S8(100); S11(100)]	2xPhospho [S5751(100); S5754(100)]	0.587043	0.777357	0.979487	0.0203907
bromodomain protein, putative	PF3D7_1234100.1-p1	TSHAHNASYTNSEKDEQER	1xTMT6plex [K14]; 1xTMT6plex [N-Term]; 3xPhospho [S8(100); T10(100); S12(100)]	3xPhospho [S2287(100); T2289(100); S2291(100)]	1.53075	0.778463	0.838859	0.0490319
histone acetyltransferase MYST	PF3D7_1118600.1-p1	DNDNVSDHEHAGIDK	1xTMT6plex [K15]; 1xTMT6plex [N-Term]; 1xPhospho [S6(100)]	1xPhospho [S309(100)]	0.919444	0.952077	0.878071	0.0005454
eukaryotic translation initiation factor 5, putative	PF3D7_1206700.1-p1	DNDSDSEESDDEEEK	1xTMT6plex [K15]; 1xTMT6plex [N-Term]; 2xPhospho [S4(100); S6(100)]	2xPhospho [S477(100); S479(100)]	1.02345	1.01781	0.980133	0.000182243
14-3-3 protein	PF3D7_0818200.1-p1	DNLTLWTSDLQGDQTEEKSKDEGLE	2xTMT6plex [K18; K20]; 1xTMT6plex [N-Term]; 2xPhospho [T15(100); S19(100)]	2xPhospho [T252(100); S256(100)]	1.31672	2.20407	1.03789	0.0495872
schizont egress antigen-1	PF3D7_1021800.1-p1	DNNNDSSTECVVEGEK	1xCarbamidomethyl [C10]; 1xTMT6plex [K16]; 1xTMT6plex [N-Term]; 1xPhospho [S6(100)]	1xPhospho [S1573(100)]	1.21462	1.03014	0.988923	0.00411866
conserved Plasmodium protein, unknown function	PF3D7_0317300.1-p1	DNVSNESNSK	1xTMT6plex [K10]; 1xTMT6plex [N-Term]; 2xPhospho [S4(100); S7(100)]	2xPhospho [S2815(100); S2818(100)]	0.712344	1.11082	0.712282	0.0238242
AP2 domain transcription factor, putative	PF3D7_1239200.1-p1	TNDNNMSSEEIEHNDEK	1xOxidation [M6]; 1xTMT6plex [K17]; 1xTMT6plex [N-Term]; 1xPhospho [S7(100)]	1xPhospho [S1034(100)]	0.843412	1.16987	1.09646	0.00897744
AP-4 complex subunit epsilon, putative	PF3D7_0904100.1-p1	DSSICAESDSGDDEINTSK	1xCarbamidomethyl [C5]; 1xTMT6plex [K19]; 1xTMT6plex [N-Term]; 1xPhospho [S10(99.4)]	1xPhospho [S462(99.4)]	0.989878	0.967685	0.935037	0.000272734
translation-enhancing factor	PF3D7_0202400.1-p1	TEKDEEGTDYEEDTDDSDKDEETK	3xTMT6plex [K3; K19; K24]; 1xTMT6plex [N-Term]; 3xPhospho [T8(100); T14(100); S17(100)]	3xPhospho [T534(100); T540(100); S543(100)]	1.0576	1.54404	0.993166	0.0204152
chromatin assembly factor 1 subunit B, putative	PF3D7_1329300.1-p1	DTNSVEDIASSK	1xTMT6plex [K12]; 1xTMT6plex [N-Term]; 2xPhospho [S4(100); S10(99.7)]	2xPhospho [S266(100); S272(99.7)]	0.704227	1.18761	0.79504	0.0263488
conserved Plasmodium protein, unknown function	PF3D7_1239800.1-p1	DLNNSFSSYNK	1xTMT6plex [K11]; 1xTMT6plex [N-Term]; 2xPhospho [S5(100); S8(99.6)]	2xPhospho [S3753(100); S3756(99.6)]	0.763668	1.14347	1.03265	0.0129847
lysine-rich membrane-associated PHISTb protein	PF3D7_0532400.1-p1	SNPNNEISLR	1xTMT6plex [N-Term]; 1xPhospho [S1(100)]	1xPhospho [S310(100)]	0.75462	0.932349	1.05474	0.00896674
conserved Plasmodium membrane protein, unknown function	PF3D7_1419400.1-p1	DILYEESESSNEK	1xTMT6plex [K13]; 1xTMT6plex [N-Term]; 2xPhospho [S7(100); S/Y]	2xPhospho [S466(100); S/Y]	1.06871	0.92004	1.0541	0.00216859
vacuolar protein sorting-associated protein 18, putative	PF3D7_1309700.1-p1	DIINSQDNLTSR	1xTMT6plex [N-Term]; 1xPhospho [S5(100)]	1xPhospho [S1302(100)]	0.787655	0.933068	0.871166	0.00236962
conserved Plasmodium protein, unknown function	PF3D7_1357400.1-p1	VITDDSSNDER	1xTMT6plex [N-Term]; 2xPhospho [S6(100); S7(100)]	2xPhospho [S218(100); S219(100)]	0.7309	0.918372	0.768595	0.00500824
choline-phosphate cytidylyltransferase	PF3D7_1316600.1-p1	VHNSQDDMDNEEK	1xOxidation [M8]; 1xTMT6plex [K13]; 1xTMT6plex [N-Term]; 1xPhospho [S4(100)]	1xPhospho [S22(100)]	1.05746	1.00635	0.908647	0.00193548
major facilitator superfamily-related transporter, putative	PF3D7_1129900.1-p1	DEYAASTNNSSNLVK	1xTMT6plex [K15]; 1xTMT6plex [N-Term]; 2xPhospho [T7(99.5); S11(100)]	2xPhospho [T392(99.5); S396(100)]	0.939897	1.08303	1.00659	0.00167246
ATP-dependent 6-phosphofructokinase	PF3D7_0915400.1-p1	DGGSSPTSSAK	1xTMT6plex [K11]; 1xTMT6plex [N-Term]; 1xPhospho [S5(100)]	1xPhospho [S684(100)]	0.963262	1.03856	0.977945	0.000537888
rhoptry neck protein 2	PF3D7_1452000.1-p1	DGYLSESEREYAR	1xTMT6plex [N-Term]; 2xPhospho [S5(100); S7(100)]	2xPhospho [S827(100); S829(100)]	0.808525	1.45554	0.998075	0.0298033
conserved Plasmodium protein, unknown function	PF3D7_0825000.1-p1	DHNIYNDLSDDGKSIDR	1xTMT6plex [K13]; 1xTMT6plex [N-Term]; 2xPhospho [S9(100); S14(100)]	2xPhospho [S390(100); S395(100)]	0.845903	0.913539	0.924078	0.00074881
RNA-binding protein 25, putative	PF3D7_0610200.1-p1	DKSYTQDDDYNEEEEK	2xTMT6plex [K2; K16]; 1xTMT6plex [N-Term]; 2xPhospho [S3(100); T5(100)]	2xPhospho [S645(100); T647(100)]	0.835942	1.39208	1.40251	0.0230886
early transcribed membrane protein 10.3	PF3D7_1016900.1-p1	DKVNDGSDSEELDSSK	2xTMT6plex [K2; K16]; 1xTMT6plex [N-Term]; 1xPhospho [S7(100)]	1xPhospho [S92(100)]	1.14142	1.02425	1.10647	0.00101221
conserved protein, unknown function	PF3D7_1366900.1-p1	TTDGNSTEFNDK	1xTMT6plex [K12]; 1xTMT6plex [N-Term]; 1xPhospho [S6(100)]	1xPhospho [S162(100)]	1.05861	1.03256	0.900175	0.00241098
polyadenylate-binding protein-interacting protein 1, putative	PF3D7_1107300.1-p1	TSVTNVHNSNDEGTK	1xTMT6plex [N-Term]; 1xPhospho [S9(100)]	1xPhospho [S1659(100)]	0.605406	0.404162	0.689159	0.0215867
conserved Plasmodium protein, unknown function	PF3D7_0321100.1-p1	SNNDNNETSEYK	1xTMT6plex [K12]; 1xTMT6plex [N-Term]; 1xPhospho [S1(100)]	1xPhospho [S1247(100)]	0.864691	1.1315	1.02764	0.00588227
kelch domain-containing protein, putative	PF3D7_1125800.1-p1	NINTEELQNLEQR	1xTMT6plex [N-Term]; 1xPhospho [T4(100)]	1xPhospho [T567(100)]	0.718074	1.52601	1.00203	0.0446491
conserved Plasmodium protein, unknown function	PF3D7_0420600.1-p1	SDSYEELSEK	1xAcetyl [N-Term]; 1xTMT6plex [K10]; 1xTMT6plex [N-Term]; 1xPhospho [S1(99.5)]	1xAcetyl [N-Term]; 1xPhospho [S2(99.5)]	1.05016	1.03807	0.956461	0.000839513
protein serine/threonine kinase-1	PF3D7_1445400.1-p1	KNSNLSNNYVAVR	1xTMT6plex [K1]; 1xTMT6plex [N-Term]; 2xPhospho [S3(100); S6(100)]	2xPhospho [S436(100); S439(100)]	1.12457	1.21194	1.08097	0.00114059
DNA-directed RNA polymerases I, II, and III subunit RPABC2, putative	PF3D7_0303300.1-p1	SDYENSEANEDNIR	1xTMT6plex [N-Term]; 1xPhospho [S6(100)]	1xPhospho [S55(100)]	0.992412	1.1132	1.00355	0.00137998
secreted ookinete protein, putative	PF3D7_0108700.1-p1	KNTEASVNNNVEENYLR	1xTMT6plex [K1]; 1xTMT6plex [N-Term]; 2xPhospho [T3(100); S6(100)]	2xPhospho [T1037(100); S1040(100)]	1.06245	1.26244	1.0356	0.00405644
conserved Plasmodium protein, unknown function	PF3D7_0606000.1-p1	GVSSNEELSYDLSNR	1xTMT6plex [N-Term]; 1xPhospho [S4(99.6)]	1xPhospho [S57(99.6)]	1.00946	1.00011	0.893204	0.00148203
EMP1-trafficking protein	PF3D7_0730900.1-p1	GVNVQSSNTNK	1xTMT6plex [K11]; 1xTMT6plex [N-Term]; 1xPhospho [S7(100)]	1xPhospho [S2098(100)]	1.17906	1.1592	0.95907	0.00406086
TMEM33 domain-containing protein, putative	PF3D7_0405600.1-p1	SNLTAAEEK	1xAcetyl [N-Term]; 1xTMT6plex [K9]; 1xTMT6plex [N-Term]; 1xPhospho [S1(100)]	1xAcetyl [N-Term]; 1xPhospho [S2(100)]	1.07536	0.974062	1.01857	0.000820679
conserved Plasmodium protein, unknown function	PF3D7_0729100.1-p1	GVLYDSLSDSYNYR	1xTMT6plex [N-Term]; 2xPhospho [S6(100); S8(100)]	2xPhospho [S1579(100); S1581(100)]	0.895587	0.851057	0.828978	0.000520184
queuine tRNA-ribosyltransferase, putative	PF3D7_0717400.1-p1	SEENDATLIK	1xAcetyl [N-Term]; 1xTMT6plex [K10]; 1xTMT6plex [N-Term]; 1xPhospho [S1(100)]	1xAcetyl [N-Term]; 1xPhospho [S2(100)]	0.872883	0.908192	1.02562	0.00242617
antigen 332, DBL-like protein	PF3D7_1149000.1-p1	SEESSAIEEVK	1xTMT6plex [K11]; 1xTMT6plex [N-Term]; 1xPhospho [S5(100)]	1xPhospho [S2516(100)]	1.04105	0.850647	0.970767	0.00337699
glideosome-associated protein 40, putative	PF3D7_0515700.1-p1	GTSHMDSSSNQTSHGVISADEGR	1xOxidation [M5]; 1xTMT6plex [N-Term]; 3xPhospho [S3(99); S7(100); S18(100)]	3xPhospho [S405(99); S409(100); S420(100)]	0.8974	0.958753	0.95911	0.000477369
conserved Plasmodium protein, unknown function	PF3D7_1353300.1-p1	GTHTNISSDDK	1xTMT6plex [K11]; 1xTMT6plex [N-Term]; 1xPhospho [S7(100)]	1xPhospho [S575(100)]	1.09651	1.0021	0.810366	0.00745244
nucleoporin NUP116/NSP116, putative	PF3D7_1473700.1-p1	SDQAYIAHNTSSR	1xTMT6plex [N-Term]; 1xPhospho [S/Y/T]		0.924348	0.894552	0.82789	0.00104295
conserved Plasmodium protein, unknown function	PF3D7_0111400.1-p1	SEHNFDIYNENK	1xTMT6plex [K12]; 1xTMT6plex [N-Term]; 1xPhospho [S1(100)]	1xPhospho [S414(100)]	0.904646	1.09828	0.879352	0.00514013
SET domain protein, putative	PF3D7_0629700.1-p1	SENSDEGK	1xAcetyl [N-Term]; 1xTMT6plex [K8]; 1xTMT6plex [N-Term]; 1xPhospho [S4(100)]	1xAcetyl [N-Term]; 1xPhospho [S5(100)]	1.10101	0.813845	0.998803	0.00740381
conserved Plasmodium membrane protein, unknown function	PF3D7_0704100.1-p1	GSYQSNDDIQK	1xTMT6plex [K11]; 1xTMT6plex [N-Term]; 1xPhospho [S5(100)]	1xPhospho [S2747(100)]	0.976132	1.00813	1.19165	0.00399874
zinc finger protein, putative	PF3D7_1008100.1-p1	KETTDDEDEQQDQHLQQK	2xTMT6plex [K1; K18]; 1xTMT6plex [N-Term]; 1xPhospho [T4(99.6)]	1xPhospho [T1586(99.6)]	0.954668	1.02072	0.85105	0.00273559
nucleosome assembly protein	PF3D7_0919000.1-p1	SENSVENTDPK	1xTMT6plex [K11]; 1xTMT6plex [N-Term]; 1xPhospho [S4(100)]	1xPhospho [S9(100)]	0.932594	0.950138	1.00578	0.000524509
zinc finger protein, putative	PF3D7_0519600.1-p1	SESSALSTSVK	1xAcetyl [N-Term]; 1xTMT6plex [K11]; 1xTMT6plex [N-Term]; 2xPhospho [S1(99.3); S7(99.3)]	1xAcetyl [N-Term]; 2xPhospho [S2(99.3); S8(99.3)]	0.947431	0.684173	0.931459	0.00980252
EMP1-trafficking protein	PF3D7_1002100.1-p1	GSSGGETSSNK	1xTMT6plex [K11]; 1xTMT6plex [N-Term]; 1xPhospho [S3(99.7)]	1xPhospho [S364(99.7)]; 1xPhospho [S797(99.7)]	1.05002	0.998334	1.00122	0.000272
WD repeat-containing protein, putative	PF3D7_1228800.1-p1	SGDDVNLINNEK	1xTMT6plex [K12]; 1xTMT6plex [N-Term]; 1xPhospho [S1(100)]	1xPhospho [S2420(100)]	0.854452	1.1305	1.06693	0.0066642
conserved Plasmodium protein, unknown function	PF3D7_0310900.1-p1	LDEDQSESNNK	1xTMT6plex [K11]; 1xTMT6plex [N-Term]; 1xPhospho [S6(100)]	1xPhospho [S404(100)]	0.809916	0.749001	1.30454	0.0323276
conserved Plasmodium membrane protein, unknown function	PF3D7_0703900.1-p1	GSNIDVSNYVEDSNK	1xTMT6plex [K15]; 1xTMT6plex [N-Term]; 1xPhospho [S2(100)]	1xPhospho [S2419(100)]	1.12978	0.669786	1.13198	0.0238577
elongation factor 1-alpha	PF3D7_1357000.1-p1	SGDSALVSLEPK	1xTMT6plex [K12]; 1xTMT6plex [N-Term]; 1xPhospho [S4(100)]	1xPhospho [S385(100)]	1.2826	0.900866	1.24143	0.0110422
conserved Plasmodium protein, unknown function	PF3D7_1241200.1-p1	GSINNDSYYR	1xTMT6plex [N-Term]; 1xPhospho [S7(100)]	1xPhospho [S1439(100)]	0.970734	0.778498	1.05377	0.0075271
ring-infected erythrocyte surface antigen	PF3D7_0102200.1-p1	SGSTVFHNFR	1xTMT6plex [N-Term]; 1xPhospho [S/T]		1.04675	1.07251	1.11993	0.000393799
tRNA (guanine(26)-N(2))-dimethyltransferase, putative	PF3D7_1319300.1-p1	IDNSGEDETYIYEEK	1xTMT6plex [K15]; 1xTMT6plex [N-Term]; 1xPhospho [S4(100)]	1xPhospho [S255(100)]	1.03891	0.881662	1.01025	0.00244065
pre-mRNA-splicing factor ATP-dependent RNA helicase PRP2, putative	PF3D7_1231600.1-p1	RSIEFTDNDESK	1xTMT6plex [K12]; 1xTMT6plex [N-Term]; 2xPhospho [S2(100); T6(100)]	2xPhospho [S11(100); T15(100)]	1.07718	0.769222	1.12949	0.0125949
splicing factor U2AF small subunit, putative	PF3D7_1119300.1-p1	SDNEDDDDDEER	1xTMT6plex [N-Term]; 1xPhospho [S1(100)]	1xPhospho [S240(100)]	0.868106	1.0654	1.23009	0.00970284
RNA-binding protein, putative	PF3D7_1004400.1-p1	KNEEEGYDDDTYTSER	1xTMT6plex [K1]; 1xTMT6plex [N-Term]; 1xPhospho [T11(99.5)]	1xPhospho [T785(99.5)]	0.924195	0.84123	0.654406	0.00964188
zinc finger protein, putative	PF3D7_1008100.1-p1	KETTDDEDEQQDQHLQQK	2xTMT6plex [K1; K18]; 1xTMT6plex [N-Term]; 2xPhospho [T3(100); T4(100)]	2xPhospho [T1585(100); T1586(100)]	1.07776	0.988594	0.875395	0.00354673
CorA-like Mg2+ transporter protein, putative	PF3D7_1304200.1-p1	KENSINSSTLMNR	1xTMT6plex [K1]; 1xTMT6plex [N-Term]; 2xPhospho [S4(100); S/T]	2xPhospho [S72(100); S/T]	1.20423	0.911086	0.946347	0.0080977
Plasmodium exported protein (PHISTb), unknown function	PF3D7_0401800.1-p1	SASAASTTRSASAASTTR	1xTMT6plex [N-Term]; 3xPhospho [S6(98.8); T7(98.8); T8(98.8)]	3xPhospho [S138(98.8); T139(98.8); T140(98.8)]; 3xPhospho [S324(98.8); T325(98.8); T326(98.8)]	1.04389	0.920148	0.718484	0.0110609
exported lipase 2	PF3D7_1001600.1-p1	SASAHSIMSDTEK	1xTMT6plex [K13]; 1xTMT6plex [N-Term]; 2xPhospho [S3(99.6); S6(100)]	2xPhospho [S315(99.6); S318(100)]	0.995567	1.20708	0.994637	0.00436683
RNA-binding protein, putative	PF3D7_1326300.1-p1	KDTDENISDEHSR	1xTMT6plex [K1]; 1xTMT6plex [N-Term]; 2xPhospho [T3(100); S8(100)]	2xPhospho [T7(100); S12(100)]	1.02552	1.06329	0.804592	0.00692491
RNA-binding protein, putative	PF3D7_1326300.1-p1	KDTDENISDEHSR	1xTMT6plex [K1]; 1xTMT6plex [N-Term]; 1xPhospho [S8(100)]	1xPhospho [S12(100)]	1.04585	0.913727	0.908818	0.00219622
pinin/SDK/MemA domain-containing protein, putative	PF3D7_1314700.1-p1	SASHHNDDLEEK	1xTMT6plex [K12]; 1xTMT6plex [N-Term]; 1xPhospho [S3(100)]	1xPhospho [S276(100)]	1.01608	0.900484	1.23484	0.00859843
regulator of chromosome condensation, putative	PF3D7_0418600.1-p1	SASNSVQIIEVDK	1xTMT6plex [K13]; 1xTMT6plex [N-Term]; 1xPhospho [S3(100)]	1xPhospho [S1710(100)]	1.0855	1.18001	0.962742	0.0033989
rhoptry-associated protein 1	PF3D7_1410400.1-p1	SASPHGESNSSEESTTK	1xTMT6plex [K17]; 1xTMT6plex [N-Term]; 2xPhospho [S1(99.5); S10(100)]	2xPhospho [S160(99.5); S169(100)]	0.790768	1.05431	1.16754	0.0121291
conserved protein, unknown function	PF3D7_1455300.1-p1	HYNNISNTK	1xTMT6plex [K9]; 1xTMT6plex [N-Term]; 1xPhospho [S6(100)]	1xPhospho [S530(100)]	1.18124	1.16489	1.19246	4.60508e-05
Plasmodium exported protein (PHISTb), unknown function	PF3D7_0401800.1-p1	SASTASTASAASAASTTR	1xTMT6plex [N-Term]; 3xPhospho [S6(100); S/T]	3xPhospho [S174(100); S/T]	0.930288	0.980732	0.939229	0.000267441
MA3 domain-containing protein, putative	PF3D7_1457300.1-p1	HTLHEEETGEQK	1xTMT6plex [K12]; 1xTMT6plex [N-Term]; 1xPhospho [T2(100)]	1xPhospho [T229(100)]	0.938812	1.15313	0.918748	0.00554003
Plasmodium exported protein (PHISTb), unknown function	PF3D7_0401800.1-p1	SASTASTASTLR	1xTMT6plex [N-Term]; 3xPhospho [S3(100); S6(100); S9(100)]	3xPhospho [S87(100); S90(100); S93(100)]	0.999071	1.21707	1.04946	0.00364451
conserved Plasmodium protein, unknown function	PF3D7_0601900.1-p1	HSSLPNER	1xTMT6plex [N-Term]; 1xPhospho [S2(99.7)]		1.09104	1.18109	1.06952	0.000939919
conserved Plasmodium protein, unknown function	PF3D7_0212500.1-p1	HSDNVYEESEQDGK	1xTMT6plex [K14]; 1xTMT6plex [N-Term]; 2xPhospho [S2(100); S9(100)]	2xPhospho [S45(100); S52(100)]	1.06338	1.12177	0.93974	0.0026435
RNA-binding protein, putative	PF3D7_0812500.1-p1	HPSYAEEDR	1xTMT6plex [N-Term]; 1xPhospho [S3(100)]	1xPhospho [S626(100)]	1.04989	0.853508	0.979199	0.00355286
translocation protein SEC63, putative	PF3D7_1318800.1-p1	RVSSDDEDDDDNEQGK	1xTMT6plex [N-Term]; 1xPhospho [S4(99.7)]	1xPhospho [S605(99.7)]	0.989122	0.517662	1.00233	0.0344565
basal complex transmembrane protein 1	PF3D7_0611600.1-p1	SDITTTDSDSSINEK	1xTMT6plex [K15]; 1xTMT6plex [N-Term]; 2xPhospho [S8(99.3); S10(99.3)]	2xPhospho [S454(99.3); S456(99.3)]	0.90672	0.821271	1.10603	0.00788146
bromodomain protein 2, putative	PF3D7_1212900.1-p1	HGSNNSNINAHYEK	1xTMT6plex [K14]; 1xTMT6plex [N-Term]; 2xPhospho [S3(100); S6(100)]	2xPhospho [S916(100); S919(100)]	0.926741	1.13697	0.789499	0.0110994
conserved Plasmodium protein, unknown function	PF3D7_0212500.1-p1	KHSDNVYEESEQDGK	2xTMT6plex [K1; K15]; 1xTMT6plex [N-Term]; 2xPhospho [S3(100); S10(100)]	2xPhospho [S45(100); S52(100)]	1.00007	1.30451	0.921387	0.0115978
knob-associated histidine-rich protein	PF3D7_0202000.1-p1	HKDNEDAESVK	2xTMT6plex [K2; K11]; 1xTMT6plex [N-Term]; 1xPhospho [S9(100)]	1xPhospho [S403(100)]; 1xPhospho [S824(100)]	1.21899	1.3615	1.15413	0.00241159
conserved Plasmodium protein, unknown function	PF3D7_1359600.1-p1	SGTDDEEQVFK	1xTMT6plex [K11]; 1xTMT6plex [N-Term]; 1xPhospho [T3(99.8)]	1xPhospho [T1380(99.8)]	1.06616	1.24752	0.924018	0.00744037
VAC14 domain-containing protein, putative	PF3D7_1225700.1-p1	RYNDSDDSVDEK	1xTMT6plex [K12]; 1xTMT6plex [N-Term]; 2xPhospho [S5(100); S8(100)]	2xPhospho [S263(100); S266(100)]	0.752832	0.910982	0.859983	0.00305473
protein phosphatase PPM2	PF3D7_1138500.1-p1	SDENYDSSNLNLGDNQDR	1xTMT6plex [N-Term]; 1xPhospho [S/Y]		0.811085	0.831779	1.29815	0.0253164
heterochromatin protein 1	PF3D7_1220900.1-p1	SDEEDNESVK	1xTMT6plex [K10]; 1xTMT6plex [N-Term]; 1xPhospho [S1(100)]	1xPhospho [S129(100)]	0.633309	1.20097	0.821344	0.0337791
conserved Plasmodium protein, unknown function	PF3D7_1362700.1-p1	HNNESEHAYIDNK	1xTMT6plex [K13]; 1xTMT6plex [N-Term]; 1xPhospho [S5(100)]	1xPhospho [S677(100)]	1.08123	0.78328	1.04989	0.00933566
conserved Plasmodium protein, unknown function	PF3D7_0411300.1-p1	SDDIMSDDSGNNVDDLNK	1xOxidation [M5]; 1xTMT6plex [K18]; 1xTMT6plex [N-Term]; 2xPhospho [S6(100); S9(100)]	2xPhospho [S399(100); S402(100)]	0.806764	1.02244	1.1363	0.00942132
conserved Plasmodium protein, unknown function	PF3D7_0411300.1-p1	SDDIMSDDSGNNVDDLNK	1xTMT6plex [K18]; 1xTMT6plex [N-Term]; 2xPhospho [S6(100); S9(100)]	2xPhospho [S399(100); S402(100)]	1.0153	0.827814	0.61226	0.0196457
conserved Plasmodium protein, unknown function	PF3D7_0308300.1-p1	SDLPSSNIDEGSCK	1xCarbamidomethyl [C13]; 1xTMT6plex [K14]; 1xTMT6plex [N-Term]; 2xPhospho [S5(100); S6(100)]	2xPhospho [S306(100); S307(100)]	0.870358	1.1994	1.0506	0.00826163
Plasmodium exported protein (PHISTb), unknown function	PF3D7_0401800.1-p1	SASAASTTR	1xTMT6plex [N-Term]; 1xPhospho [S6(100)]	1xPhospho [S138(100)]; 1xPhospho [S279(100)]; 1xPhospho [S429(100)]; 1xPhospho [S615(100)]; 1xPhospho [S810(100)]; 1xPhospho [S1014(100)]	1.06046	0.929133	0.844354	0.00439959
cation transporting P-ATPase	PF3D7_0504000.1-p1	SISNQYSNK	1xTMT6plex [K9]; 1xTMT6plex [N-Term]; 1xPhospho [S3(100)]	1xPhospho [S288(100)]	1.28722	1.14218	0.878489	0.0115687
single-strand telomeric DNA-binding protein GBP2, putative	PF3D7_1006800.1-p1	SMENNSPSK	1xAcetyl [N-Term]; 1xTMT6plex [K9]; 1xTMT6plex [N-Term]; 2xPhospho [S1(100); S6(100)]	1xAcetyl [N-Term]; 2xPhospho [S2(100); S7(100)]	1.16549	0.897687	1.02546	0.00559491
splicing factor 1	PF3D7_1321700.1-p1	NINTEEEEQDNEK	1xTMT6plex [K13]; 1xTMT6plex [N-Term]; 1xPhospho [T4(100)]	1xPhospho [T693(100)]	0.831791	0.926594	0.940268	0.00143469
knob-associated histidine-rich protein	PF3D7_0202000.1-p1	GASTTAGSTTGATTGANAVQSK	1xTMT6plex [N-Term]; 3xPhospho [S3(100); T4(99.2); S8(100)]	3xPhospho [S598(100); T599(99.2); S603(100)]	1.12278	0.861332	0.901601	0.00706361
conserved Plasmodium protein, unknown function	PF3D7_0807600.1-p1	REESHEMNR	1xOxidation [M7]; 1xTMT6plex [N-Term]; 1xPhospho [S4(100)]	1xPhospho [S1230(100)]	1.08598	0.94771	0.956547	0.00200416
knob-associated histidine-rich protein	PF3D7_0202000.1-p1	GASTTAGSTTGATTGANAVQSKDETADK	2xTMT6plex [K22; K28]; 1xTMT6plex [N-Term]; 2xPhospho [S8(99.1); S21(99.1)]	2xPhospho [S598(97.6); S/T]	0.628689	1.04523	0.664807	0.0279893
rRNA (cytosine-C(5))-methyltransferase, putative	PF3D7_1129400.1-p1	SNAEALNDNK	1xAcetyl [N-Term]; 1xTMT6plex [K10]; 1xTMT6plex [N-Term]; 1xPhospho [S1(100)]	1xAcetyl [N-Term]; 1xPhospho [S2(100)]	0.983643	0.869774	0.746299	0.00619655
tyrosine kinase-like protein	PF3D7_1349300.1-p1	GATFPETHDDR	1xTMT6plex [N-Term]; 1xPhospho [T3(100)]	1xPhospho [T1268(100)]	0.958725	1.37827	1.01961	0.0134099
EMP1-trafficking protein	PF3D7_1478600.1-p1	GIDDEESSNK	1xTMT6plex [K10]; 1xTMT6plex [N-Term]; 1xPhospho [S8(100)]	1xPhospho [S1031(100)]	0.861382	1.15745	0.805416	0.0131936
inner membrane complex protein 1c, putative	PF3D7_1003600.1-p1	SIQASNFEPSGSMQLK	1xOxidation [M13]; 1xTMT6plex [K16]; 1xTMT6plex [N-Term]; 3xPhospho [S1(100); S5(100); S12(100)]	3xPhospho [S248(100); S252(100); S259(100)]	0.973252	1.11123	0.830644	0.00687755
RNA-binding protein musashi, putative	PF3D7_0916700.1-p1	GDEEEHDEKSLGEDNK	2xTMT6plex [K9; K16]; 1xTMT6plex [N-Term]; 1xPhospho [S10(100)]	1xPhospho [S82(100)]	1.07235	1.09801	0.962536	0.00157905
coatomer alpha subunit, putative	PF3D7_0606700.1-p1	GDHLDSSINNNNNNNIGR	1xTMT6plex [N-Term]; 1xPhospho [S7(99.4)]	1xPhospho [S182(99.4)]	0.943191	0.926394	0.976833	0.00024417
mature parasite-infected erythrocyte surface antigen	PF3D7_0500800.1-p1	LGENVNDGASENSEDPK	1xTMT6plex [N-Term]; 1xPhospho [S10(100)]	1xPhospho [S383(100)]	0.884458	0.457721	0.848182	0.0332674
FACT complex subunit SSRP1, putative	PF3D7_1441400.1-p1	GFGGSDFGSFR	1xTMT6plex [N-Term]; 2xPhospho [S5(100); S9(100)]	2xPhospho [S25(100); S29(100)]	1.09067	0.677651	1.03846	0.0187227
mature parasite-infected erythrocyte surface antigen	PF3D7_0500800.1-p1	LGENVNDGASENSEDPK	1xTMT6plex [N-Term]; 2xPhospho [S10(100); S13(100)]	2xPhospho [S383(100); S386(100)]	0.837947	0.370579	0.749845	0.0450101
inner membrane complex protein 1c, putative	PF3D7_1003600.1-p1	SIQASNFEPSGSMQLK	1xTMT6plex [K16]; 1xTMT6plex [N-Term]; 2xPhospho [S1(100); S12(100)]	2xPhospho [S248(100); S259(100)]	0.955873	0.825237	1.4525	0.0300168
multidrug resistance-associated protein 1	PF3D7_0112200.1-p1	FSSQTEIDEISR	1xTMT6plex [N-Term]; 2xPhospho [S3(99.4); T5(100)]	2xPhospho [S236(99.4); T238(100)]	1.1477	0.7274	0.957411	0.0161623
conserved Plasmodium protein, unknown function	PF3D7_0529400.1-p1	SKESLSGGENDK	2xTMT6plex [K2; K12]; 1xTMT6plex [N-Term]; 2xPhospho [S4(100); S6(100)]	2xPhospho [S1059(100); S1061(100)]	1.08855	1.05699	0.899738	0.00329282
proteasome activator 28 subunit beta, putative	PF3D7_0907700.1-p1	GNNSSDFDER	1xTMT6plex [N-Term]; 2xPhospho [S4(100); S5(100)]	2xPhospho [S92(100); S93(100)]	0.883401	0.761758	0.774621	0.00228033
calcium-transporting ATPase	PF3D7_0106300.1-p1	SNENTIISR	1xTMT6plex [N-Term]; 1xPhospho [S1(100)]	1xPhospho [S482(100)]	0.94563	1.00203	1.01963	0.000508864
nuclear polyadenylated RNA-binding protein NAB2, putative	PF3D7_0623100.1-p1	SHSQSFSPSR	1xTMT6plex [N-Term]; 1xPhospho [S3(100)]	1xPhospho [S220(100)]	0.930787	0.937516	0.932857	4.54082e-06
N-acetyltransferase, GNAT family, putative	PF3D7_1437000.1-p1	SNDQINNNSENQK	1xTMT6plex [K13]; 1xTMT6plex [N-Term]; 1xPhospho [S9(100)]	1xPhospho [S296(100)]	0.973205	1.03434	1.04385	0.00047319
S-adenosylmethionine synthetase	PF3D7_0922200.1-p1	GSCGGHLEPLR	1xCarbamidomethyl [C3]; 1xTMT6plex [N-Term]; 1xPhospho [S2(100)]	1xPhospho [S186(100)]	0.895176	1.05291	1.38363	0.0163828
nuclear polyadenylated RNA-binding protein NAB2, putative	PF3D7_0623100.1-p1	SHSQSFSPSR	1xTMT6plex [N-Term]; 2xPhospho [S3(100); S5(99.6)]	2xPhospho [S220(100); S222(99.6)]	0.995407	1.02117	0.966784	0.000249381
KRR1 small subunit processome component, putative	PF3D7_0208200.1-p1	SNAEEETVKK	1xAcetyl [N-Term]; 2xTMT6plex [K9; K10]; 1xTMT6plex [N-Term]; 1xPhospho [S1(100)]	1xAcetyl [N-Term]; 1xPhospho [S2(100)]	1.49726	1.08448	1.23805	0.00883101
conserved Plasmodium protein, unknown function	PF3D7_0724100.1-p1	LHSNDTEALR	1xTMT6plex [N-Term]; 1xPhospho [S3(100)]	1xPhospho [S451(100)]	1.01651	0.868846	1.01412	0.00254261
ABC transporter I family member 1, putative	PF3D7_0319700.1-p1	GQSDDDNDEEK	1xTMT6plex [K11]; 1xTMT6plex [N-Term]; 1xPhospho [S3(100)]	1xPhospho [S2441(100)]	0.988744	1.2086	0.888814	0.00832508
multidrug resistance protein 2	PF3D7_1447900.1-p1	SNEPHTETNSSIDKDDVNK	2xTMT6plex [K14; K19]; 1xTMT6plex [N-Term]; 1xPhospho [S/T]		1.02986	0.933609	0.920159	0.00128909
conserved Plasmodium membrane protein, unknown function	PF3D7_0618000.1-p1	SHTIEGSMV	1xTMT6plex [N-Term]; 1xPhospho [S1(99.8)]	1xPhospho [S787(99.8)]	0.950019	1.09519	1.0397	0.00168737
phosphatidylinositol N-acetylglucosaminyltransferase subunit GPI1	PF3D7_0618900.1-p1	SGVNYDVK	1xAcetyl [N-Term]; 1xTMT6plex [K8]; 1xTMT6plex [N-Term]; 1xPhospho [S1(100)]	1xAcetyl [N-Term]; 1xPhospho [S2(100)]	1.05166	0.881066	0.737578	0.0102421
conserved protein, unknown function	PF3D7_0630600.1-p1	GNSFSNDEK	1xTMT6plex [K9]; 1xTMT6plex [N-Term]; 1xPhospho [S3(100)]	1xPhospho [S499(100)]	0.874993	0.801154	1.09953	0.00927322
WD repeat-containing protein, putative	PF3D7_1224400.1-p1	FHSDDSNEFNYVDEK	1xTMT6plex [K15]; 1xTMT6plex [N-Term]; 2xPhospho [S3(100); S6(100)]	2xPhospho [S195(100); S198(100)]	0.620517	1.09583	0.652583	0.0357167
polyadenylate-binding protein-interacting protein 1, putative	PF3D7_1107300.1-p1	REGYNSEDNDNTAGNYYLK	1xTMT6plex [K19]; 1xTMT6plex [N-Term]; 1xPhospho [S6(100)]	1xPhospho [S1069(100)]	0.841212	1.19216	1.25555	0.0135345
AP2 domain transcription factor, putative	PF3D7_1239200.1-p1	NCDENSNNYDYK	1xCarbamidomethyl [C2]; 1xTMT6plex [K12]; 1xTMT6plex [N-Term]; 1xPhospho [S6(100)]	1xPhospho [S2367(100)]	0.902676	0.818321	1.02346	0.00420772
nucleoporin NUP637, putative	PF3D7_0609000.1-p1	GESNQMNNTNIMNVNK	1xOxidation [M]; 1xTMT6plex [K16]; 1xTMT6plex [N-Term]; 1xPhospho [S3(100)]	1xPhospho [S5144(100)]	1.08264	1.04296	0.960877	0.00121231
UBX domain-containing protein, putative	PF3D7_0934700.1-p1	TSTEDVTTSNENNENNQVLEK	1xTMT6plex [K21]; 1xTMT6plex [N-Term]; 2xPhospho [T7(100); T8(100)]	2xPhospho [T52(100); T53(100)]	1.2329	0.883502	0.874671	0.0137116
glideosome associated protein with multiple membrane spans 2	PF3D7_0423500.1-p1	WSPELHSR	1xTMT6plex [N-Term]; 1xPhospho [S7(100)]	1xPhospho [S272(100)]	1.14816	0.885637	1.05367	0.00551812
conserved Plasmodium protein, unknown function	PF3D7_1134300.1-p1	TSFSGTDDEIENNQK	1xTMT6plex [K15]; 1xTMT6plex [N-Term]; 2xPhospho [S4(100); T6(100)]	2xPhospho [S152(100); T154(100)]	1.27602	1.14577	1.11122	0.00181025
conserved Plasmodium protein, unknown function	PF3D7_1354900.1-p1	NLQHSDNEK	1xTMT6plex [K9]; 1xTMT6plex [N-Term]; 1xPhospho [S5(100)]	1xPhospho [S193(100)]	1.06274	1.17351	0.968083	0.0030747
nascent polypeptide-associated complex subunit alpha, putative	PF3D7_0621800.1-p1	DDISSSSSCEENDENK	1xCarbamidomethyl [C9]; 1xTMT6plex [K16]; 1xTMT6plex [N-Term]; 2xPhospho [S4(99.3); S6(100)]	2xPhospho [S13(99.3); S15(100)]	1.39357	1.10029	0.969208	0.0116051
conserved Plasmodium protein, unknown function	PF3D7_1133200.1-p1	NNMINSEDDIKTDQEYER	1xTMT6plex [N-Term]; 2xPhospho [S6(100); T12(100)]	2xPhospho [S682(100); T688(100)]	1.0095	0.592284	1.10779	0.0292735
conserved Plasmodium protein, unknown function	PF3D7_0313000.1-p1	QGPSHESGDNLGK	1xTMT6plex [K13]; 1xTMT6plex [N-Term]; 1xPhospho [S7(100)]	1xPhospho [S340(100)]	1.16652	0.873621	0.785397	0.0146295
multidrug resistance-associated protein 1	PF3D7_0112200.1-p1	NASSSSSGIK	1xTMT6plex [K10]; 1xTMT6plex [N-Term]; 1xPhospho [S]		0.955635	1.17054	1.03249	0.00354667
protein phosphatase PPM6, putative	PF3D7_1309200.1-p1	NSIDDTHSQK	1xTMT6plex [K10]; 1xTMT6plex [N-Term]; 1xPhospho [S8(100)]	1xPhospho [S29(100)]	0.805253	1.12942	1.11826	0.0107248
GTPase-activating protein, putative	PF3D7_0907200.1-p1	ESNSVHNISDEENPNHPNLK	1xTMT6plex [K20]; 1xTMT6plex [N-Term]; 2xPhospho [S4(99.4); S9(100)]	2xPhospho [S754(99.4); S759(100)]	0.851202	1.03567	0.884461	0.00375475
major facilitator superfamily-related transporter, putative	PF3D7_0614300.1-p1	HSGNNSYINNNLDK	1xTMT6plex [K14]; 1xTMT6plex [N-Term]; 1xPhospho [S6(100)]	1xPhospho [S530(100)]	0.998908	1.06408	0.951798	0.00104766
conserved Plasmodium protein, unknown function	PF3D7_1353300.1-p1	EQMHSGEDEKEELGEPK	2xTMT6plex [K10; K17]; 1xTMT6plex [N-Term]; 1xPhospho [S5(100)]	1xPhospho [S978(100)]	1.36385	1.11589	0.907766	0.0133575
conserved Plasmodium protein, unknown function	PF3D7_1359600.1-p1	NEFPTHTNSR	1xTMT6plex [N-Term]; 1xPhospho [S9(99.8)]	1xPhospho [S1554(99.8)]	0.964204	1.01612	1.00379	0.000247811
conserved Plasmodium protein, unknown function	PF3D7_1031300.1-p1	FSYHASDEHNEK	1xTMT6plex [K12]; 1xTMT6plex [N-Term]; 2xPhospho [S2(100); S6(100)]	2xPhospho [S407(100); S411(100)]	0.951251	1.05637	1.01163	0.000914655
nucleoporin NUP637, putative	PF3D7_0609000.1-p1	VEEDEIDSIGDSR	1xTMT6plex [N-Term]; 2xPhospho [S8(100); S12(100)]	2xPhospho [S4476(100); S4480(100)]	0.71861	0.974895	0.555346	0.0255204
RNA-binding protein, putative	PF3D7_0812500.1-p1	QNEDEISNYENK	1xTMT6plex [K12]; 1xTMT6plex [N-Term]; 1xPhospho [S7(100)]	1xPhospho [S478(100)]	1.04823	0.845222	0.900452	0.0042074
conserved Plasmodium protein, unknown function	PF3D7_1419000.1-p1	TSENEQSNK	1xTMT6plex [K9]; 1xTMT6plex [N-Term]; 1xPhospho [S2(100)]	1xPhospho [S123(100)]	0.833427	0.925219	1.06886	0.00524218
syntaxin-binding protein, putative	PF3D7_0613700.1-p1	AGHASHENK	1xTMT6plex [K9]; 1xTMT6plex [N-Term]; 1xPhospho [S5(100)]	1xPhospho [S622(100)]	1.18654	1.13718	0.83014	0.01106
conserved Plasmodium protein, unknown function	PF3D7_1343800.1-p1	NNPSFNSDISNTR	1xTMT6plex [N-Term]; 2xPhospho [S7(100); S10(99.4)]	2xPhospho [S543(100); S546(99.4)]	0.836719	1.02738	0.940294	0.00345713
Plasmodium exported protein (PHISTb), unknown function	PF3D7_0401800.1-p1	EAESVDDNNK	1xTMT6plex [K10]; 1xTMT6plex [N-Term]; 1xPhospho [S4(100)]	1xPhospho [S316(100)]	0.891132	1.08651	0.886611	0.00472927
DNA/RNA-binding protein Alba 3	PF3D7_1006200.1-p1	ASTEEVSQER	1xTMT6plex [N-Term]; 3xPhospho [S2(100); T3(100); S7(100)]	3xPhospho [S3(100); T4(100); S8(100)]	1.03752	0.968339	0.87436	0.00241653
serine/threonine protein kinase	PF3D7_0302100.1-p1	INDCHSPNENK	1xCarbamidomethyl [C4]; 1xTMT6plex [K11]; 1xTMT6plex [N-Term]; 1xPhospho [S6(100)]	1xPhospho [S400(100)]	1.43965	1.06892	1.29575	0.00716316
regulator of chromosome condensation, putative	PF3D7_0711500.1-p1	SYLSNESPTR	1xTMT6plex [N-Term]; 1xPhospho [S7(100)]	1xPhospho [S603(100)]	1.11825	0.991384	0.982098	0.00181103
conserved Plasmodium protein, unknown function	PF3D7_1241200.1-p1	NQLNDDISAK	1xTMT6plex [K10]; 1xTMT6plex [N-Term]; 1xPhospho [S8(100)]	1xPhospho [S2240(100)]	1.24957	1.26435	0.933691	0.00869119
Plasmodium exported protein, unknown function	PF3D7_0501000.1-p1	NPCAIPQDDLSNEGIEIIDYVDK	1xCarbamidomethyl [C3]; 1xTMT6plex [K23]; 1xTMT6plex [N-Term]; 1xPhospho [S11(100)]	1xPhospho [S136(100)]	0.707697	1.04041	0.690719	0.0190506
centrin-3	PF3D7_1027700.1-p1	SESVSYTPR	1xTMT6plex [N-Term]; 1xPhospho [S3(100)]	1xPhospho [S8(100)]	1.03011	0.954005	1.00154	0.000497046
conserved Plasmodium protein, unknown function	PF3D7_0521000.1-p1	KTSTESEDDDVTK	2xTMT6plex [K1; K13]; 1xTMT6plex [N-Term]; 2xPhospho [T4(99.6); S6(100)]	2xPhospho [T79(99.6); S81(100)]	1.19031	1.14228	1.11981	0.000326259
sporozoite and liver stage tryptophan-rich protein, putative	PF3D7_0830500.1-p1	ELADAETTDTSDSEDEDHIINK	1xTMT6plex [K22]; 1xTMT6plex [N-Term]; 3xPhospho [S11(98.7); S13(100); T]	3xPhospho [S103(98.7); S105(100); T]	1.00064	0.961443	0.887795	0.00121031
ribonuclease, putative	PF3D7_0615400.1-p1	EHSPYDDNSLEEPSK	1xTMT6plex [K15]; 1xTMT6plex [N-Term]; 1xPhospho [S3(100)]	1xPhospho [S885(100)]	0.971166	1.0573	1.12944	0.00188359
major facilitator superfamily-related transporter, putative	PF3D7_1129900.1-p1	REMSSNDNVNNNEK	1xTMT6plex [K14]; 1xTMT6plex [N-Term]; 2xPhospho [S4(100); S5(100)]	2xPhospho [S34(100); S35(100)]	1.22086	0.814271	0.924977	0.0147934
histone deacetylase complex subunit SAP18, putative	PF3D7_0711400.1-p1	SSSNYDISSK	1xTMT6plex [K10]; 1xTMT6plex [N-Term]; 1xPhospho [S1(100)]	1xPhospho [S564(100)]	1.55969	1.12924	0.849772	0.0292997
Snf2-related CBP activator, putative	PF3D7_0820000.1-p1	NDIENDSDETSEHIKR	1xTMT6plex [K15]; 1xTMT6plex [N-Term]; 2xPhospho [S7(99.6); T/S]	2xPhospho [S533(99.6); T/S]	1.0251	0.972739	1.03073	0.000334307
60S ribosomal protein L28	PF3D7_1142500.1-p1	LLQQHGSFEK	1xTMT6plex [K10]; 1xTMT6plex [N-Term]; 1xPhospho [S7(100)]	1xPhospho [S98(100)]	1.15405	0.950921	1.03658	0.00314627
translation initiation factor eIF-2B subunit gamma, putative	PF3D7_1326400.1-p1	STCNISK	1xAcetyl [N-Term]; 1xCarbamidomethyl [C3]; 1xTMT6plex [K7]; 1xTMT6plex [N-Term]; 2xPhospho [T2(99.6); S6(100)]	1xAcetyl [N-Term]; 2xPhospho [T3(99.6); S7(100)]	1.47254	1.26996	1.39791	0.00183179
conserved protein, unknown function	PF3D7_1249100.1-p1	EAATDDHDNDSDRK	1xTMT6plex [K14]; 1xTMT6plex [N-Term]; 1xPhospho [S11(100)]	1xPhospho [S84(100)]	0.933452	0.979704	1.03957	0.000972564
zinc finger protein, putative	PF3D7_1134600.1-p1	SYSQGDNEK	1xTMT6plex [K9]; 1xTMT6plex [N-Term]; 1xPhospho [S3(100)]	1xPhospho [S42(100)]	0.988479	1.00838	0.987079	4.78324e-05
dynamin-like protein	PF3D7_1145400.1-p1	RQQSNISNSNQDTLLSTSSK	1xTMT6plex [K20]; 1xTMT6plex [N-Term]; 2xPhospho [S4(100); S7(100)]	2xPhospho [S557(100); S560(100)]	0.747509	0.958041	1.06405	0.010001
conserved Plasmodium membrane protein, unknown function	PF3D7_0212400.1-p1	TNDNSVSNLYR	1xTMT6plex [N-Term]; 1xPhospho [S5(100)]	1xPhospho [S1053(100)]	1.15916	1.1105	0.989863	0.00213835
conserved protein, unknown function	PF3D7_1409400.1-p1	YSVADPDHGMQFEEFNR	1xOxidation [M10]; 1xTMT6plex [N-Term]; 1xPhospho [S2(100)]	1xPhospho [S199(100)]	0.919806	1.08638	1.28905	0.00931529
DNA-directed RNA polymerases I, II, and III subunit RPABC2, putative	PF3D7_0303300.1-p1	DNKSDYENSEANEDNIR	1xTMT6plex [K3]; 1xTMT6plex [N-Term]; 1xPhospho [S4(100)]	1xPhospho [S50(100)]	0.810986	0.98171	0.719782	0.00829717
ribonuclease, putative	PF3D7_0615400.1-p1	SYTSSDEHYNVNTK	1xTMT6plex [K14]; 1xTMT6plex [N-Term]; 2xPhospho [T3(99.8); S/Y/T]	2xPhospho [T1149(99.8); S/Y/T]	0.964845	0.837566	1.09236	0.00576043
vacuolar protein sorting-associated protein 33, putative	PF3D7_0935200.1-p1	TSCSENNDDDEIEEYEK	1xCarbamidomethyl [C3]; 1xTMT6plex [K17]; 1xTMT6plex [N-Term]; 1xPhospho [S4(100)]	1xPhospho [S452(100)]	1.12117	0.921618	0.964695	0.00363743
antigen 332, DBL-like protein	PF3D7_1149000.1-p1	QVSVTEDIVEK	1xTMT6plex [K11]; 1xTMT6plex [N-Term]; 1xPhospho [S3(100)]	1xPhospho [S4498(100)]	1.04081	0.891305	0.985778	0.00200864
serine/arginine-rich splicing factor 4	PF3D7_1022400.1-p1	TEENHDSKSVSNDR	1xTMT6plex [K8]; 1xTMT6plex [N-Term]; 2xPhospho [S9(100); S11(100)]	2xPhospho [S479(100); S481(100)]	0.729692	0.919515	1.07289	0.0117561
RNA-binding protein, putative	PF3D7_1110400.1-p1	GGSSYDYNNR	1xTMT6plex [N-Term]; 1xPhospho [S3(100)]	1xPhospho [S1283(100)]	1.06846	0.84983	0.987834	0.00431397
ATP-dependent RNA helicase DDX42, putative	PF3D7_0321600.1-p1	MNDSDEEK	1xAcetyl [N-Term]; 1xTMT6plex [K8]; 1xTMT6plex [N-Term]; 1xPhospho [S4(100)]	1xAcetyl [N-Term]; 1xPhospho [S4(100)]	0.76491	1.22785	0.832126	0.0227242
major facilitator superfamily-related transporter, putative	PF3D7_0614300.1-p1	SIDDSTDNSK	1xTMT6plex [K10]; 1xTMT6plex [N-Term]; 1xPhospho [S1(100)]	1xPhospho [S435(100)]	0.888065	1.05119	0.840294	0.00471486
U1 small nuclear ribonucleoprotein 70 kDa homolog, putative	PF3D7_1367100.1-p1	NNDDDEDDGISSTMR	1xTMT6plex [N-Term]; 1xPhospho [S/T]		0.84715	1.03694	0.981669	0.00346249
vacuolar transporter chaperone, putative, pseudogene	PF3D7_1230200.1-p1	GGISSGADEQYGNK	1xTMT6plex [K14]; 1xTMT6plex [N-Term]; 2xPhospho [S4(100); S5(100)]	2xPhospho [S192(100); S193(100)]	1.09795	0.905774	1.09406	0.00375091
CorA-like Mg2+ transporter protein, putative	PF3D7_1304200.1-p1	SSINDENDTK	1xTMT6plex [K10]; 1xTMT6plex [N-Term]; 1xPhospho [S2(100)]	1xPhospho [S85(100)]	0.776177	1.07585	1.22622	0.016216
heat shock protein 90	PF3D7_0708400.1-p1	EITASEEEEGEGEGEREGEEEEEK	1xTMT6plex [N-Term]; 1xPhospho [S5(100)]	1xPhospho [S220(100)]	0.950551	0.712225	1.10495	0.0149865
calcium-transporting ATPase	PF3D7_0106300.1-p1	NDLNNNNNNNNNSSR	1xTMT6plex [N-Term]; 1xPhospho [S]		1.14752	1.40554	0.84597	0.0197655
acetyl-CoA transporter, putative	PF3D7_1036800.1-p1	QSSEINEFANAK	1xTMT6plex [K12]; 1xTMT6plex [N-Term]; 1xPhospho [S3(99.8)]	1xPhospho [S340(99.8)]	1.09433	0.804332	0.868837	0.00895931
calponin homology domain-containing protein, putative	PF3D7_1447800.1-p1	YEDNDSNTDYTK	1xTMT6plex [K12]; 1xTMT6plex [N-Term]; 2xPhospho [S6(100); T8(99.4)]	2xPhospho [S1267(100); T1269(99.4)]	1.09205	0.970164	0.983652	0.00144054
conserved Plasmodium protein, unknown function	PF3D7_1139800.1-p1	NISDDETYSNCSAMHPR	1xCarbamidomethyl [C11]; 1xOxidation [M14]; 1xTMT6plex [N-Term]; 2xPhospho [S3(100); T7(99.3)]	2xPhospho [S518(100); T522(99.3)]	0.759455	1.11981	0.649802	0.0272073
conserved Plasmodium protein, unknown function	PF3D7_0923400.1-p1	RSTDTVDNYK	1xTMT6plex [K10]; 1xTMT6plex [N-Term]; 2xPhospho [S2(100); T5(100)]	2xPhospho [S323(100); T326(100)]	0.830685	1.19924	0.891764	0.0134367
histone H3 variant	PF3D7_0617900.1-p1	SAPVSTGIK	1xTMT6plex [K9]; 1xTMT6plex [N-Term]; 1xPhospho [S5(99.8)]	1xPhospho [S33(99.8)]	1.17271	1.1509	1.01293	0.002017
exported protein 2	PF3D7_1471100.1-p1	YEFDVDSSETDSTK	1xTMT6plex [N-Term]; 1xPhospho [S8(100)]	1xPhospho [S235(100)]	0.795277	0.465293	0.639768	0.0218983
knob-associated histidine-rich protein	PF3D7_0202000.1-p1	YSSFSSVNK	1xTMT6plex [K9]; 1xTMT6plex [N-Term]; 1xPhospho [S3(100)]	1xPhospho [S345(100)]	0.988117	0.872113	1.04196	0.00267284
major facilitator superfamily-related transporter, putative	PF3D7_0614300.1-p1	NISSGKSIDDSTDNSK	2xTMT6plex [K6; K16]; 1xTMT6plex [N-Term]; 1xPhospho [S7(100)]	1xPhospho [S435(100)]	1.48928	1.20637	1.36233	0.0036382
exported protein 2	PF3D7_1471100.1-p1	YEFDVDSSETDSTK	1xTMT6plex [N-Term]; 2xPhospho [S8(100); T/S/Y]	2xPhospho [S235(100); T/S/Y]	0.735343	0.584681	0.963765	0.0203178
HAD superfamily protein, putative	PF3D7_0303200.1-p1	YMNVSDSS	1xOxidation [M2]; 1xTMT6plex [N-Term]; 2xPhospho [S5(100); S7(99.5)]	2xPhospho [S1159(100); S1161(99.5)]	0.818152	0.981582	0.971462	0.00325997
HAD superfamily protein, putative	PF3D7_0303200.1-p1	NLSESHVR	1xTMT6plex [N-Term]; 1xPhospho [S3(100)]	1xPhospho [S314(100)]	1.08426	1.0709	1.2113	0.00158588
conserved Plasmodium protein, unknown function	PF3D7_1328000.1-p1	RLSNSNISVNENR	1xTMT6plex [N-Term]; 2xPhospho [S3(100); S8(100)]	2xPhospho [S2142(100); S2147(100)]	0.969849	0.771329	1.04136	0.00749906
replication protein A1, small fragment	PF3D7_0904800.1-p1	RSLNDDTNDSK	1xTMT6plex [K11]; 1xTMT6plex [N-Term]; 1xPhospho [S2(100)]	1xPhospho [S471(100)]	0.927538	0.902135	0.84584	0.000731837
conserved Plasmodium protein, unknown function	PF3D7_1013200.1-p1	TDSNIPDSNENVENK	1xTMT6plex [K15]; 1xTMT6plex [N-Term]; 2xPhospho [S3(99.4); S8(100)]	2xPhospho [S82(99.4); S87(100)]	0.870307	1.1155	0.985272	0.00507553
eukaryotic translation initiation factor 3 subunit C, putative	PF3D7_1206200.1-p1	WAAIDSSSSEEEER	1xTMT6plex [N-Term]; 3xPhospho [S8(99.6); S9(100); S]	3xPhospho [S47(99.6); S48(100); S]	0.750426	1.00487	1.24175	0.0195749
conserved Plasmodium protein, unknown function	PF3D7_0727900.1-p1	SGSFDLYNTNQDIEGNK	1xTMT6plex [K17]; 1xTMT6plex [N-Term]; 2xPhospho [S1(100); S3(100)]	2xPhospho [S1041(100); S1043(100)]	1.1	0.642529	1.07682	0.0241577
SET domain protein, putative	PF3D7_0629700.1-p1	NYASDDEEK	1xTMT6plex [K9]; 1xTMT6plex [N-Term]; 1xPhospho [S4(100)]	1xPhospho [S6221(100)]	1.11501	1.33969	0.904412	0.0123649
N-acetyltransferase, GNAT family, putative	PF3D7_1437000.1-p1	NVSSGFNEIR	1xTMT6plex [N-Term]; 1xPhospho [S3(100)]	1xPhospho [S398(100)]	0.97734	1.07701	1.14334	0.00204199
DnaJ protein, putative	PF3D7_1473200.1-p1	NQEEGSTNCSNVVEEEMTLEK	1xCarbamidomethyl [C9]; 1xOxidation [M17]; 1xTMT6plex [K21]; 1xTMT6plex [N-Term]; 2xPhospho [S10(100); S/T]	2xPhospho [S215(100); S/T]	0.888032	1.40265	1.18473	0.016172
nuclear polyadenylated RNA-binding protein NAB2, putative	PF3D7_0623100.1-p1	SHSQSFSPSR	1xTMT6plex [N-Term]; 3xPhospho [S3(100); S5(100); S7(100)]	3xPhospho [S220(100); S222(100); S224(100)]	0.988531	1.05196	1.04277	0.000370563
conserved Plasmodium membrane protein, unknown function	PF3D7_0618000.1-p1	SHTIEGSMV	1xTMT6plex [N-Term]; 2xPhospho [T3(100); S7(100)]	2xPhospho [T789(100); S793(100)]	1.07001	1.07306	1.2998	0.00436767
erythrocyte membrane protein 3	PF3D7_0201900.1-p1	NVKDDELSDNESSDNEK	2xTMT6plex [K3; K17]; 1xTMT6plex [N-Term]; 2xPhospho [S8(100); S13(99.4)]	2xPhospho [S2422(100); S2427(99.4)]	0.834374	0.87546	1.08562	0.0069007
conserved protein, unknown function	PF3D7_1202600.1-p1	STTTYTSEDEYNISSK	1xTMT6plex [K16]; 1xTMT6plex [N-Term]; 2xPhospho [T6(100); S7(100)]	2xPhospho [T1591(100); S1592(100)]	0.684102	0.837865	0.845684	0.00441363
polyadenylate-binding protein-interacting protein 1, putative	PF3D7_1107300.1-p1	SIDALTENENNKNDAECSDSTTVK	1xCarbamidomethyl [C17]; 2xTMT6plex [K12; K24]; 1xTMT6plex [N-Term]; 2xPhospho [T6(100); S18(99)]	2xPhospho [T1703(100); S1715(99)]	1.04208	0.862468	0.91977	0.00315062
conserved Plasmodium membrane protein, unknown function	PF3D7_0704300.1-p1	SSDNSYQGYDK	1xTMT6plex [K11]; 1xTMT6plex [N-Term]; 2xPhospho [S2(100); S5(100)]	2xPhospho [S227(100); S230(100)]	0.825005	0.969455	0.798595	0.0037531
conserved Plasmodium protein, unknown function	PF3D7_0723400.1-p1	SSDNRSDYYYK	1xTMT6plex [K11]; 1xTMT6plex [N-Term]; 2xPhospho [S1(100); S6(100)]	2xPhospho [S140(100); S145(100)]	1.1526	1.06771	1.04078	0.000959555
RNA-binding protein, putative	PF3D7_0823200.1-p1	SLTNSSK	1xAcetyl [N-Term]; 1xTMT6plex [K7]; 1xTMT6plex [N-Term]; 1xPhospho [S/T]	1xAcetyl [N-Term]	0.841555	1.10666	0.874684	0.00776375
translational activator GCN1, putative	PF3D7_1305300.1-p1	SNVISDSD	1xTMT6plex [N-Term]; 2xPhospho [S5(100); S7(100)]	2xPhospho [S3522(100); S3524(100)]	0.983864	1.04139	0.911866	0.00146132
merozoite surface protein 1	PF3D7_0930300.1-p1	SNTSSGASPPADASDSDAK	1xTMT6plex [N-Term]; 1xPhospho [T3(100)]	1xPhospho [T122(100)]	1.19056	0.654572	0.793472	0.0317606
conserved Plasmodium protein, unknown function	PF3D7_0604500.1-p1	SNTPSHHSFDNAK	1xTMT6plex [K13]; 1xTMT6plex [N-Term]; 2xPhospho [T3(100); S8(100)]	2xPhospho [T808(100); S813(100)]	1.07961	0.890766	0.742294	0.0114525
syntaxin, Qa-SNARE family	PF3D7_1104100.1-p1	SNSNYDTNIDK	1xTMT6plex [K11]; 1xTMT6plex [N-Term]; 1xPhospho [S1(100)]	1xPhospho [S151(100)]	0.983431	0.96346	1.0934	0.00158529
conserved Plasmodium protein, unknown function	PF3D7_0504800.1-p1	NVDSDHLSELCK	1xCarbamidomethyl [C11]; 1xTMT6plex [K12]; 1xTMT6plex [N-Term]; 2xPhospho [S4(100); S8(100)]	2xPhospho [S1550(100); S1554(100)]	1.08991	0.962284	1.02274	0.00129074
early transcribed membrane protein 10.2	PF3D7_1033200.1-p1	YDENTQGNDSFK	1xTMT6plex [K12]; 1xTMT6plex [N-Term]; 1xPhospho [S10(100)]	1xPhospho [S181(100)]	1.08756	0.930938	1.1347	0.00341578
RNA-binding protein musashi, putative	PF3D7_0916700.1-p1	SVEEHNIDDK	1xTMT6plex [K10]; 1xTMT6plex [N-Term]; 1xPhospho [S1(100)]	1xPhospho [S24(100)]	0.959503	1.15703	1.06363	0.00288374
small exported membrane protein 1	PF3D7_0702400.1-p1	NPSQSGPYR	1xTMT6plex [N-Term]; 1xPhospho [S3(100)]	1xPhospho [S31(100)]	0.967636	1.02408	0.913036	0.00109427
translocation protein SEC63, putative	PF3D7_1318800.1-p1	VSSDDEDDDDNEQGK	1xTMT6plex [K15]; 1xTMT6plex [N-Term]; 2xPhospho [S2(100); S3(100)]	2xPhospho [S604(100); S605(100)]	0.911556	1.14906	1.07604	0.0044824
conserved Plasmodium protein, unknown function	PF3D7_1357400.1-p1	VITDDSSNDERDILK	1xTMT6plex [K15]; 1xTMT6plex [N-Term]; 2xPhospho [S6(100); S7(100)]	2xPhospho [S218(100); S219(100)]	1.44354	1.03285	1.13002	0.0104595
pinin/SDK/MemA domain-containing protein, putative	PF3D7_1314700.1-p1	SASHHNDDLEEK	1xTMT6plex [K12]; 1xTMT6plex [N-Term]; 2xPhospho [S1(100); S3(100)]	2xPhospho [S274(100); S276(100)]	0.793962	0.925323	0.707656	0.00606345
histone deacetylase complex subunit SAP18, putative	PF3D7_0711400.1-p1	VEKDTYSEDDDNNK	2xTMT6plex [K3; K14]; 1xTMT6plex [N-Term]; 2xPhospho [T5(100); S7(100)]	2xPhospho [T60(100); S62(100)]	1.28111	1.41846	0.877835	0.0180113
conserved Plasmodium protein, unknown function	PF3D7_0807600.1-p1	TSNFYNNDDSSM	1xTMT6plex [N-Term]; 2xPhospho [S10(100); S11(100)]	2xPhospho [S1332(100); S1333(100)]	0.96901	0.965658	0.760109	0.00586263
lysine decarboxylase, putative	PF3D7_0405700.1-p1	QDHAFYNSGSPR	1xTMT6plex [N-Term]; 1xPhospho [S10(99.7)]	1xPhospho [S1736(99.7)]	1.02042	1.01594	0.813071	0.00514322
kelch domain-containing protein, putative	PF3D7_1468100.1-p1	NNSDDVNEDNK	1xTMT6plex [K11]; 1xTMT6plex [N-Term]; 1xPhospho [S3(100)]	1xPhospho [S2539(100)]	1.07124	1.13158	0.965232	0.00211301
antigen 332, DBL-like protein	PF3D7_1149000.1-p1	SVSEEVLEEEGSTTEK	1xTMT6plex [N-Term]; 1xPhospho [S12(99.6)]	1xPhospho [S1471(99.6)]	1.22092	0.684987	0.809187	0.0305657
kelch domain-containing protein, putative	PF3D7_1468100.1-p1	NNSDDVNEDNKSLEDAEEEDTI	1xTMT6plex [K11]; 1xTMT6plex [N-Term]; 2xPhospho [S3(100); S12(100)]	2xPhospho [S2539(100); S2548(100)]	0.971926	1.57791	1.10457	0.022045
DNA-directed RNA polymerases I, II, and III subunit RPABC2, putative	PF3D7_0303300.1-p1	SDYENSEANEDNIR	1xTMT6plex [N-Term]; 2xPhospho [S1(100); S6(100)]	2xPhospho [S50(100); S55(100)]	0.910686	0.943886	0.81856	0.00176536
polyadenylate-binding protein-interacting protein 1, putative	PF3D7_1107300.1-p1	NNSQDVHSSSILK	1xTMT6plex [K13]; 1xTMT6plex [N-Term]; 1xPhospho [S3(100)]	1xPhospho [S151(100)]	0.7306	0.845279	1.20056	0.022578
conserved Plasmodium protein, unknown function	PF3D7_0822900.1-p1	SYSSTTNEEQEK	1xTMT6plex [K12]; 1xTMT6plex [N-Term]; 1xPhospho [S3(99.7)]	1xPhospho [S627(99.7)]	1.0471	0.894606	1.02487	0.00230528
conserved Plasmodium protein, unknown function	PF3D7_0529400.1-p1	SYQNSYPYETQNEK	1xTMT6plex [K14]; 1xTMT6plex [N-Term]; 1xPhospho [S1(100)]	1xPhospho [S907(100)]	1.1374	0.979829	0.954363	0.00311122
glideosome-associated protein 40, putative	PF3D7_0515700.1-p1	SYQGSQDYDDKESVNSSSQQYSVHK	2xTMT6plex [K11; K25]; 1xTMT6plex [N-Term]; 2xPhospho [S13(100); S16(97.5)]	2xPhospho [S390(100); S393(97.5)]	1.14797	1.08084	1.3184	0.00355688
regulator of chromosome condensation, putative	PF3D7_0711500.1-p1	SYLSNESPTR	1xTMT6plex [N-Term]; 2xPhospho [S4(100); S7(100)]	2xPhospho [S600(100); S603(100)]	1.10432	1.05188	0.867464	0.00504011
conserved Plasmodium protein, unknown function	PF3D7_1305900.1-p1	SENKDNYEER	1xAcetyl [N-Term]; 1xTMT6plex [K4]; 1xTMT6plex [N-Term]; 1xPhospho [S1(100)]	1xAcetyl [N-Term]; 1xPhospho [S2(100)]	1.01074	0.83549	0.908997	0.00304669
nucleosome assembly protein	PF3D7_0919000.1-p1	NPIAAVTHNRSDLDNEIPK	1xTMT6plex [K19]; 1xTMT6plex [N-Term]; 1xPhospho [S11(100)]	1xPhospho [S174(100)]	1.18243	1.45734	1.49154	0.00500947
mannose-6-phosphate isomerase, putative	PF3D7_0801800.1-p1	TISDDGVVDSYDVSK	1xTMT6plex [K15]; 1xTMT6plex [N-Term]; 1xPhospho [S3(99.7)]	1xPhospho [S608(99.7)]	1.32362	0.944299	0.877314	0.0171174
histone acetyltransferase, putative	PF3D7_0416400.1-p1	QTIEGGEASDK	1xTMT6plex [K11]; 1xTMT6plex [N-Term]; 1xPhospho [S9(100)]	1xPhospho [S555(100)]	0.764552	1.04653	0.947471	0.00797154
mature parasite-infected erythrocyte surface antigen	PF3D7_0500800.1-p1	NIETDDEEETLVVK	1xTMT6plex [N-Term]; 1xPhospho [T4(100)]	1xPhospho [T448(100)]	1.34953	0.694714	0.854701	0.039174
eukaryotic translation initiation factor 3 subunit A, putative	PF3D7_1212700.1-p1	AKHETSEENTK	2xTMT6plex [K2; K11]; 1xTMT6plex [N-Term]; 2xPhospho [T5(100); S6(100)]	2xPhospho [T1284(100); S1285(100)]	1.19281	1.2382	0.879058	0.0103108
conserved Plasmodium protein, unknown function	PF3D7_0821000.1-p1	MESMPSETTINSEQYK	1xAcetyl [N-Term]; 2xOxidation [M1; M4]; 1xTMT6plex [K16]; 1xTMT6plex [N-Term]; 2xPhospho [S12(100); S/T/Y]	1xAcetyl [N-Term]; 2xPhospho [S12(100); S/T/Y]	1.29538	1.34142	1.15906	0.00186712
eukaryotic translation initiation factor 3 subunit C, putative	PF3D7_1206200.1-p1	EMLSDSLNNSNNIASK	1xOxidation [M2]; 1xTMT6plex [K16]; 1xTMT6plex [N-Term]; 1xPhospho [S6(100)]	1xPhospho [S560(100)]	1.07367	1.04972	1.17384	0.0011942
formate-nitrite transporter	PF3D7_0316600.1-p1	DNNDAQMKSLSIELR	1xOxidation [M7]; 1xTMT6plex [N-Term]; 2xPhospho [S9(100); S11(100)]	2xPhospho [S302(100); S304(100)]	1.16052	0.634255	0.781116	0.0317621
conserved Plasmodium protein, unknown function	PF3D7_1133100.1-p1	EYSHDDEMYNDEK	1xTMT6plex [K13]; 1xTMT6plex [N-Term]; 1xPhospho [S3(100)]	1xPhospho [S290(100)]	0.738311	1.04437	0.955645	0.00977523
casein kinase II beta chain	PF3D7_1103700.1-p1	MENSDSNK	1xAcetyl [N-Term]; 1xTMT6plex [K8]; 1xTMT6plex [N-Term]; 1xPhospho [S4(100)]	1xAcetyl [N-Term]; 1xPhospho [S4(100)]	0.734703	1.12708	0.877834	0.0153969
DNA ligase I	PF3D7_1304100.1-p1	NIDYNDDTESE	1xTMT6plex [N-Term]; 1xPhospho [S10(100)]	1xPhospho [S911(100)]	1.02529	1.1098	1.08959	0.000561419
knob-associated histidine-rich protein	PF3D7_0202000.1-p1	EASTTEGATK	1xTMT6plex [K10]; 1xTMT6plex [N-Term]; 2xPhospho [S3(100); T9(100)]	2xPhospho [S588(100); T589(100)]	0.837844	0.882216	0.779612	0.00126891
histone H2A	PF3D7_0617800.1-p1	AGTANQDY	1xTMT6plex [N-Term]; 1xPhospho [T3(100)]	1xPhospho [T127(100)]	0.700835	1.09565	0.979703	0.0156544
conserved Plasmodium protein, unknown function	PF3D7_0308300.1-p1	EGEYDNDDSPNFDEDSSQFK	1xTMT6plex [K20]; 1xTMT6plex [N-Term]; 1xPhospho [S9(100)]	1xPhospho [S209(100)]	1.05088	1.21152	1.31903	0.00423248
membrane associated histidine-rich protein 2	PF3D7_1353200.1-p1	EQSKSTSDSSTSTQQTL	1xTMT6plex [K4]; 1xTMT6plex [N-Term]; 2xPhospho [S5(100); T16(100)]	2xPhospho [S125(100); T136(100)]	0.880447	1.16593	1.09784	0.00667921
exported protein 1	PF3D7_1121600.1-p1	GTGSGVSSK	1xTMT6plex [K9]; 1xTMT6plex [N-Term]; 1xPhospho [S4(100)]	1xPhospho [S31(100)]	1.29439	0.895448	1.06963	0.0111078
protein serine/threonine kinase-1	PF3D7_1445400.1-p1	DIYQPSSSLHK	1xTMT6plex [K11]; 1xTMT6plex [N-Term]; 2xPhospho [S7(99.7); S8(100)]	2xPhospho [S270(99.7); S271(100)]	0.941761	0.988442	0.938692	0.000283193
conserved Plasmodium protein, unknown function	PF3D7_0914500.1-p1	MNSDDDKENQK	1xAcetyl [N-Term]; 2xTMT6plex [K7; K11]; 1xTMT6plex [N-Term]; 1xPhospho [S3(100)]	1xAcetyl [N-Term]; 1xPhospho [S3(100)]	0.913215	1.01992	1.1001	0.00285385
conserved Plasmodium protein, unknown function	PF3D7_0723400.1-p1	DNDVTSNLSDR	1xTMT6plex [N-Term]; 2xPhospho [S9(100); T/S]	2xPhospho [S1246(100); T/S]	0.774249	0.946545	0.985035	0.00512309
RNA-binding protein, putative	PF3D7_0716000.1-p1	NIEDEDSEESDSKWR	1xTMT6plex [K13]; 1xTMT6plex [N-Term]; 2xPhospho [S7(100); S10(100)]	2xPhospho [S387(100); S390(100)]	1.00287	1.18151	1.19257	0.00296931
ATP-dependent 6-phosphofructokinase	PF3D7_0915400.1-p1	DGGSSPTSSAK	1xTMT6plex [K11]; 1xTMT6plex [N-Term]; 2xPhospho [S4(100); S5(99.6)]	2xPhospho [S683(100); S684(99.6)]	1.11153	1.3766	1.05534	0.00696005
transcription factor 25, putative	PF3D7_0506800.1-p1	INEEEEEEEESSSLK	1xTMT6plex [K15]; 1xTMT6plex [N-Term]; 1xPhospho [S13(100)]	1xPhospho [S33(100)]	1.29348	2.0362	1.04471	0.0392766
conserved Plasmodium protein, unknown function	PF3D7_1237900.1-p1	EDRQSSNSSVSFK	1xTMT6plex [K13]; 1xTMT6plex [N-Term]; 2xPhospho [S5(100); S6(100)]	2xPhospho [S281(100); S282(100)]	0.997494	0.887732	1.02321	0.00183113
rhoptry neck protein 2	PF3D7_1452000.1-p1	DGYLSESER	1xTMT6plex [N-Term]; 1xPhospho [S5(100)]	1xPhospho [S827(100)]	1.01538	1.00147	0.877791	0.00204773
RNA-binding protein, putative	PF3D7_1004400.1-p1	DDNEDNKSEVDDSK	2xTMT6plex [K7; K14]; 1xTMT6plex [N-Term]; 1xPhospho [S8(100)]	1xPhospho [S586(100)]	1.12371	1.40638	0.898603	0.0161215
DNA-directed RNA polymerase II subunit RPB1	PF3D7_0318200.1-p1	NEDSISINSSNNEQVK	1xTMT6plex [K16]; 1xTMT6plex [N-Term]; 3xPhospho [S9(100); S10(100); S]	3xPhospho [S1664(100); S1665(100); S]	0.854243	1.11609	1.01755	0.0058262
E3 ubiquitin-protein ligase	PF3D7_0704600.1-p1	NEVNLISDHEK	1xTMT6plex [K11]; 1xTMT6plex [N-Term]; 1xPhospho [S7(100)]	1xPhospho [S1630(100)]	0.980675	1.206	0.981695	0.00499709
conserved Plasmodium protein, unknown function	PF3D7_1440100.1-p1	GSNYGNIDAR	1xTMT6plex [N-Term]; 1xPhospho [S2(100)]	1xPhospho [S448(100)]	0.661898	1.10816	1.06977	0.0220044
proteasome activator complex subunit 4, putative	PF3D7_0812100.1-p1	DGQNDSCDMLEK	1xCarbamidomethyl [C7]; 1xTMT6plex [K12]; 1xTMT6plex [N-Term]; 1xPhospho [S6(100)]	1xPhospho [S388(100)]	0.980308	1.36021	0.889583	0.0174569
pre-mRNA splicing factor, putative	PF3D7_0403200.1-p1	GINSQSDND	1xTMT6plex [N-Term]; 2xPhospho [S4(100); S6(100)]	2xPhospho [S555(100); S557(100)]	0.884288	0.881125	0.824012	0.000514517
ras-related protein Rab-11A	PF3D7_1320600.1-p1	NDDNLSIQPR	1xTMT6plex [N-Term]; 1xPhospho [S6(100)]	1xPhospho [S190(100)]	1.03155	0.906285	1.21539	0.00721435
diacylglycerol kinase, putative	PF3D7_0930500.1-p1	MNDSEYISDHEK	1xTMT6plex [K12]; 1xTMT6plex [N-Term]; 2xPhospho [S4(100); S8(100)]	2xPhospho [S1130(100); S1134(100)]	1.07851	1.03318	1.10333	0.000367148
zinc finger protein, putative	PF3D7_1008100.1-p1	ETTDDEDEQQDQHLQQK	1xTMT6plex [K17]; 1xTMT6plex [N-Term]; 1xPhospho [T3(99.6)]	1xPhospho [T1586(99.6)]	0.776293	0.589584	0.867291	0.0118436
conserved Plasmodium membrane protein, unknown function	PF3D7_1132400.1-p1	EDVGNHNESSNNK	1xTMT6plex [K13]; 1xTMT6plex [N-Term]; 1xPhospho [S9(99.5)]	1xPhospho [S759(99.5)]	1.02657	0.988268	1.15851	0.00236786
mRNA-decapping enzyme 2, putative	PF3D7_1308900.1-p1	GSSSLNNEEEENTAK	1xTMT6plex [K15]; 1xTMT6plex [N-Term]; 2xPhospho [S3(99.6); S4(100)]	2xPhospho [S1035(99.6); S1036(100)]	0.969323	0.880377	1.02828	0.00200203
ATP-dependent RNA helicase DBP5	PF3D7_1459000.1-p1	GNDLFSPTSSSIENNNNDNNK	1xTMT6plex [K21]; 1xTMT6plex [N-Term]; 3xPhospho [S9(98.6); S10(98.6); S11(98.6)]	3xPhospho [S301(98.6); S302(98.6); S303(98.6)]	0.916671	1.26569	1.17565	0.00862192
splicing factor 1	PF3D7_1321700.1-p1	EESDVSDNHHNNR	1xTMT6plex [N-Term]; 2xPhospho [S3(100); S6(100)]	2xPhospho [S172(100); S175(100)]	0.8206	0.866853	0.851473	0.000258127
EMP1-trafficking protein	PF3D7_0730900.1-p1	ASVSEINENVEETK	1xTMT6plex [K14]; 1xTMT6plex [N-Term]; 1xPhospho [S2(100)]	1xPhospho [S1142(100)]; 1xPhospho [S2378(100)]; 1xPhospho [S3710(100)]; 1xPhospho [S5138(100)]; 1xPhospho [S6662(100)]; 1xPhospho [S8282(100)]	0.642515	0.873823	0.942148	0.012019
conserved Plasmodium protein, unknown function	PF3D7_1441100.1-p1	KNSNTVDSSENVEEVVDNLTSEK	2xTMT6plex [K1; K23]; 1xTMT6plex [N-Term]; 2xPhospho [S8(99.2); S/T]	2xPhospho [S12(99.2); S/T]	1.1061	0.969081	1.07217	0.00153864
conserved Plasmodium protein, unknown function	PF3D7_1140400.1-p1	DAHMNSLHENYNVSTK	1xOxidation [M4]; 1xTMT6plex [K16]; 1xTMT6plex [N-Term]; 1xPhospho [S6(100)]	1xPhospho [S30(100)]	1.00587	0.991119	0.991227	2.41825e-05
conserved oligomeric Golgi complex subunit 4, putative	PF3D7_0615800.1-p1	NDDDSSGEYGSVQDENDVNK	1xTMT6plex [K20]; 1xTMT6plex [N-Term]; 1xPhospho [S5(99.5)]	1xPhospho [S292(99.5)]	0.730137	0.898871	0.773671	0.00396403
ubiquitin carboxyl-terminal hydrolase 1, putative	PF3D7_0104300.1-p1	NDDDDSINVSSSLK	1xTMT6plex [K14]; 1xTMT6plex [N-Term]; 2xPhospho [S6(100); S12(100)]	2xPhospho [S1979(100); S1985(100)]	1.28812	1.20447	0.99324	0.00565356
CorA-like Mg2+ transporter protein, putative	PF3D7_1304200.1-p1	KENSINSSTLMNR	1xOxidation [M11]; 1xTMT6plex [K1]; 1xTMT6plex [N-Term]; 2xPhospho [S4(100); S/T]	2xPhospho [S72(100); S/T]	0.967358	1.1107	1.27282	0.00618236
kelch domain-containing protein, putative	PF3D7_1468100.1-p1	NDEENEDSQLVTNEGSDK	1xTMT6plex [N-Term]; 1xPhospho [S16(100)]	1xPhospho [S1720(100)]	0.424985	0.647863	0.945087	0.0466776
conserved protein, unknown function	PF3D7_1459400.1-p1	EKEDDHSSSNVTNEVK	2xTMT6plex [K2; K16]; 1xTMT6plex [N-Term]; 1xPhospho [S8(98.9)]	1xPhospho [S17(98.9)]	0.905297	0.662505	0.945924	0.0109681
vacuole membrane protein 1, putative	PF3D7_1474600.1-p1	MDSYEAK	1xAcetyl [N-Term]; 1xOxidation [M1]; 1xTMT6plex [K7]; 1xTMT6plex [N-Term]; 1xPhospho [S3(100)]	1xAcetyl [N-Term]; 1xPhospho [S3(100)]	1.0653	0.880681	0.972823	0.00298708
pre-mRNA-processing factor 17, putative	PF3D7_1220100.1-p1	GYNDYNESDIER	1xTMT6plex [N-Term]; 1xPhospho [S8(100)]	1xPhospho [S13(100)]	0.759013	0.822887	0.795723	0.000544863
splicing factor 1	PF3D7_1321700.1-p1	ADTLKEESDVSDNHHNNR	1xTMT6plex [N-Term]; 2xPhospho [S8(100); S11(100)]	2xPhospho [S172(100); S175(100)]	0.910933	0.755462	0.665017	0.00843112
DnaJ protein, putative	PF3D7_0823800.1-p1	KASNDSYENSDVNGAVSK	2xTMT6plex [K1; K18]; 1xTMT6plex [N-Term]; 3xPhospho [S3(100); S6(100); S10(100)]	3xPhospho [S6(100); S9(100); S13(100)]	0.879126	1.10494	1.11035	0.00541166
conserved Plasmodium protein, unknown function	PF3D7_0521000.1-p1	HYSSDVSLNDEDLK	1xTMT6plex [K14]; 1xTMT6plex [N-Term]; 2xPhospho [S3(99.5); S4(99.5)]	2xPhospho [S366(99.5); S367(99.5)]	1.05476	0.828252	0.981645	0.00484978
multidrug resistance-associated protein 2	PF3D7_1229100.1-p1	NDIYDDHSEEGK	1xTMT6plex [K12]; 1xTMT6plex [N-Term]; 1xPhospho [S8(100)]	1xPhospho [S242(100)]	0.984796	1.12466	0.888952	0.00465575
conserved protein, unknown function	PF3D7_1316900.1-p1	ICEDSEEEK	1xCarbamidomethyl [C2]; 1xTMT6plex [K9]; 1xTMT6plex [N-Term]; 1xPhospho [S5(100)]	1xPhospho [S77(100)]	1.14715	0.952351	0.974557	0.00359055
conserved Plasmodium protein, unknown function	PF3D7_1014900.1-p1	DQNSNEPMNENK	1xTMT6plex [K12]; 1xTMT6plex [N-Term]; 1xPhospho [S4(100)]	1xPhospho [S298(100)]	1.09721	0.826199	1.40373	0.0218863
nucleolar complex protein 4, putative	PF3D7_1317900.1-p1	EEHISDEEK	1xTMT6plex [K9]; 1xTMT6plex [N-Term]; 1xPhospho [S5(100)]	1xPhospho [S605(100)]	0.998028	0.974174	0.93146	0.000404479
AP2 domain transcription factor AP2-O2, putative	PF3D7_0516800.1-p1	HINDQVENQMNSPTR	1xTMT6plex [N-Term]; 1xPhospho [T14(99.6)]	1xPhospho [T2018(99.6)]	1.30397	1.33435	0.796618	0.0224235
conserved Plasmodium protein, unknown function	PF3D7_1002900.1-p1	HIESLGSYK	1xTMT6plex [K9]; 1xTMT6plex [N-Term]; 1xPhospho [S7(100)]	1xPhospho [S63(100)]	0.900985	0.884592	0.911666	7.66768e-05
eukaryotic translation initiation factor 3 subunit A, putative	PF3D7_1212700.1-p1	HETSEENTK	1xTMT6plex [K9]; 1xTMT6plex [N-Term]; 2xPhospho [T3(100); S4(100)]	2xPhospho [T1284(100); S1285(100)]	0.595942	1.04908	0.988219	0.0251853
sentrin-specific protease 2, putative	PF3D7_0801700.1-p1	NDSDADDNNINNNK	1xTMT6plex [K14]; 1xTMT6plex [N-Term]; 1xPhospho [S3(100)]	1xPhospho [S132(100)]	0.923948	0.852714	1.22675	0.0128653
diacylglycerol kinase, putative	PF3D7_0930500.1-p1	ELSEETNLEK	1xTMT6plex [K10]; 1xTMT6plex [N-Term]; 2xPhospho [S3(100); T6(100)]	2xPhospho [S930(100); T933(100)]	0.647512	1.11643	0.662922	0.0342985
pre-mRNA-splicing factor CWF18, putative	PF3D7_1451500.1-p1	LDVMDDESD	1xTMT6plex [N-Term]; 1xPhospho [S8(100)]	1xPhospho [S146(100)]	0.973665	0.916403	0.93497	0.000320682
nucleolar protein 56, putative	PF3D7_1118500.1-p1	HDEDQHSEHSHQDQDEQEEKEK	2xTMT6plex [K20; K22]; 1xTMT6plex [N-Term]; 2xPhospho [S7(100); S10(100)]	2xPhospho [S473(100); S476(100)]	1.94326	1.1484	1.20608	0.0304543
conserved Plasmodium protein, unknown function	PF3D7_0504800.1-p1	DLHQYSNER	1xTMT6plex [N-Term]; 1xPhospho [S6(100)]	1xPhospho [S2786(100)]	0.962626	0.9637	1.03857	0.000646388
RNA-binding protein, putative	PF3D7_1004400.1-p1	KNEEEGYDDDTYTSER	1xTMT6plex [K1]; 1xTMT6plex [N-Term]; 2xPhospho [T11(100); S14(99.4)]	2xPhospho [T785(100); S788(99.4)]	0.581415	0.884928	0.651364	0.0164814
serine/threonine protein kinase	PF3D7_0302100.1-p1	KIDQDDSDETEEEDDLSDVDQNK	2xTMT6plex [K1; K23]; 1xTMT6plex [N-Term]; 3xPhospho [S7(100); T10(100); S17(100)]	3xPhospho [S566(100); T569(100); S576(100)]	1.34748	1.29081	1.20435	0.001054
conserved Plasmodium protein, unknown function	PF3D7_0821000.1-p1	MESMPSETTINSEQYK	1xAcetyl [N-Term]; 1xOxidation [M1]; 1xTMT6plex [K16]; 1xTMT6plex [N-Term]; 1xPhospho [S12(100)]	1xAcetyl [N-Term]; 1xPhospho [S12(100)]	0.883016	1.25692	1.00395	0.0108696
VAC14 domain-containing protein, putative	PF3D7_1225700.1-p1	YNDSDDSVDEK	1xTMT6plex [K11]; 1xTMT6plex [N-Term]; 2xPhospho [S4(100); S7(100)]	2xPhospho [S263(100); S266(100)]	0.752845	0.783741	0.803948	0.000362551
conserved Plasmodium protein, unknown function	PF3D7_1134300.1-p1	YYSDEETNSLNK	1xTMT6plex [K12]; 1xTMT6plex [N-Term]; 2xPhospho [S3(100); S9(100)]	2xPhospho [S1891(100); S1897(100)]	1.01667	1.2782	0.995471	0.00680126
conserved Plasmodium protein, unknown function	PF3D7_0521000.1-p1	ENDSVNNEQNNSSGNTK	1xTMT6plex [K17]; 1xTMT6plex [N-Term]; 2xPhospho [S4(100); S12(99.2)]	2xPhospho [S448(100); S456(99.2)]	0.838428	0.687994	0.80945	0.00348424
EF-hand calcium-binding domain-containing protein, putative	PF3D7_1025000.1-p1	ESTFPSEDDVTFRQNADEEGTK	1xTMT6plex [K22]; 1xTMT6plex [N-Term]; 3xPhospho [T3(99); S6(100); T11(100)]	3xPhospho [T249(99); S252(100); T257(100)]	1.35511	0.946432	0.952977	0.0151676
conserved Plasmodium protein, unknown function	PF3D7_0714200.1-p1	TYTSSVHLNR	1xTMT6plex [N-Term]; 2xPhospho [S/T/Y]		1.06715	0.923234	1.19555	0.00544059
transformer-2 protein homolog beta, putative	PF3D7_1002400.1-p1	NARSSDNER	1xTMT6plex [N-Term]; 2xPhospho [S4(100); S5(100)]	2xPhospho [S200(100); S201(100)]	0.914547	0.988761	0.980088	0.000593564
serine/arginine-rich splicing factor 4	PF3D7_1022400.1-p1	TVSEDRSER	1xTMT6plex [N-Term]; 2xPhospho [S3(100); S7(100)]	2xPhospho [S345(100); S349(100)]	0.985157	1.04366	1.04287	0.000357754
calcium-transporting ATPase	PF3D7_0106300.1-p1	EMKSNENTIISR	1xOxidation [M2]; 1xTMT6plex [K3]; 1xTMT6plex [N-Term]; 1xPhospho [S4(100)]	1xPhospho [S482(100)]	1.08843	0.998866	1.01757	0.0006939
eukaryotic translation initiation factor 3 subunit A, putative	PF3D7_1212700.1-p1	SSIDDDLTWR	1xTMT6plex [N-Term]; 1xPhospho [S2(100)]	1xPhospho [S1029(100)]	0.995594	0.969795	1.13187	0.00236331
conserved Plasmodium protein, unknown function	PF3D7_0212500.1-p1	NDDDDMSYDSSSDYPK	1xTMT6plex [K16]; 1xTMT6plex [N-Term]; 2xPhospho [S7(100); S10(99.3)]	2xPhospho [S3645(100); S3648(99.3)]	0.783303	0.975097	0.802794	0.00505714
pre-mRNA-splicing factor ATP-dependent RNA helicase PRP22, putative	PF3D7_1030100.1-p1	DLSDSSYQK	1xTMT6plex [K9]; 1xTMT6plex [N-Term]; 2xPhospho [S3(100); S/Y]	2xPhospho [S173(100); S/Y]	1.04086	1.14739	1.04803	0.00101389
AP2 domain transcription factor, putative	PF3D7_1139300.1-p1	NDDISNNSEVTNK	1xTMT6plex [K13]; 1xTMT6plex [N-Term]; 2xPhospho [S5(100); S8(100)]	2xPhospho [S1100(100); S1103(100)]	0.77219	1.02862	0.73562	0.0116788
glideosome-associated protein 40, putative	PF3D7_0515700.1-p1	ESVNSSSQQYSVHK	1xTMT6plex [K14]; 1xTMT6plex [N-Term]; 2xPhospho [S5(99.3); S11(100)]	2xPhospho [S393(99.3); S399(100)]	0.866369	1.09564	0.738533	0.0132015
serine/threonine protein kinase, FIKK family	PF3D7_1039000.1-p1	FDGDQENITSSFER	1xTMT6plex [N-Term]; 2xPhospho [T9(100); S10(99.5)]	2xPhospho [T353(100); S354(99.5)]	0.922375	0.914689	1.02262	0.00132769
conserved Plasmodium protein, unknown function	PF3D7_1207000.1-p1	ISSDISVTSK	1xTMT6plex [K10]; 1xTMT6plex [N-Term]; 2xPhospho [S3(100); S6(100)]	2xPhospho [S80(100); S83(100)]	0.859643	1.02504	0.829168	0.00449423
nucleosome assembly protein	PF3D7_1203700.1-p1	SNEDPLTS	1xTMT6plex [N-Term]; 1xPhospho [S1(100)]	1xPhospho [S340(100)]	1.05347	0.988229	0.82909	0.00481412
conserved Plasmodium protein, unknown function	PF3D7_1427300.1-p1	IGSNENIGNK	1xTMT6plex [K10]; 1xTMT6plex [N-Term]; 1xPhospho [S3(100)]	1xPhospho [S1063(100)]	1.07237	1.15728	0.950622	0.0031853
RNA-binding protein, putative	PF3D7_1004400.1-p1	IFVGNISSSAR	1xTMT6plex [N-Term]; 1xPhospho [S8(99.7)]	1xPhospho [S340(99.7)]	0.995665	0.913886	1.12801	0.0037748
RNA pseudouridylate synthase, putative	PF3D7_0511500.1-p1	HASMDSSK	1xOxidation [M4]; 1xTMT6plex [K8]; 1xTMT6plex [N-Term]; 2xPhospho [S3(100); S6(100)]	2xPhospho [S7547(100); S7550(99.6)]	1.08341	1.04357	0.900628	0.00300996
CRAL/TRIO domain-containing protein, putative	PF3D7_0920700.1-p1	SDNESYISAENNKSDDGK	1xAcetyl [N-Term]; 2xTMT6plex [K13; K18]; 1xTMT6plex [N-Term]; 3xPhospho [S1(100); S8(100); S14(100)]	1xAcetyl [N-Term]; 3xPhospho [S2(100); S9(100); S15(100)]	0.826802	1.0796	0.800433	0.00958749
RNA pseudouridylate synthase, putative	PF3D7_0511500.1-p1	RLSDQPLSAK	1xTMT6plex [K10]; 1xTMT6plex [N-Term]; 2xPhospho [S3(100); S8(100)]	2xPhospho [S6877(100); S6882(100)]	0.921281	1.15698	1.16386	0.00539987
conserved Plasmodium protein, unknown function	PF3D7_1409600.1-p1	RNSDNSYEEEPSNTTK	1xTMT6plex [K16]; 1xTMT6plex [N-Term]; 1xPhospho [S3(100)]	1xPhospho [S705(100)]	1.09018	0.974847	1.0389	0.00103817
EMP1-trafficking protein	PF3D7_0730900.1-p1	RASVSEINENVEETK	1xTMT6plex [N-Term]; 1xPhospho [S3(100)]	1xPhospho [S1142(100)]; 1xPhospho [S2377(100)]; 1xPhospho [S3708(100)]; 1xPhospho [S5135(100)]; 1xPhospho [S6658(100)]; 1xPhospho [S8277(100)]	1.01097	0.752955	0.789673	0.00884436
CorA-like Mg2+ transporter protein, putative	PF3D7_1427600.1-p1	RNSSEEYR	1xTMT6plex [N-Term]; 2xPhospho [S3(100); S4(100)]	2xPhospho [S75(100); S76(100)]	0.95595	0.76068	0.690802	0.00963487
Plasmodium exported protein (PHISTb), unknown function	PF3D7_0401800.1-p1	SASTASTAR	1xTMT6plex [N-Term]; 1xPhospho [S3(100)]	1xPhospho [S162(100)]	1.10391	0.924293	0.977103	0.00281868
conserved protein, unknown function	PF3D7_1334100.1-p1	KTDSDESPDENDQEER	1xTMT6plex [N-Term]; 2xPhospho [S4(100); S7(100)]	2xPhospho [S265(100); S268(100)]	1.05983	0.679752	0.851794	0.0157998
conserved protein, unknown function	PF3D7_1121100.1-p1	VYSNENIIDTPNK	1xTMT6plex [K13]; 1xTMT6plex [N-Term]; 1xPhospho [S3(100)]	1xPhospho [S233(100)]	1.15998	0.960178	0.916762	0.00542868
Plasmodium exported protein (PHISTb), unknown function	PF3D7_0401800.1-p1	SASAASTTR	1xTMT6plex [N-Term]; 2xPhospho [S1(100); S6(100)]	2xPhospho [S133(100); S135(100)]; 2xPhospho [S274(100); S276(100)]; 2xPhospho [S424(100); S426(100)]; 2xPhospho [S610(100); S612(100)]; 2xPhospho [S805(100); S807(100)]; 2xPhospho [S1009(100); S1011(100)]	1.00085	0.977972	1.01889	0.000140388
palmitoyltransferase DHHC3	PF3D7_1121000.1-p1	RSQNLDQDMEK	1xTMT6plex [K11]; 1xTMT6plex [N-Term]; 1xPhospho [S2(100)]	1xPhospho [S271(100)]	0.941276	0.864766	1.10358	0.00522847
major facilitator superfamily-related transporter, putative	PF3D7_0914700.1-p1	RSSINISDR	1xTMT6plex [N-Term]; 1xPhospho [S3(100)]	1xPhospho [S294(100)]	1.06532	0.953128	1.0344	0.00107919
histone H3	PF3D7_0610400.1-p1	SAPISAGIK	1xTMT6plex [K9]; 1xTMT6plex [N-Term]; 1xPhospho [S5(100)]	1xPhospho [S33(100)]	0.926295	1.13433	1.071	0.00346052
conserved protein, unknown function	PF3D7_0813300.1-p1	KNLENNEDDETNVGR	1xTMT6plex [K1]; 1xTMT6plex [N-Term]; 1xPhospho [T11(100)]	1xPhospho [T150(100)]	0.955651	1.07096	1.0752	0.00143158
Plasmodium exported protein (PHISTb), unknown function	PF3D7_0401800.1-p1	SASTASTAR	1xTMT6plex [N-Term]; 2xPhospho [S3(100); S6(100)]	2xPhospho [S162(100); S165(100)]	1.20267	0.943593	0.888966	0.00902238
cdc2-related protein kinase 3	PF3D7_0415300.1-p1	FHSDINASNMTNR	1xOxidation [M10]; 1xTMT6plex [N-Term]; 1xPhospho [T11(100)]	1xPhospho [T778(100)]	0.963454	1.13041	0.956486	0.00311158
aminophospholipid-transporting P-ATPase	PF3D7_1219600.1-p1	QYSSSSLGIISNAPK	1xTMT6plex [K15]; 1xTMT6plex [N-Term]; 2xPhospho [S3(99.6); S6(99.6)]	2xPhospho [S605(99.6); S608(99.6)]	1.09088	0.879383	1.11222	0.00518996
conserved Plasmodium protein, unknown function	PF3D7_1448500.1-p1	SEENESSEEIEK	1xTMT6plex [K12]; 1xTMT6plex [N-Term]; 1xPhospho [S6(100)]	1xPhospho [S974(100)]	1.21906	1.03274	1.05537	0.00282328
transcription elongation factor SPT5, putative	PF3D7_0610900.1-p1	DENNNIVQSR	1xTMT6plex [N-Term]; 1xPhospho [S9(100)]	1xPhospho [S798(100)]	0.998858	0.782185	0.943435	0.00508175
multidrug resistance-associated protein 1	PF3D7_0112200.1-p1	FSSQTEIDEISR	1xTMT6plex [N-Term]; 1xPhospho [S3(100)]	1xPhospho [S236(100)]	0.982438	0.963782	0.891985	0.000848337
conserved Plasmodium protein, unknown function	PF3D7_1322200.1-p1	MDSEHDENRSDGR	1xOxidation [M1]; 1xTMT6plex [N-Term]; 1xPhospho [S10(100)]	1xPhospho [S2294(100)]	0.855368	0.93445	0.947102	0.000988361
translation-enhancing factor	PF3D7_0202400.1-p1	GEYGEGTDDEEDKEK	2xTMT6plex [K13; K15]; 1xTMT6plex [N-Term]; 1xPhospho [T7(100)]	1xPhospho [T505(100)]	0.825192	1.17085	0.768607	0.0181062
RNA-binding protein, putative	PF3D7_1110400.1-p1	GGSSYDYNNR	1xTMT6plex [N-Term]; 2xPhospho [S3(100); S4(100)]	2xPhospho [S1283(100); S1284(100)]	1.03172	0.892328	1.18143	0.00643979
UBX domain-containing protein, putative	PF3D7_0934700.1-p1	SLDTSDEE	1xTMT6plex [N-Term]; 2xPhospho [T4(100); S5(100)]	2xPhospho [T527(100); S528(100)]	0.834836	0.989411	0.966735	0.00267265
conserved Plasmodium protein, unknown function	PF3D7_0601900.1-p1	SHSSSSSVYASANAEN	1xTMT6plex [N-Term]; 3xPhospho [S3(99.1); S5(99.5); S7(100)]	3xPhospho [S115(99.1); S117(99.5); S119(100)]	1.0284	0.956368	0.871032	0.00227493
Plasmodium exported protein (hyp1), unknown function	PF3D7_0301600.1-p1	ISTSSHSTR	1xTMT6plex [N-Term]; 2xPhospho [S2(100); S/T]	2xPhospho [S598(100); S/T]	0.910548	0.782958	0.91801	0.00252515
conserved Plasmodium protein, unknown function	PF3D7_0724100.1-p1	LHSNDTEALR	1xTMT6plex [N-Term]; 2xPhospho [S3(100); T6(100)]	2xPhospho [S451(100); T454(100)]	0.770925	1.0333	1.02035	0.00812374
small heat shock protein, putative	PF3D7_1304500.1-p1	SFTLPENVSEDEIK	1xTMT6plex [K14]; 1xTMT6plex [N-Term]; 2xPhospho [T3(99.6); S9(100)]	2xPhospho [T172(99.6); S178(100)]	1.17523	0.987987	1.18043	0.00320992
EMP1-trafficking protein	PF3D7_1002100.1-p1	GSSGGETSSNKESNENNEPTK	2xTMT6plex [K11; K21]; 1xTMT6plex [N-Term]; 1xPhospho [S/T]		0.857534	0.924416	0.881428	0.000485452
AP2 domain transcription factor AP2-I	PF3D7_1007700.1-p1	LLNSDAGQDSENEFSPTK	1xTMT6plex [K18]; 1xTMT6plex [N-Term]; 2xPhospho [S4(100); S10(100)]	2xPhospho [S907(100); S913(100)]	0.798116	1.08699	1.03047	0.00817083
myosin F, putative	PF3D7_1329100.1-p1	QSNECISPR	1xCarbamidomethyl [C5]; 1xTMT6plex [N-Term]; 1xPhospho [S7(100)]	1xPhospho [S1137(100)]	1.05608	0.95194	0.98148	0.000965435
cation diffusion facilitator family protein, putative	PF3D7_0715900.1-p1	ILHTTVQTDYSSNR	1xTMT6plex [N-Term]; 1xPhospho [S/T/Y]		0.905919	0.769395	1.31768	0.0262151
zinc finger protein, putative	PF3D7_0927200.1-p1	SEGGLSNDIYNNEK	1xTMT6plex [K14]; 1xTMT6plex [N-Term]; 2xPhospho [S1(100); S6(100)]	2xPhospho [S1523(100); S1528(100)]	0.843876	0.809337	0.712131	0.00249282
DNA/RNA-binding protein Alba 3	PF3D7_1006200.1-p1	ASTEEVSQER	1xTMT6plex [N-Term]; 2xPhospho [S2(100); S7(100)]	2xPhospho [S3(100); S8(100)]	0.988634	0.945089	0.938253	0.000271528
clathrin heavy chain, putative	PF3D7_1219100.1-p1	QFTQNNSYR	1xTMT6plex [N-Term]; 1xPhospho [S7(100)]	1xPhospho [S1350(100)]	0.929083	1.02129	1.04161	0.00120308
conserved Plasmodium protein, unknown function	PF3D7_0729100.1-p1	NDDNHNSDNNK	1xTMT6plex [K11]; 1xTMT6plex [N-Term]; 1xPhospho [S7(100)]	1xPhospho [S2088(100)]	0.962802	0.820003	0.821306	0.00296653
peptidyl-prolyl cis-trans isomerase	PF3D7_0930600.1-p1	ETLMNENSDNDSDIAIK	1xTMT6plex [K17]; 1xTMT6plex [N-Term]; 2xPhospho [S8(100); S12(100)]	2xPhospho [S427(100); S431(100)]	1.03047	0.800961	0.810865	0.0071558
S-adenosylmethionine synthetase	PF3D7_0922200.1-p1	TSAYGHFGR	1xTMT6plex [N-Term]; 1xPhospho [S2(99.8)]	1xPhospho [S373(99.8)]	1.09244	1.0018	1.07024	0.000668053
conserved Plasmodium protein, unknown function	PF3D7_1362700.1-p1	DTHSDNNMK	1xTMT6plex [K9]; 1xTMT6plex [N-Term]; 1xPhospho [S4(100)]	1xPhospho [S798(100)]	1.06613	1.11809	1.10266	0.000197633
U1 small nuclear ribonucleoprotein C, putative	PF3D7_0812700.1-p1	EHIESDIS	1xTMT6plex [N-Term]; 2xPhospho [S5(100); S8(100)]	2xPhospho [S232(100); S235(100)]	0.752786	0.836455	0.852011	0.00143055
N-ethylmaleimide-sensitive fusion protein	PF3D7_0303000.1-p1	YVGQSEENIR	1xTMT6plex [N-Term]; 1xPhospho [S5(100)]	1xPhospho [S332(100)]	0.973416	0.972895	1.07054	0.00104033
inner membrane complex protein 1c, putative	PF3D7_1003600.1-p1	ADSIKSSNSFQK	1xAcetyl [N-Term]; 2xTMT6plex [K5; K12]; 1xTMT6plex [N-Term]; 3xPhospho [S9(100); S]	1xAcetyl [N-Term]; 3xPhospho [S10(100); S]	1.01953	1.12729	0.995918	0.00148635
dynamin-like protein, putative	PF3D7_1218500.1-p1	TDSYENHMDLDK	1xTMT6plex [K12]; 1xTMT6plex [N-Term]; 1xPhospho [S3(100)]	1xPhospho [S502(100)]	0.910691	1.10733	0.982048	0.00328669
conserved Plasmodium protein, unknown function	PF3D7_1239800.1-p1	NNNSQNELSNINK	1xTMT6plex [K13]; 1xTMT6plex [N-Term]; 1xPhospho [S4(100)]	1xPhospho [S3334(100)]	0.886612	1.00403	0.941896	0.00128781
conserved Plasmodium protein, unknown function	PF3D7_1308400.1-p1	NNEDVGLSSHSTVVGTDVK	1xTMT6plex [K19]; 1xTMT6plex [N-Term]; 3xPhospho [S11(99.4); T12(100); S/T]	3xPhospho [S1678(99.4); T1679(100); S/T]	1.21376	1.33295	1.17894	0.00140695
polyadenylate-binding protein-interacting protein 1, putative	PF3D7_1107300.1-p1	EDQYESVSQK	1xTMT6plex [K10]; 1xTMT6plex [N-Term]; 1xPhospho [S8(100)]	1xPhospho [S2101(100)]	0.948259	1.05604	0.922432	0.00175439
parasite-infected erythrocyte surface protein	PF3D7_0310400.1-p1	NNDSDDDHDHHVGNK	1xTMT6plex [K15]; 1xTMT6plex [N-Term]; 1xPhospho [S4(100)]	1xPhospho [S737(100)]	0.78079	0.558147	1.18374	0.0442762
diacylglycerol kinase, putative	PF3D7_0930500.1-p1	NENASDYANNIYK	1xTMT6plex [K13]; 1xTMT6plex [N-Term]; 1xPhospho [S5(100)]	1xPhospho [S1248(100)]	1.06253	0.963168	1.29784	0.00792784
protein phosphatase PPM2	PF3D7_1138500.1-p1	NNGDEVNNSDIER	1xTMT6plex [N-Term]; 1xPhospho [S9(100)]	1xPhospho [S556(100)]	0.939521	0.994627	1.01436	0.000518723
actin I	PF3D7_1246200.1-p1	TSEQSSDIEK	1xTMT6plex [K10]; 1xTMT6plex [N-Term]; 1xPhospho [S/T]		1.04203	1.05304	1.0555	1.55439e-05
zinc finger protein, putative	PF3D7_1208800.1-p1	EGENEHNSR	1xTMT6plex [N-Term]; 1xPhospho [S8(100)]	1xPhospho [S438(100)]	0.943475	0.866455	0.779638	0.00299224
casein kinase II beta chain	PF3D7_1342400.1-p1	DNTESSEECQ	1xCarbamidomethyl [C9]; 1xTMT6plex [N-Term]; 1xPhospho [S5(99.6)]	1xPhospho [S380(99.6)]	0.938418	1.24217	0.825455	0.015072
sortilin	PF3D7_1451800.1-p1	TNQNNNITSR	1xTMT6plex [N-Term]; 1xPhospho [S9(100)]	1xPhospho [S879(100)]	1.06567	1.4556	1.11238	0.0101448
conserved protein, unknown function	PF3D7_1409400.1-p1	YSVADPDHGMQFEEFNR	1xTMT6plex [N-Term]; 1xPhospho [S2(100)]	1xPhospho [S199(100)]	0.991391	1.20844	1.01624	0.0040679
conserved Plasmodium protein, unknown function	PF3D7_1213900.1-p1	NHSTILTDDNTSDDK	1xTMT6plex [K15]; 1xTMT6plex [N-Term]; 2xPhospho [S3(100); T7(100)]	2xPhospho [S932(100); T936(100)]	0.990902	1.09759	0.752903	0.0113739
conserved Plasmodium protein, unknown function	PF3D7_0621100.1-p1	NHSYDDSEFEK	1xTMT6plex [K11]; 1xTMT6plex [N-Term]; 2xPhospho [S3(100); S7(100)]	2xPhospho [S165(100); S169(100)]	1.08514	0.608466	0.78327	0.0272777
RNA-binding protein, putative	PF3D7_0716000.1-p1	NIEDEDSEESDSK	1xTMT6plex [N-Term]; 2xPhospho [S7(100); S10(100)]	2xPhospho [S387(100); S390(100)]	0.708958	0.427995	0.806194	0.0293057
sodium/hydrogen exchanger	PF3D7_1303500.1-p1	NNTADFTPQR	1xTMT6plex [N-Term]; 1xPhospho [T3(100)]	1xPhospho [T1588(100)]	1.05601	1.23983	1.03916	0.0033253
RNA-binding protein, putative	PF3D7_1004400.1-p1	NEEEGYDDDTYTSERDK	1xTMT6plex [N-Term]; 2xPhospho [T12(100); S13(100)]	2xPhospho [T787(100); S788(100)]	0.920225	0.66059	1.01797	0.0148174
knob-associated histidine-rich protein	PF3D7_0202000.1-p1	DNEDAESVK	1xTMT6plex [K9]; 1xTMT6plex [N-Term]; 1xPhospho [S7(100)]	1xPhospho [S403(100)]; 1xPhospho [S826(100)]	1.11299	1.61293	0.947369	0.0256696
60S ribosomal protein L24, putative	PF3D7_1309100.1-p1	TEACSFSEYR	1xCarbamidomethyl [C4]; 1xTMT6plex [N-Term]; 1xPhospho [S5(100)]	1xPhospho [S14(100)]	0.912411	0.902227	1.28126	0.0142856
conserved protein, unknown function	PF3D7_1120000.1-p1	NISDVSDIEK	1xTMT6plex [K10]; 1xTMT6plex [N-Term]; 2xPhospho [S3(100); S6(100)]	2xPhospho [S1047(100); S1050(100)]	0.457909	0.951422	0.852627	0.0377322
conserved Plasmodium protein, unknown function	PF3D7_1357400.1-p1	NQGSYFSDSEYK	1xTMT6plex [K12]; 1xTMT6plex [N-Term]; 1xPhospho [S7(99.5)]	1xPhospho [S403(99.5)]	1.0167	0.964872	1.24838	0.00648992
AP-4 complex subunit epsilon, putative	PF3D7_0904100.1-p1	DSSICAESDSGDDEINTSK	1xCarbamidomethyl [C5]; 1xTMT6plex [K19]; 1xTMT6plex [N-Term]; 3xPhospho [S3(99.1); S8(100); S10(100)]	3xPhospho [S455(99.1); S460(100); S462(100)]	0.673354	1.05944	1.04058	0.0179824
coronin	PF3D7_1251200.1-p1	YYQYSQGSIR	1xTMT6plex [N-Term]; 2xPhospho [S5(100); S8(100)]	2xPhospho [S293(100); S296(100)]	0.956562	1.2097	1.03935	0.00482801
knob-associated histidine-rich protein	PF3D7_0202000.1-p1	YSSFSSVNK	1xTMT6plex [K9]; 1xTMT6plex [N-Term]; 2xPhospho [S2(100); S3(100)]	2xPhospho [S344(100); S345(100)]	1.0027	1.0187	1.09956	0.000829189
26S protease regulatory subunit 7, putative	PF3D7_1311500.1-p1	SYGSGPYSK	1xTMT6plex [K9]; 1xTMT6plex [N-Term]; 1xPhospho [S4(100)]	1xPhospho [S25(100)]	0.972766	0.854957	1.28764	0.0151175
serine/arginine-rich splicing factor 4	PF3D7_1022400.1-p1	YSNESGLSDR	1xTMT6plex [N-Term]; 1xPhospho [S8(100)]	1xPhospho [S213(100)]	0.867132	1.09555	1.0935	0.00549061
histone acetyltransferase GCN5	PF3D7_0823300.1-p1	MNSNENNNTTTTIIK	1xOxidation [M1]; 1xTMT6plex [K15]; 1xTMT6plex [N-Term]; 1xPhospho [S3(100)]	1xPhospho [S666(100)]	1.09122	1.36828	0.764797	0.025336
conserved Plasmodium protein, unknown function	PF3D7_1139800.1-p1	NISDDETYSNCSAMHPR	1xCarbamidomethyl [C11]; 1xTMT6plex [N-Term]; 3xPhospho [S3(100); S12(100); T/S/Y]	3xPhospho [S518(100); S527(100); T/S/Y]	0.991862	1.36189	1.03032	0.0106693
regulator of chromosome condensation, putative	PF3D7_0418600.1-p1	NHETDEGSNR	1xTMT6plex [N-Term]; 2xPhospho [T4(100); S8(100)]	2xPhospho [T915(100); S919(100)]	0.934175	0.854461	0.833912	0.00122122
60S ribosomal protein L7ae/L30e, putative	PF3D7_0419800.1-p1	TNNSLDEEK	1xTMT6plex [K9]; 1xTMT6plex [N-Term]; 1xPhospho [S4(100)]	1xPhospho [S107(100)]	1.01808	1.02959	0.829488	0.00454367
pre-mRNA-splicing factor CWF7, putative	PF3D7_0614400.1-p1	MDMQEQISDK	1xAcetyl [N-Term]; 1xOxidation [M1]; 1xTMT6plex [K10]; 1xTMT6plex [N-Term]; 1xPhospho [S8(100)]	1xAcetyl [N-Term]; 1xPhospho [S8(100)]	0.531363	0.931114	0.649684	0.027204
conserved Plasmodium protein, unknown function	PF3D7_0504800.1-p1	SGNNLEHQLNSDENEK	1xTMT6plex [K16]; 1xTMT6plex [N-Term]; 1xPhospho [S11(100)]	1xPhospho [S1137(100)]	0.99494	0.994655	0.981843	1.90143e-05
protein YOP1, putative	PF3D7_0316700.1-p1	ISSNVFGEK	1xTMT6plex [K9]; 1xTMT6plex [N-Term]; 1xPhospho [S3(100)]	1xPhospho [S28(100)]	1.08668	1.07885	1.07365	1.22983e-05
surface protein P113	PF3D7_1420700.1-p1	GMSSSQEMNSNNDENK	1xOxidation [M2]; 1xTMT6plex [K16]; 1xTMT6plex [N-Term]; 1xPhospho [S4(99.1)]	1xPhospho [S252(99.1)]	0.917692	0.969763	0.946145	0.00025389
acetyl-CoA synthetase, putative	PF3D7_0627800.1-p1	NDHSDDNNK	1xTMT6plex [K9]; 1xTMT6plex [N-Term]; 1xPhospho [S4(100)]	1xPhospho [S424(100)]	1.19982	1.22585	0.895537	0.00904904
DnaJ protein, putative	PF3D7_0823800.1-p1	ASNDSYENSDVNGAVSK	1xTMT6plex [K17]; 1xTMT6plex [N-Term]; 1xPhospho [S9(100)]	1xPhospho [S13(100)]	1.27698	0.770769	0.994061	0.0202361
splicing factor U2AF large subunit, putative	PF3D7_1468800.1-p1	TIEVHSNSEENK	1xTMT6plex [K12]; 1xTMT6plex [N-Term]; 2xPhospho [S6(100); S8(100)]	2xPhospho [S244(100); S246(100)]	0.987688	1.16438	0.925783	0.00481963
rab GTPase activator, putative	PF3D7_1467900.1-p1	NEESDNEQK	1xTMT6plex [K9]; 1xTMT6plex [N-Term]; 1xPhospho [S4(100)]	1xPhospho [S1058(100)]	0.912721	1.05919	0.875148	0.00348132
Plasmodium exported protein, unknown function	PF3D7_0113200.1-p1	QDSQTSYYGR	1xTMT6plex [N-Term]; 2xPhospho [T5(99.6); S6(99.6)]	2xPhospho [T341(99.6); S342(99.6)]	0.916769	1.04777	0.9327	0.00182116
RNA-binding protein, putative	PF3D7_1110400.1-p1	GSHYSSRR	1xTMT6plex [N-Term]; 2xPhospho [S5(100); S6(100)]	2xPhospho [S1090(100); S1091(100)]	0.909345	0.839669	0.93259	0.000974055
splicing factor U2AF small subunit, putative	PF3D7_1119300.1-p1	DDSDDDGRR	1xTMT6plex [N-Term]; 1xPhospho [S3(100)]	1xPhospho [S206(100)]	0.984993	1.22884	1.08119	0.00414243
ATP-dependent RNA helicase DBP5	PF3D7_1459000.1-p1	VSGEENTNNNNNEEVVK	1xTMT6plex [K17]; 1xTMT6plex [N-Term]; 1xPhospho [S2(100)]	1xPhospho [S231(100)]	0.738721	0.819293	0.929717	0.00442724
60S ribosomal protein L28	PF3D7_1142500.1-p1	SNSTNVTLK	1xTMT6plex [K9]; 1xTMT6plex [N-Term]; 1xPhospho [S3(100)]	1xPhospho [S54(100)]	1.09131	0.858567	0.962761	0.00477207
polyadenylate-binding protein-interacting protein 1, putative	PF3D7_1107300.1-p1	YGSSSTTR	1xTMT6plex [N-Term]; 1xPhospho [S3(100)]	1xPhospho [S1933(100)]	0.996674	1.112	0.987698	0.00150013
antigen 332, DBL-like protein	PF3D7_1149000.1-p1	DEYSPETESANSK	1xTMT6plex [K13]; 1xTMT6plex [N-Term]; 2xPhospho [S9(100); S12(100)]	2xPhospho [S417(100); S420(100)]	1.00767	1.13384	0.67738	0.0203389
myosin E, putative	PF3D7_0613900.1-p1	YSHSSDDIK	1xTMT6plex [K9]; 1xTMT6plex [N-Term]; 1xPhospho [S4(99.8)]	1xPhospho [S153(99.8)]	1.09413	1.0643	1.23969	0.0022801
formate-nitrite transporter	PF3D7_0316600.1-p1	DNNDAQMKSLSIELR	1xTMT6plex [N-Term]; 2xPhospho [S9(100); S11(100)]	2xPhospho [S302(100); S304(100)]	1.06951	0.78934	1.11451	0.0103701
AP2 domain transcription factor, putative	PF3D7_0420300.1-p1	NTSDNDLTSLK	1xTMT6plex [K11]; 1xTMT6plex [N-Term]; 1xPhospho [S3(99.7)]	1xPhospho [S1874(99.7)]	1.19743	0.960752	0.851926	0.0101746
pre-mRNA splicing factor, putative	PF3D7_0311100.1-p1	NSSITVSR	1xTMT6plex [N-Term]; 1xPhospho [S3(100)]	1xPhospho [S558(100)]	1.09086	0.970238	1.01362	0.00118253
dynamin-like protein, putative	PF3D7_1218500.1-p1	TDSYEEED	1xTMT6plex [N-Term]; 1xPhospho [S3(100)]	1xPhospho [S1056(100)]	0.959453	1.12386	0.921105	0.00383377
EMP1-trafficking protein	PF3D7_0731100.1-p1	TSSVSNSNR	1xTMT6plex [N-Term]; 1xPhospho [S3(100)]	1xPhospho [S496(100)]	0.904121	0.976172	1.04496	0.00173433
conserved Plasmodium protein, unknown function	PF3D7_1429600.1-p1	SAASEECVHFK	1xCarbamidomethyl [C7]; 1xTMT6plex [K11]; 1xTMT6plex [N-Term]; 2xPhospho [S1(100); S4(100)]	2xPhospho [S190(100); S193(100)]	0.837412	1.00414	0.878701	0.00304263
transcription elongation factor s-II, putative	PF3D7_0714500.1-p1	ALATMNSQDMASDEK	2xOxidation [M5; M10]; 1xTMT6plex [K15]; 1xTMT6plex [N-Term]; 1xPhospho [S7(100)]	1xPhospho [S322(100)]	1.0058	1.45115	0.918676	0.0208091
H/ACA ribonucleoprotein complex subunit 4, putative	PF3D7_1417500.1-p1	NQNENAEKSDSSDLK	2xTMT6plex [K8; K15]; 1xTMT6plex [N-Term]; 2xPhospho [S9(99.4); S12(99.4)]	2xPhospho [S453(99.4); S456(99.4)]	1.11016	1.7275	1.16821	0.0210428
nucleolar protein 56, putative	PF3D7_1118500.1-p1	KHDEDQHSEHSHQDQDEQEEK	2xTMT6plex [K1; K21]; 1xTMT6plex [N-Term]; 2xPhospho [S8(100); S11(100)]	2xPhospho [S473(100); S476(100)]	1.48719	1.27549	1.13221	0.00624781
conserved Plasmodium membrane protein, unknown function	PF3D7_0804500.1-p1	SAGADENLR	1xTMT6plex [N-Term]; 1xPhospho [S1(100)]	1xPhospho [S4828(100)]	0.88271	1.06907	0.999264	0.00303974
rhoptry neck protein 4	PF3D7_1116000.1-p1	NINESDNNIR	1xTMT6plex [N-Term]; 1xPhospho [S5(100)]	1xPhospho [S1181(100)]	0.810689	0.85655	0.880635	0.000582993
major facilitator superfamily-related transporter, putative	PF3D7_0914700.1-p1	RSSINISDR	1xTMT6plex [N-Term]; 2xPhospho [S2(100); S7(100)]	2xPhospho [S293(100); S294(100)]	1.1573	1.06188	0.938845	0.00358858
kelch protein K13	PF3D7_1343700.1-p1	FSTVNNVNDTYEK	1xTMT6plex [K13]; 1xTMT6plex [N-Term]; 1xPhospho [S2(99.7)]	1xPhospho [S191(99.7)]	0.926856	1.13249	1.10044	0.00365776
RNA pseudouridylate synthase, putative	PF3D7_0511500.1-p1	TSVGLNSPTSNR	1xTMT6plex [N-Term]; 2xPhospho [S7(100); T9(99.4)]	2xPhospho [S6836(100); T6838(99.4)]	1.01057	1.02055	0.927919	0.000884538
sentrin-specific protease 1	PF3D7_1233900.1-p1	HSSNNLYNINDNK	1xTMT6plex [K13]; 1xTMT6plex [N-Term]; 1xPhospho [S/Y]		0.895667	0.709838	0.872219	0.00496752
protein kinase, putative	PF3D7_0926100.1-p1	HSNSLENNYINVENAR	1xTMT6plex [N-Term]; 1xPhospho [S4(99.3)]	1xPhospho [S900(99.3)]	0.770787	0.97322	0.762732	0.00672288
RNA-binding protein, putative	PF3D7_1004400.1-p1	VDTRESDEDDLMENEQWTDSK	1xTMT6plex [K21]; 1xTMT6plex [N-Term]; 1xPhospho [S6(100)]	1xPhospho [S852(100)]	1.02912	0.913572	0.836789	0.00362001
plasmepsin III	PF3D7_1408100.1-p1	NEESFNTFR	1xTMT6plex [N-Term]; 2xPhospho [S4(100); T7(100)]	2xPhospho [S20(100); T23(100)]	1.12992	1.04373	1.11745	0.000600344
conserved Plasmodium protein, unknown function	PF3D7_1241200.1-p1	SILSSSFLEK	1xTMT6plex [K10]; 1xTMT6plex [N-Term]; 2xPhospho [S4(100); S6(99.7)]	2xPhospho [S1364(100); S1366(99.7)]	1.05456	1.0818	1.18693	0.0013247
WD repeat-containing protein, putative	PF3D7_0321800.1-p1	TSNSDDELEIISR	1xTMT6plex [N-Term]; 2xPhospho [S4(100); T/S]	2xPhospho [S1452(100); T/S]	1.14777	1.39444	1.00654	0.00905733
splicing factor U2AF small subunit, putative	PF3D7_1119300.1-p1	SDNEDDDDDEERSYK	1xTMT6plex [K15]; 1xTMT6plex [N-Term]; 1xPhospho [S13(100)]	1xPhospho [S252(100)]	1.35771	1.08732	1.24575	0.00404044
conserved Plasmodium protein, unknown function	PF3D7_1237900.1-p1	NESNTTIELSR	1xTMT6plex [N-Term]; 2xPhospho [S3(99.7); T/S]	2xPhospho [S74(99.7); T/S]	0.940775	0.861934	1.16836	0.00849473
GTP-binding nuclear protein RAN/TC4	PF3D7_1117700.1-p1	MDSQEYIPQYK	1xAcetyl [N-Term]; 1xOxidation [M1]; 1xTMT6plex [K11]; 1xTMT6plex [N-Term]; 1xPhospho [S3(100)]	1xAcetyl [N-Term]; 1xPhospho [S3(100)]	1.02993	1.20057	1.17307	0.00216683
RNA-binding protein, putative	PF3D7_0823200.1-p1	YNNSNDAQGGNK	1xTMT6plex [K12]; 1xTMT6plex [N-Term]; 1xPhospho [S4(100)]	1xPhospho [S92(100)]	0.68841	0.759589	1.32138	0.0439492
vacuolar iron transporter	PF3D7_1223700.1-p1	REEWEIENCPSEEK	1xCarbamidomethyl [C9]; 1xTMT6plex [K14]; 1xTMT6plex [N-Term]; 1xPhospho [S11(100)]	1xPhospho [S122(100)]	0.790347	1.00624	1.18724	0.0130442
antigen 332, DBL-like protein	PF3D7_1149000.1-p1	LVVEEEGSATEGIVEDR	1xTMT6plex [N-Term]; 2xPhospho [S8(100); T10(100)]	2xPhospho [S3282(100); T3284(100)]	0.935673	0.751844	1.03667	0.00832457
AP2 domain transcription factor, putative	PF3D7_1139300.1-p1	STSMSSNYK	1xTMT6plex [K9]; 1xTMT6plex [N-Term]; 2xPhospho [S3(100); S/T/Y]	2xPhospho [S1890(100); S/T/Y]	1.00531	1.01292	1.30048	0.0076238
RAP protein, putative	PF3D7_0628900.1-p1	NNNNNNNNNTYNK	1xTMT6plex [K13]; 1xTMT6plex [N-Term]; 1xPhospho [T/Y]		1.01668	1.01598	0.926731	0.000915467
heptatricopeptide repeat and RAP domain-containing protein, putative	PF3D7_0105200.1-p1	LTISEQSE	1xTMT6plex [N-Term]; 1xPhospho [S7(100)]	1xPhospho [S567(100)]	0.906858	1.40414	1.01438	0.018071
regulator of chromosome condensation, putative	PF3D7_0711500.1-p1	SQDSYENHTYDK	1xTMT6plex [K12]; 1xTMT6plex [N-Term]; 1xPhospho [S4(100)]	1xPhospho [S178(100)]	0.925384	0.973078	0.925409	0.000284985
conserved Plasmodium protein, unknown function	PF3D7_1122500.1-p1	NISVEDLNNEESNTQK	1xTMT6plex [K16]; 1xTMT6plex [N-Term]; 2xPhospho [S3(100); S12(100)]	2xPhospho [S91(100); S100(100)]	1.05894	1.38884	1.25216	0.00596698
serine/arginine-rich splicing factor 4	PF3D7_1022400.1-p1	NESSSDVLSK	1xTMT6plex [K10]; 1xTMT6plex [N-Term]; 2xPhospho [S5(99.5); S9(100)]	2xPhospho [S306(99.5); S310(100)]	1.13724	1.3112	1.10289	0.00295345
SET domain protein, putative	PF3D7_0827800.1-p1	NNDANISDYNK	1xTMT6plex [K11]; 1xTMT6plex [N-Term]; 1xPhospho [S7(100)]	1xPhospho [S301(100)]	0.942942	1.04536	1.04535	0.00113765
copper-transporting ATPase	PF3D7_0904900.1-p1	NETRNNYDESSLSGDK	1xTMT6plex [K16]; 1xTMT6plex [N-Term]; 2xPhospho [T3(100); S/Y]	2xPhospho [T2106(100); S/Y]	0.84618	1.11964	1.28208	0.0135221
multidrug resistance-associated protein 1	PF3D7_0112200.1-p1	KFSSQTEIDEISR	1xTMT6plex [K1]; 1xTMT6plex [N-Term]; 2xPhospho [S4(100); T6(100)]	2xPhospho [S236(100); T238(100)]	1.17958	0.978649	0.941507	0.00508329
translocation protein SEC63, putative	PF3D7_1318800.1-p1	TKASADQENYVPEDDANDESDDD	1xTMT6plex [K2]; 1xTMT6plex [N-Term]; 2xPhospho [S4(100); S20(100)]	2xPhospho [S632(100); S648(100)]	1.36152	1.42568	0.731897	0.0338101
replication factor C subunit 1, putative	PF3D7_0219600.1-p1	NLFSDDESDDGRK	1xTMT6plex [K13]; 1xTMT6plex [N-Term]; 2xPhospho [S4(100); S8(100)]	2xPhospho [S10(100); S14(100)]	1.24821	1.41471	1.16075	0.00339777
conserved Plasmodium protein, unknown function	PF3D7_1339300.1-p1	TCSDNTHNEDGSK	1xCarbamidomethyl [C2]; 1xTMT6plex [K13]; 1xTMT6plex [N-Term]; 1xPhospho [S3(99.6)]	1xPhospho [S117(99.6)]	1.04279	0.982727	1.05333	0.00045871
26S proteasome regulatory subunit RPN2, putative	PF3D7_1466300.1-p1	TAQDDNSSVLSDGK	1xTMT6plex [N-Term]; 2xPhospho [S8(100); S11(100)]	2xPhospho [S1021(100); S1024(100)]	0.89525	0.839498	1.04857	0.00450828
ring-exported protein 1	PF3D7_0935900.1-p1	ADYSSNEEETPKEEK	2xTMT6plex [K12; K15]; 1xTMT6plex [N-Term]; 2xPhospho [S4(100); S5(100)]	2xPhospho [S5(100); S6(100)]	1.03327	0.899887	0.88207	0.00257474
conserved Plasmodium protein, unknown function	PF3D7_0506500.1-p1	HDISQHNR	1xTMT6plex [N-Term]; 1xPhospho [S4(100)]	1xPhospho [S2483(100)]; 1xPhospho [S4970(100)]; 1xPhospho [S7465(100)]	1.05466	0.785021	0.906095	0.0071797
pre-mRNA-splicing factor CWF7, putative	PF3D7_0614400.1-p1	MDMQEQISDK	1xAcetyl [N-Term]; 2xOxidation [M1; M3]; 1xTMT6plex [K10]; 1xTMT6plex [N-Term]; 1xPhospho [S8(100)]	1xAcetyl [N-Term]; 1xPhospho [S8(100)]	1.10824	1.33689	0.587196	0.0449453
nucleoside transporter 2	PF3D7_0824400.1-p1	ILQESHSK	1xTMT6plex [K8]; 1xTMT6plex [N-Term]; 1xPhospho [S7(100)]	1xPhospho [S355(100)]	1.11408	1.09018	0.951305	0.00231937
translocation protein SEC63, putative	PF3D7_1318800.1-p1	VSSDDEDDDDNEQGK	1xTMT6plex [N-Term]; 1xPhospho [S3(99.7)]	1xPhospho [S605(99.7)]	0.710591	0.386114	0.500691	0.0303924
HAD superfamily protein, putative	PF3D7_0303200.1-p1	SESVNEHATSK	1xTMT6plex [K11]; 1xTMT6plex [N-Term]; 1xPhospho [S3(100)]	1xPhospho [S294(100)]	1.06419	0.70373	1.17951	0.0206164
RNA-binding protein, putative	PF3D7_1004400.1-p1	DDNEDNKSEVDDSK	1xTMT6plex [N-Term]; 1xPhospho [S8(100)]	1xPhospho [S586(100)]	1.04341	0.558609	0.699331	0.0334759
nucleoside transporter 2	PF3D7_0824400.1-p1	DDSYKYYESITEK	2xTMT6plex [K5; K13]; 1xTMT6plex [N-Term]; 1xPhospho [S3(100)]	1xPhospho [S280(100)]	1.17405	1.04592	1.10223	0.00111911
RNA-binding protein, putative	PF3D7_0823200.1-p1	SLTNSSK	1xAcetyl [N-Term]; 1xTMT6plex [K7]; 1xTMT6plex [N-Term]; 2xPhospho [S1(100); S5(99.6)]	1xAcetyl [N-Term]; 2xPhospho [S2(100); S6(99.6)]	0.988288	0.953844	0.815173	0.00329721
serine/arginine-rich splicing factor 4	PF3D7_1022400.1-p1	RYSNESGLSDRDR	1xTMT6plex [N-Term]; 3xPhospho [S3(100); S6(100); S9(100)]	3xPhospho [S207(100); S210(100); S213(100)]	0.999054	1.12721	1.09146	0.00126477
ubiquitin carboxyl-terminal hydrolase 1, putative	PF3D7_0104300.1-p1	NYDSDDDSNISNSK	1xTMT6plex [K14]; 1xTMT6plex [N-Term]; 2xPhospho [S4(100); S8(100)]	2xPhospho [S2753(100); S2757(100)]	1.05684	0.978641	1.06125	0.000674965
serine/arginine-rich splicing factor 4	PF3D7_1022400.1-p1	YSNESGLSDRDR	1xTMT6plex [N-Term]; 3xPhospho [S2(100); S5(100); S8(100)]	3xPhospho [S207(100); S210(100); S213(100)]	0.81531	1.00744	0.959593	0.00385427
PRE-binding protein	PF3D7_1011800.1-p1	NSDIEEAEEK	1xTMT6plex [K10]; 1xTMT6plex [N-Term]; 1xPhospho [S2(100)]	1xPhospho [S647(100)]	0.841252	0.877511	1.33625	0.023608
S-adenosylmethionine decarboxylase/ornithine decarboxylase	PF3D7_1033100.1-p1	SNISAEDNNR	1xTMT6plex [N-Term]; 1xPhospho [S4(100)]	1xPhospho [S361(100)]	1.02996	0.870754	1.00117	0.00255434
small subunit rRNA processing factor, putative	PF3D7_1207100.1-p1	EYLANSSSDEENEEDEEIVQK	1xTMT6plex [K21]; 1xTMT6plex [N-Term]; 2xPhospho [S/Y]		1.08101	0.981387	1.14869	0.00205439
ATP-dependent RNA helicase DRS1, putative	PF3D7_1251500.1-p1	NVSDRDEDDVEEMK	1xOxidation [M13]; 1xTMT6plex [K14]; 1xTMT6plex [N-Term]; 1xPhospho [S3(100)]	1xPhospho [S45(100)]	0.864308	1.09194	1.06298	0.0050151
RING finger protein RNF1	PF3D7_0314700.1-p1	NDQENVALNSSEER	1xTMT6plex [N-Term]; 1xPhospho [S10(99.5)]	1xPhospho [S91(99.5)]	0.63172	0.731494	0.680545	0.00178295
polyadenylate-binding protein-interacting protein 1, putative	PF3D7_1107300.1-p1	DESSVHSFNSSR	1xTMT6plex [N-Term]; 2xPhospho [S7(100); S10(99.5)]	2xPhospho [S1970(100); S]	0.94686	0.991882	0.876366	0.00128086
conserved Plasmodium protein, unknown function	PF3D7_0710200.1-p1	MNTFENSFER	1xOxidation [M1]; 1xTMT6plex [N-Term]; 2xPhospho [T3(100); S7(100)]	2xPhospho [T2822(100); S2826(100)]	0.812171	0.989293	0.732958	0.00794949
conserved Plasmodium protein, unknown function	PF3D7_1466800.1-p1	NDAYKYSTDSDDIER	1xTMT6plex [N-Term]; 3xPhospho [S7(100); T8(100); S10(100)]	3xPhospho [S622(100); T623(100); S625(100)]	0.862385	0.909814	0.812172	0.00106917
rhoptry-associated protein 1	PF3D7_1410400.1-p1	TSTPSGTQTSGLK	1xTMT6plex [K13]; 1xTMT6plex [N-Term]; 1xPhospho [S10(100)]	1xPhospho [S140(100)]	1.24834	1.42331	1.1415	0.00415016
DNA-(apurinic or apyrimidinic site) lyase, putative	PF3D7_0305600.1-p1	SVDIHNELSNK	1xTMT6plex [K11]; 1xTMT6plex [N-Term]; 1xPhospho [S1(100)]	1xPhospho [S250(100)]	1.14494	1.20899	1.21075	0.000331853
histone acetyltransferase GCN5	PF3D7_0823300.1-p1	MNSINFNEENK	1xTMT6plex [K11]; 1xTMT6plex [N-Term]; 1xPhospho [S3(100)]	1xPhospho [S410(100)]	1.16451	1.15786	1.27199	0.000951438
major facilitator superfamily-related transporter, putative	PF3D7_1129900.1-p1	EMSSNDNVNNNEK	1xOxidation [M2]; 1xTMT6plex [K13]; 1xTMT6plex [N-Term]; 2xPhospho [S3(100); S4(100)]	2xPhospho [S34(100); S35(100)]	1.09807	0.956286	0.860868	0.00499103
zinc finger protein, putative	PF3D7_1433400.1-p1	SNVSNSHR	1xTMT6plex [N-Term]; 1xPhospho [S4(99.7)]	1xPhospho [S3193(99.7)]	1.10231	0.79869	1.00155	0.00840868
coatomer subunit delta	PF3D7_1134800.1-p1	TYIEMESHEEK	1xOxidation [M5]; 1xTMT6plex [K11]; 1xTMT6plex [N-Term]; 1xPhospho [S7(100)]	1xPhospho [S139(100)]	1.12413	1.06346	1.06754	0.000325402
copper-transporting ATPase	PF3D7_0904900.1-p1	SYGDNYQNCNVSEK	1xCarbamidomethyl [C9]; 1xTMT6plex [K14]; 1xTMT6plex [N-Term]; 1xPhospho [S12(100)]	1xPhospho [S252(100)]	1.06174	0.847458	1.28471	0.0137688
40S ribosomal protein S12, putative	PF3D7_0307100.1-p1	SDVESADNNVVVEEK	1xTMT6plex [K15]; 1xTMT6plex [N-Term]; 2xPhospho [S1(100); S5(100)]	2xPhospho [S2(100); S6(100)]	0.872922	1.08775	1.10255	0.00523904
mature parasite-infected erythrocyte surface antigen	PF3D7_0500800.1-p1	NIETDDEEETLVVK	1xTMT6plex [K14]; 1xTMT6plex [N-Term]; 2xPhospho [T4(100); T10(100)]	2xPhospho [T448(100); T454(100)]	0.883437	0.970071	0.994923	0.00126414
small heat shock protein, putative	PF3D7_1304500.1-p1	SENNLSK	1xAcetyl [N-Term]; 1xTMT6plex [K7]; 1xTMT6plex [N-Term]; 1xPhospho [S1(100)]	1xAcetyl [N-Term]; 1xPhospho [S2(100)]	0.948448	0.902596	0.884615	0.000434017
serine/arginine-rich splicing factor 4	PF3D7_1022400.1-p1	VEHSGENR	1xTMT6plex [N-Term]; 1xPhospho [S4(100)]	1xPhospho [S86(100)]	1.03102	0.809193	1.02823	0.00585444
ribosome assembly protein RRB1, putative	PF3D7_0816000.1-p1	HDALSEEEK	1xTMT6plex [K9]; 1xTMT6plex [N-Term]; 1xPhospho [S5(100)]	1xPhospho [S40(100)]	1.00468	1.07387	0.999616	0.000544405
conserved Plasmodium protein, unknown function	PF3D7_0611800.1-p1	MNSNDDNMESHK	1xOxidation [M1]; 1xTMT6plex [K12]; 1xTMT6plex [N-Term]; 1xPhospho [S3(100)]	1xPhospho [S2929(100)]	0.974339	1.19832	0.91495	0.0069545
RNA-binding protein, putative	PF3D7_1004400.1-p1	SREEMIGIIGR	1xOxidation [M5]; 1xTMT6plex [N-Term]; 1xPhospho [S1(100)]	1xPhospho [S66(100)]	0.818749	0.927572	0.754381	0.00365628
conserved Plasmodium protein, unknown function	PF3D7_0521000.1-p1	DNNVEENDVIHSDNSEK	1xTMT6plex [K17]; 1xTMT6plex [N-Term]; 2xPhospho [S12(100); S15(100)]	2xPhospho [S480(100); S483(100)]	0.884544	0.999618	0.818529	0.00343169
conserved Plasmodium protein, unknown function	PF3D7_0730500.1-p1	GYYSSDDSK	1xTMT6plex [K9]; 1xTMT6plex [N-Term]; 1xPhospho [S4(100)]	1xPhospho [S1778(100)]	1.27505	0.876125	0.892408	0.0161092
PUB domain-containing protein, putative	PF3D7_0813500.1-p1	YQQNEQNDGSPK	1xTMT6plex [N-Term]; 1xPhospho [S10(100)]	1xPhospho [S62(100)]	0.718267	0.551201	0.685817	0.00610163
ubiquitin specific protease, putative	PF3D7_0904600.1-p1	VCSSNCGEQQVTEK	2xCarbamidomethyl [C2; C6]; 1xTMT6plex [K14]; 1xTMT6plex [N-Term]; 2xPhospho [S3(100); S4(100)]	2xPhospho [S1151(100); S1152(100)]	0.777462	1.23504	0.918768	0.0186325
conserved protein, unknown function	PF3D7_1455300.1-p1	NHTVSLCNIAK	1xCarbamidomethyl [C7]; 1xTMT6plex [K11]; 1xTMT6plex [N-Term]; 2xPhospho [T3(100); S5(100)]	2xPhospho [T74(100); S76(100)]	1.2178	1.2061	0.932275	0.00688158
conserved Plasmodium protein, unknown function	PF3D7_1445700.1-p1	TIDNSNEVNK	1xTMT6plex [K10]; 1xTMT6plex [N-Term]; 1xPhospho [S5(100)]	1xPhospho [S53(100)]	0.921474	1.19025	0.945409	0.00702761
conserved Plasmodium protein, unknown function	PF3D7_0526500.1-p1	IGSHLSDDEIR	1xTMT6plex [N-Term]; 2xPhospho [S3(100); S6(100)]	2xPhospho [S779(100); S782(100)]	0.689182	0.941882	0.865578	0.00798859
pre-mRNA splicing factor, putative	PF3D7_0311100.1-p1	NSSITVSR	1xTMT6plex [N-Term]; 2xPhospho [S3(99.6); T5(100)]	2xPhospho [S558(99.6); T560(100)]	0.860313	1.05257	0.985617	0.00338372
conserved Plasmodium membrane protein, unknown function	PF3D7_1359900.1-p1	TLEFSDTSLK	1xTMT6plex [K10]; 1xTMT6plex [N-Term]; 2xPhospho [S5(100); S8(99.7)]	2xPhospho [S1976(100); S1979(99.7)]	1.03691	1.29231	1.05219	0.00534095
inner membrane complex protein 1g, putative	PF3D7_0525800.1-p1	ENQTISLADEK	1xTMT6plex [N-Term]; 2xPhospho [T4(100); S6(100)]	2xPhospho [T189(100); S191(100)]	0.890838	0.633564	0.553887	0.0208681
TFIIS central domain-containing protein, putative	PF3D7_1127800.1-p1	AISDDNQNK	1xTMT6plex [K9]; 1xTMT6plex [N-Term]; 1xPhospho [S3(100)]	1xPhospho [S836(100)]	1.17583	1.08136	1.0265	0.00158378
conserved Plasmodium protein, unknown function	PF3D7_0822900.1-p1	NSYDTNSFQYNK	1xTMT6plex [K12]; 1xTMT6plex [N-Term]; 1xPhospho [S7(100)]	1xPhospho [S619(100)]	0.954834	1.10556	0.978551	0.00212697
conserved Plasmodium protein, unknown function	PF3D7_1366300.1-p1	DDKNDEISNNQEEK	2xTMT6plex [K3; K14]; 1xTMT6plex [N-Term]; 1xPhospho [S8(100)]	1xPhospho [S393(100)]	0.91394	1.17399	0.839194	0.0106413
ubiquitin-like protein, putative	PF3D7_0922100.1-p1	SSNENNLFK	1xTMT6plex [K9]; 1xTMT6plex [N-Term]; 1xPhospho [S2(100)]	1xPhospho [S1188(100)]	0.905539	1.04832	0.915533	0.00230676
conserved Plasmodium protein, unknown function	PF3D7_0403600.1-p1	VCSDFSLSNTPSNDR	1xCarbamidomethyl [C2]; 1xTMT6plex [N-Term]; 1xPhospho [S12(100)]	1xPhospho [S32(100)]	0.988118	0.67543	1.25862	0.0286448
hexose transporter	PF3D7_0204700.1-p1	SSKDICSENEGK	1xCarbamidomethyl [C6]; 2xTMT6plex [K3; K12]; 1xTMT6plex [N-Term]; 1xPhospho [S2(99.7)]	1xPhospho [S5(99.7)]	1.10035	1.43633	0.973858	0.0136227
major facilitator superfamily-related transporter, putative	PF3D7_0614300.1-p1	NDSNNLSFSSSQK	1xTMT6plex [K13]; 1xTMT6plex [N-Term]; 3xPhospho [S3(100); S7(100); S11(100)]	3xPhospho [S490(100); S494(100); S498(100)]	0.979325	0.931094	0.999637	0.000438816
60S ribosomal protein L24, putative	PF3D7_1309100.1-p1	TEACSFSEYR	1xCarbamidomethyl [C4]; 1xTMT6plex [N-Term]; 2xPhospho [S5(100); S7(100)]	2xPhospho [S14(100); S16(100)]	0.796448	1.0615	1.23277	0.0148404
Plasmodium exported protein (PHISTb), unknown function	PF3D7_0401800.1-p1	EGSNVDITEEEEK	1xTMT6plex [N-Term]; 2xPhospho [S3(100); T8(100)]	2xPhospho [S302(100); T307(100)]	0.513495	0.418684	0.763018	0.0314757
eukaryotic translation initiation factor 5, putative	PF3D7_1206700.1-p1	EHQSIFSNDYER	1xTMT6plex [N-Term]; 2xPhospho [S4(100); S7(100)]	2xPhospho [S520(100); S523(100)]	1.03903	1.57121	0.834323	0.0346906
polyadenylate-binding protein 1, putative	PF3D7_1224300.1-p1	KDETAASDCADTPNILYVGPHQSR	1xCarbamidomethyl [C9]; 1xTMT6plex [N-Term]; 1xPhospho [S7(100)]	1xPhospho [S408(100)]	0.848684	0.649546	0.784668	0.00589681
conserved Plasmodium protein, unknown function	PF3D7_0210900.1-p1	TGSFGSR	1xTMT6plex [N-Term]; 1xPhospho [S3(100)]	1xPhospho [S111(100)]	1.32012	1.01115	1.07392	0.0068295
major facilitator superfamily-related transporter, putative	PF3D7_0614300.1-p1	HSGNNSYINNNLDK	1xTMT6plex [K14]; 1xTMT6plex [N-Term]; 2xPhospho [S2(100); S6(100)]	2xPhospho [S526(100); S530(100)]	0.920326	1.15724	0.999302	0.00457952
RNA-binding protein, putative	PF3D7_1004400.1-p1	SSEEVGEHTNSIINEDINK	1xTMT6plex [N-Term]; 2xPhospho [T9(99.2); S]	2xPhospho [T657(99.2); S]	1.07338	0.602368	0.5718	0.0438861
WD repeat-containing protein, putative	PF3D7_1224400.1-p1	HNYSNTR	1xTMT6plex [N-Term]; 1xPhospho [S4(100)]	1xPhospho [S107(100)]	1.02454	0.942651	1.22597	0.00619658
conserved Plasmodium membrane protein, unknown function	PF3D7_1321300.1-p1	ICSDDNNICSDDNK	2xCarbamidomethyl [C2; C9]; 1xTMT6plex [K14]; 1xTMT6plex [N-Term]; 2xPhospho [S3(100); S10(100)]	2xPhospho [S525(100); S532(100)]	0.998441	1.00836	0.808498	0.00476778
DnaJ protein, putative	PF3D7_1149600.1-p1	NDSNTNIQEK	1xTMT6plex [K10]; 1xTMT6plex [N-Term]; 1xPhospho [S3(100)]	1xPhospho [S180(100)]	1.18998	1.13015	1.10172	0.000519695
conserved Plasmodium protein, unknown function	PF3D7_1435600.1-p1	EGHSNDIVENEK	1xTMT6plex [K12]; 1xTMT6plex [N-Term]; 1xPhospho [S4(100)]	1xPhospho [S22(100)]	0.798875	1.1302	0.965691	0.00968277
protein serine/threonine kinase-1	PF3D7_1445400.1-p1	YNNEPHESFR	1xTMT6plex [N-Term]; 1xPhospho [S8(100)]	1xPhospho [S108(100)]	0.930967	0.85599	0.845752	0.000935603
cytidine diphosphate-diacylglycerol synthase	PF3D7_1409900.1-p1	KSTESSTVDEK	2xTMT6plex [K1; K11]; 1xTMT6plex [N-Term]; 2xPhospho [S2(100); S5(100)]	2xPhospho [S35(100); S38(100)]	1.02474	1.07412	0.771485	0.00946267
conserved Plasmodium protein, unknown function	PF3D7_1147300.1-p1	ENEGSINDINK	1xTMT6plex [K11]; 1xTMT6plex [N-Term]; 1xPhospho [S5(100)]	1xPhospho [S279(100)]	1.02897	0.790951	0.904826	0.00567812
major facilitator superfamily-related transporter, putative	PF3D7_0914700.1-p1	ATGSSMTDK	1xTMT6plex [K9]; 1xTMT6plex [N-Term]; 1xPhospho [S5(100)]	1xPhospho [S262(100)]	1.02613	0.93279	1.12077	0.00278268
ubiquitin carboxyl-terminal hydrolase 1, putative	PF3D7_0104300.1-p1	YNSDDTYIK	1xTMT6plex [K9]; 1xTMT6plex [N-Term]; 1xPhospho [S3(100)]	1xPhospho [S1672(100)]	0.994851	0.864776	0.930527	0.00162611
clathrin heavy chain, putative	PF3D7_1219100.1-p1	SDNENDEYLK	1xTMT6plex [K10]; 1xTMT6plex [N-Term]; 1xPhospho [S1(100)]	1xPhospho [S1334(100)]	0.943379	1.09119	0.806454	0.00745308
inner membrane complex protein 1c, putative	PF3D7_1003600.1-p1	ADSIKSSNSFQK	1xAcetyl [N-Term]; 2xTMT6plex [K5; K12]; 1xTMT6plex [N-Term]; 2xPhospho [S9(100); S]	1xAcetyl [N-Term]; 2xPhospho [S10(100); S]	1.10715	1.05618	1.0852	0.000185763
replication factor C subunit 1, putative	PF3D7_0219600.1-p1	NLFSDDESDDGRK	1xTMT6plex [N-Term]; 2xPhospho [S4(100); S8(100)]	2xPhospho [S10(100); S14(100)]	1.0859	0.895028	0.860007	0.00544931
CRAL/TRIO domain-containing protein, putative	PF3D7_0920700.1-p1	SDNESYISAENNKSDDGKK	1xAcetyl [N-Term]; 3xTMT6plex [K13; K18; K19]; 1xTMT6plex [N-Term]; 2xPhospho [S1(100); S14(100)]	1xAcetyl [N-Term]; 2xPhospho [S2(100); S15(100)]	0.917592	0.835082	0.795859	0.00177855
conserved protein, unknown function	PF3D7_1408700.1-p1	ALSEDSTSR	1xTMT6plex [N-Term]; 2xPhospho [S3(100); S6(99.6)]	2xPhospho [S5060(100); S5063(99.6)]	0.781644	0.871807	0.869694	0.00124538
pre-mRNA-processing protein 45, putative	PF3D7_0218700.1-p1	NSPDYPILRSPTR	1xTMT6plex [N-Term]; 2xPhospho [S2(100); S/T/Y]	2xPhospho [S233(100); S/T/Y]	0.921529	0.922512	1.20753	0.00864032
nucleoside transporter 2	PF3D7_0824400.1-p1	NSRDDSYKYYESITEK	2xTMT6plex [K8; K16]; 1xTMT6plex [N-Term]; 2xPhospho [S2(100); S6(100)]	2xPhospho [S276(100); S280(100)]	1.18164	0.954432	1.01043	0.00421918
conserved Plasmodium membrane protein, unknown function	PF3D7_0930800.1-p1	SDSDSDTNYK	1xTMT6plex [K10]; 1xTMT6plex [N-Term]; 2xPhospho [S3(100); S5(100)]	2xPhospho [S3782(100); S3784(100)]	1.03469	0.930165	0.991543	0.000945705
nucleoside transporter 2	PF3D7_0824400.1-p1	IINEDDESLLNMK	1xOxidation [M12]; 1xTMT6plex [K13]; 1xTMT6plex [N-Term]; 1xPhospho [S8(100)]	1xPhospho [S27(100)]	0.839024	0.930369	1.05261	0.00429854
RNA-binding protein, putative	PF3D7_1004400.1-p1	HDISRSREEMIGIIGR	1xOxidation [M10]; 1xTMT6plex [N-Term]; 2xPhospho [S4(100); S6(100)]	2xPhospho [S64(100); S66(100)]	0.927034	0.914967	0.988065	0.000574692
HECT-like E3 ubiquitin ligase, putative	PF3D7_0826100.1-p1	DVLSTASIR	1xTMT6plex [N-Term]; 2xPhospho [S4(99.6); S7(100)]	2xPhospho [S6573(99.6); S6576(100)]	1.23263	0.801032	1.03053	0.0145745
sentrin-specific protease 2, putative	PF3D7_0801700.1-p1	NTESINEENISIK	1xTMT6plex [K13]; 1xTMT6plex [N-Term]; 2xPhospho [S4(99.6); S11(100)]	2xPhospho [S929(99.6); S936(100)]	1.37645	0.879609	1.09303	0.0162122
protein phosphatase PPM4, putative	PF3D7_1249300.1-p1	NTSNVSEVVK	1xTMT6plex [K10]; 1xTMT6plex [N-Term]; 2xPhospho [S6(100); T/S]	2xPhospho [S379(100); T/S]	0.899822	1.00266	0.937348	0.00100603
nucleoside transporter 2	PF3D7_0824400.1-p1	SNSNSKEHYR	1xAcetyl [N-Term]; 1xTMT6plex [K6]; 1xTMT6plex [N-Term]; 2xPhospho [S1(99.5); S5(100)]	1xAcetyl [N-Term]; 2xPhospho [S2(99.5); S6(100)]	1.20708	0.860047	0.856863	0.01392
conserved Plasmodium protein, unknown function	PF3D7_1359600.1-p1	SHSLNNDK	1xTMT6plex [K8]; 1xTMT6plex [N-Term]; 1xPhospho [S3(100)]	1xPhospho [S1479(100)]	0.833505	1.07971	1.06784	0.00644527
conserved Plasmodium protein, unknown function	PF3D7_1308400.1-p1	GNYSIISDMR	1xTMT6plex [N-Term]; 2xPhospho [S4(100); S7(100)]	2xPhospho [S1278(100); S1281(100)]	0.921172	0.838631	1.35689	0.0231209
conserved Plasmodium protein, unknown function	PF3D7_0215400.1-p1	ISQSSEEWEPQNK	1xTMT6plex [K13]; 1xTMT6plex [N-Term]; 2xPhospho [S4(99.6); S5(100)]	2xPhospho [S305(99.6); S306(100)]	0.814702	0.789834	0.994879	0.0055132
conserved Plasmodium protein, unknown function	PF3D7_1459600.1-p1	SSSNNSQDTMK	1xOxidation [M10]; 1xTMT6plex [K11]; 1xTMT6plex [N-Term]; 2xPhospho [S6(100); S/T]	2xPhospho [S135(100); S/T]	0.88635	0.970982	0.962877	0.000821559
eukaryotic translation initiation factor 2-alpha kinase	PF3D7_0628200.1-p1	AASQDVLNK	1xTMT6plex [K9]; 1xTMT6plex [N-Term]; 1xPhospho [S3(100)]	1xPhospho [S1897(100)]	1.18533	0.902903	0.913571	0.00842259
conserved Plasmodium protein, unknown function	PF3D7_1105300.1-p1	NSCPSTVGH	1xCarbamidomethyl [C3]; 1xTMT6plex [N-Term]; 1xPhospho [S2(100)]	1xPhospho [S723(100)]	0.957143	0.876371	0.761774	0.00426515
conserved Plasmodium protein, unknown function	PF3D7_0723400.1-p1	YDDNTYNTSYERNSYDR	1xTMT6plex [N-Term]; 2xPhospho [S14(100); T/S/Y]	2xPhospho [S181(100); T/S/Y]	0.772684	0.799417	1.03165	0.00885732
calcium-transporting ATPase	PF3D7_0106300.1-p1	SNENTIISRGSK	1xTMT6plex [N-Term]; 2xPhospho [S8(100); S11(100)]	2xPhospho [S489(100); S492(100)]	1.06555	0.834489	1.10954	0.00715278
Plasmodium exported protein (PHISTc), unknown function	PF3D7_0936800.1-p1	SHSTSDPK	1xTMT6plex [K8]; 1xTMT6plex [N-Term]; 1xPhospho [S3(100)]	1xPhospho [S74(100)]	0.873409	0.88007	0.975254	0.00130532
conserved Plasmodium membrane protein, unknown function	PF3D7_0618000.1-p1	SHTIEGSMV	1xOxidation [M8]; 1xTMT6plex [N-Term]; 1xPhospho [S1(100)]	1xPhospho [S787(100)]	1.12845	1.15413	1.01347	0.00154573
drug/metabolite transporter DMT1, putative	PF3D7_0715800.1-p1	EIDTEMNSYEK	1xTMT6plex [K11]; 1xTMT6plex [N-Term]; 1xPhospho [S8(100)]	1xPhospho [S106(100)]	0.72636	1.31208	0.93217	0.0287292
nucleoporin NUP116/NSP116, putative	PF3D7_1473700.1-p1	EEDDNKYSSDSFIK	2xTMT6plex [K6; K14]; 1xTMT6plex [N-Term]; 2xPhospho [S8(100); S9(100)]	2xPhospho [S983(100); S984(100)]	1.283	1.10818	1.05701	0.00352431
ring-exported protein 2	PF3D7_0936000.1-p1	LTNMNDSYDAK	1xTMT6plex [K11]; 1xTMT6plex [N-Term]; 1xPhospho [S7(100)]	1xPhospho [S77(100)]	1.3046	0.996218	0.869561	0.0146163
Plasmodium exported protein (PHISTb), unknown function	PF3D7_0401800.1-p1	SSSCSSLASTTK	1xCarbamidomethyl [C4]; 1xTMT6plex [K12]; 1xTMT6plex [N-Term]; 3xPhospho [S5(100); S6(100); S9(98.8)]	3xPhospho [S64(100); S65(100); S68(98.8)]	1.20667	1.11919	0.970264	0.0039219
RNA-binding protein, putative	PF3D7_1004400.1-p1	ITRVSEESTTK	1xTMT6plex [K11]; 1xTMT6plex [N-Term]; 2xPhospho [S5(100); S8(100)]	2xPhospho [S840(100); S843(100)]	0.745325	1.15262	0.860732	0.0169318
potassium channel K1	PF3D7_1227200.1-p1	IVLTSHDDSLHPSDR	1xTMT6plex [N-Term]; 3xPhospho [S9(100); S13(100); T/S]	3xPhospho [S1406(100); S1410(100); T/S]	1.03687	0.991968	0.888546	0.00203304
trailer hitch homolog, putative	PF3D7_1474900.1-p1	VNNNLISSNDR	1xTMT6plex [N-Term]; 1xPhospho [S8(99.6)]	1xPhospho [S129(99.6)]	0.936711	1.33666	0.811117	0.0229364
polyadenylate-binding protein-interacting protein 1, putative	PF3D7_1107300.1-p1	DESSVHSFNSSR	1xTMT6plex [N-Term]; 1xPhospho [S7(99)]	1xPhospho [S1970(99)]	0.840334	0.759185	1.12421	0.0145321
conserved protein, unknown function	PF3D7_1202600.1-p1	STTTYTSEDEYNISSK	1xTMT6plex [K16]; 1xTMT6plex [N-Term]; 1xPhospho [T/S/Y]		0.888504	1.04814	0.914335	0.00269906
conserved Plasmodium protein, unknown function	PF3D7_1237900.1-p1	EEDHYSQQSK	1xTMT6plex [K10]; 1xTMT6plex [N-Term]; 1xPhospho [S6(100)]	1xPhospho [S313(100)]	0.857835	0.850328	0.801706	0.000441885
nucleoporin NUP116/NSP116, putative	PF3D7_1473700.1-p1	NRSDQAYIAHNTSSR	1xTMT6plex [N-Term]; 2xPhospho [S3(100); T/S/Y]	2xPhospho [S362(100); T/S/Y]	0.956972	0.581257	1.03489	0.025638
DnaJ protein, putative	PF3D7_1143200.1-p1	GLSFNYND	1xTMT6plex [N-Term]; 1xPhospho [S3(100)]	1xPhospho [S316(100)]	1.55861	0.876331	0.919893	0.0367573
conserved protein, unknown function	PF3D7_1124300.1-p1	NESDSSCINASDEQK	1xCarbamidomethyl [C7]; 1xTMT6plex [K15]; 1xTMT6plex [N-Term]; 2xPhospho [S3(100); S]	2xPhospho [S11(100); S]	1.08218	0.886229	0.922473	0.00387915
RNA-binding protein, putative	PF3D7_1360900.1-p1	SSSNETNK	1xTMT6plex [K8]; 1xTMT6plex [N-Term]; 1xPhospho [S3(100)]	1xPhospho [S195(100)]	1.01917	0.658171	1.10225	0.0209646
conserved Plasmodium protein, unknown function	PF3D7_1237900.1-p1	EEDHYSQQSK	1xTMT6plex [K10]; 1xTMT6plex [N-Term]; 2xPhospho [S6(100); S9(100)]	2xPhospho [S313(100); S316(100)]	0.658676	0.849759	0.506928	0.0211102
conserved Plasmodium protein, unknown function	PF3D7_1239800.1-p1	SLRESEELLNEK	1xTMT6plex [K12]; 1xTMT6plex [N-Term]; 2xPhospho [S1(100); S5(100)]	2xPhospho [S4291(100); S4295(100)]	0.754251	0.999336	0.838729	0.0068484
non-SERCA-type Ca2+ -transporting P-ATPase	PF3D7_1211900.1-p1	NDDNNSIVKVEESPK	2xTMT6plex [K9; K15]; 1xTMT6plex [N-Term]; 1xPhospho [S6(100)]	1xPhospho [S103(100)]	1.33085	0.874168	1.72054	0.0332064
conserved Plasmodium protein, unknown function	PF3D7_1441100.1-p1	KGSDDEGFD	1xTMT6plex [K1]; 1xTMT6plex [N-Term]; 1xPhospho [S3(100)]	1xPhospho [S221(100)]	1.21565	1.13566	1.06565	0.00144437
E3 ubiquitin-protein ligase, putative	PF3D7_0707700.1-p1	NYTSNNSGDYNESVK	1xTMT6plex [K15]; 1xTMT6plex [N-Term]; 1xPhospho [S7(99.5)]	1xPhospho [S622(99.5)]	0.939865	0.9149	1.08941	0.00306858
conserved oligomeric Golgi complex subunit 3, putative	PF3D7_1335700.1-p1	EETLDDISQEDQQK	1xTMT6plex [K14]; 1xTMT6plex [N-Term]; 1xPhospho [S8(100)]	1xPhospho [S543(100)]	0.954354	0.80905	0.877529	0.0022652
conserved Plasmodium protein, unknown function	PF3D7_0905800.1-p1	ISNAGNMEISQENDEGK	1xOxidation [M7]; 1xTMT6plex [K17]; 1xTMT6plex [N-Term]; 1xPhospho [S10(100)]	1xPhospho [S72(100)]	0.715921	1.05675	0.616071	0.0269402
FACT complex subunit SPT16, putative	PF3D7_0517400.1-p1	FAYKSDEDDEGYNK	1xTMT6plex [N-Term]; 1xPhospho [S5(100)]	1xPhospho [S1125(100)]	0.969257	0.809263	0.843462	0.0030834
small heat shock protein, putative	PF3D7_1304500.1-p1	SENNLSKDNNK	1xAcetyl [N-Term]; 2xTMT6plex [K7; K11]; 1xTMT6plex [N-Term]; 2xPhospho [S1(100); S6(100)]	1xAcetyl [N-Term]; 2xPhospho [S2(100); S7(100)]	1.13304	1.08957	0.990882	0.00153796
conserved Plasmodium protein, unknown function	PF3D7_0730500.1-p1	YDQHDDNTITQTSPIR	1xTMT6plex [N-Term]; 1xPhospho [T10(100)]	1xPhospho [T2559(100)]	1.11874	0.891076	0.750948	0.0132924
serine esterase, putative	PF3D7_1116100.1-p1	SESIFSGNR	1xTMT6plex [N-Term]; 2xPhospho [S3(100); S6(100)]	2xPhospho [S12(100); S15(100)]	1.06319	0.826505	1.05336	0.00615287
nascent polypeptide-associated complex subunit alpha, putative	PF3D7_0621800.1-p1	DDISSSSSCEENDENK	1xCarbamidomethyl [C9]; 1xTMT6plex [K16]; 1xTMT6plex [N-Term]; 1xPhospho [S]		1.29821	1.14036	0.910382	0.0100214
VAC14 domain-containing protein, putative	PF3D7_1225700.1-p1	YNDSDDSVDEKDK	2xTMT6plex [K11; K13]; 1xTMT6plex [N-Term]; 2xPhospho [S4(100); S7(100)]	2xPhospho [S263(100); S266(100)]	0.857873	1.45172	1.07966	0.0227187
Plasmodium exported protein, unknown function	PF3D7_1353100.1-p1	YGSGSHDHEEEVVEA	1xTMT6plex [N-Term]; 1xPhospho [S3(99.6)]	1xPhospho [S273(99.6)]	1.03513	0.875822	1.03997	0.00299228
conserved Plasmodium membrane protein, unknown function	PF3D7_0704100.1-p1	NTSSLNNNNDNNK	1xTMT6plex [K13]; 1xTMT6plex [N-Term]; 1xPhospho [S4(99.6)]	1xPhospho [S662(99.6)]	1.05303	1.10048	1.10455	0.00023175
tetratricopeptide repeat protein, putative	PF3D7_1241900.1-p1	SETDNENSDK	1xTMT6plex [K10]; 1xTMT6plex [N-Term]; 1xPhospho [T3(100)]	1xPhospho [T190(100)]	0.805598	1.00438	0.82953	0.00503272
conserved Plasmodium protein, unknown function	PF3D7_1466800.1-p1	NEENDNNDNASR	1xTMT6plex [N-Term]; 1xPhospho [S11(100)]	1xPhospho [S260(100)]	0.79075	0.789784	0.583338	0.00902151
mannose-6-phosphate isomerase, putative	PF3D7_0801800.1-p1	RYSDIEFASLNNDSTK	1xTMT6plex [K16]; 1xTMT6plex [N-Term]; 1xPhospho [S3(100)]	1xPhospho [S225(100)]	1.37722	1.12036	0.757402	0.0263793
translocation protein SEC63, putative	PF3D7_1318800.1-p1	KRVSSDDEDDDDNEQGK	2xTMT6plex [K1; K17]; 1xTMT6plex [N-Term]; 2xPhospho [S4(100); S5(100)]	2xPhospho [S604(100); S605(100)]	1.19891	1.27242	1.09716	0.00181979
U3 small nucleolar RNA-associated protein 4, putative	PF3D7_1333600.1-p1	MNCSGYENKTEEDTCK	1xAcetyl [N-Term]; 2xCarbamidomethyl [C3; C15]; 1xOxidation [M1]; 2xTMT6plex [K9; K16]; 1xTMT6plex [N-Term]; 2xPhospho [S4(98.9); T10(100)]	1xAcetyl [N-Term]; 2xPhospho [S4(98.9); T10(100)]	0.980396	1.11683	0.980012	0.00196551
CorA-like Mg2+ transporter protein, putative	PF3D7_1304200.1-p1	SFESFVLKDEK	1xAcetyl [N-Term]; 2xTMT6plex [K8; K11]; 1xTMT6plex [N-Term]; 2xPhospho [S1(100); S4(100)]	1xAcetyl [N-Term]; 2xPhospho [S2(100); S5(100)]	1.2363	1.57939	1.07898	0.0127042
conserved Plasmodium protein, unknown function	PF3D7_1445700.1-p1	DLNESPKNEPDIVYEEK	1xTMT6plex [N-Term]; 1xPhospho [S5(100)]	1xPhospho [S36(100)]	0.941932	0.777002	0.598082	0.0161278
conserved Plasmodium protein, unknown function	PF3D7_1138000.1-p1	INYDELNDSTQTK	1xTMT6plex [K13]; 1xTMT6plex [N-Term]; 1xPhospho [S9(99.2)]	1xPhospho [S1962(99.2)]	1.01178	1.08623	0.911735	0.00252948
membrane associated histidine-rich protein 2	PF3D7_1353200.1-p1	STSDSSTSTQQTL	1xTMT6plex [N-Term]; 2xPhospho [S6(99.5); T7(99.5)]	2xPhospho [S130(99.5); T131(99.5)]	1.04433	1.03126	0.949741	0.000859946
AP2 domain transcription factor AP2-O5, putative	PF3D7_1449500.1-p1	ASEIVESDMYESNEDSNTK	1xOxidation [M9]; 1xTMT6plex [K19]; 1xTMT6plex [N-Term]; 1xPhospho [S/Y/T]		1.12777	1.17587	1.05703	0.000947882
conserved Plasmodium protein, unknown function	PF3D7_1353300.1-p1	YLEHEQMNQSQR	1xOxidation [M7]; 1xTMT6plex [N-Term]; 1xPhospho [S10(100)]	1xPhospho [S908(100)]	1.16228	0.794991	1.08914	0.0119981
RNA-binding protein, putative	PF3D7_1004400.1-p1	LQEGSVCRSTKDIDEDNYNNEETK	1xCarbamidomethyl [C7]; 2xTMT6plex [K11; K24]; 1xTMT6plex [N-Term]; 2xPhospho [S5(100); S9(98.8)]	2xPhospho [S745(100); S749(98.8)]	1.81166	1.53291	2.39724	0.0172521
major facilitator superfamily-related transporter, putative	PF3D7_0614300.1-p1	NEVINSNDTR	1xTMT6plex [N-Term]; 1xPhospho [S6(100)]	1xPhospho [S12(100)]	1.14816	0.87813	1.01493	0.00586108
Plasmodium exported protein (PHISTc), unknown function	PF3D7_0801000.1-p1	GSLGFDSFK	1xTMT6plex [K9]; 1xTMT6plex [N-Term]; 1xPhospho [S2(100)]	1xPhospho [S158(100)]	1.01954	1.10348	1.01386	0.000766844
RNA-binding protein, putative	PF3D7_1004400.1-p1	LQEGSVCR	1xCarbamidomethyl [C7]; 1xTMT6plex [N-Term]; 1xPhospho [S5(100)]	1xPhospho [S745(100)]	0.873074	0.896945	0.864968	0.000119382
AP2 domain transcription factor, putative	PF3D7_0420300.1-p1	SVSNTNFGR	1xTMT6plex [N-Term]; 1xPhospho [S3(100)]	1xPhospho [S1849(100)]	1.03211	1.04321	0.820712	0.00557568
conserved Plasmodium protein, unknown function	PF3D7_0819000.1-p1	DNLNEQNENQSSDK	1xTMT6plex [K14]; 1xTMT6plex [N-Term]; 1xPhospho [S11(99.4)]	1xPhospho [S46(99.4)]	0.705519	0.630881	0.76762	0.00316151
potassium channel K1	PF3D7_1227200.1-p1	YNDDDILNSHSEQDQR	1xTMT6plex [N-Term]; 2xPhospho [S9(100); S11(100)]	2xPhospho [S265(100); S267(100)]	1.18303	0.678161	1.20398	0.0271552
glideosome-associated protein 40, putative	PF3D7_0515700.1-p1	QHEMLDSQA	1xTMT6plex [N-Term]; 1xPhospho [S7(100)]	1xPhospho [S454(100)]	0.961034	1.32826	1.12113	0.00863033
glideosome-associated protein 40, putative	PF3D7_0515700.1-p1	QHEMLDSQA	1xOxidation [M4]; 1xTMT6plex [N-Term]; 1xPhospho [S7(100)]	1xPhospho [S454(100)]	1.11034	1.10543	0.92115	0.00352665
antigen 332, DBL-like protein	PF3D7_1149000.1-p1	QGSVTEEIVEEEELDTEEVLEDK	1xTMT6plex [K23]; 1xTMT6plex [N-Term]; 1xPhospho [S3(99.2)]	1xPhospho [S4734(99.2)]	1.57524	1.02909	1.23967	0.0150571
cdc2-related protein kinase 4	PF3D7_0317200.1-p1	YDNNNLSVSHYDDVEK	1xTMT6plex [K16]; 1xTMT6plex [N-Term]; 1xPhospho [S7(100)]	1xPhospho [S630(100)]	1.39157	0.775125	1.14973	0.0253184
major facilitator superfamily-related transporter, putative	PF3D7_1129900.1-p1	KDEYAASTNNSSNLVK	2xTMT6plex [K1; K16]; 1xTMT6plex [N-Term]; 3xPhospho [S7(99.1); S11(100); S12(100)]	3xPhospho [S391(99.1); S395(100); S396(100)]	1.10775	0.96962	0.92447	0.0030219
hexose transporter	PF3D7_0204700.1-p1	DICSENEGK	1xCarbamidomethyl [C3]; 1xTMT6plex [K9]; 1xTMT6plex [N-Term]; 1xPhospho [S4(100)]	1xPhospho [S10(100)]	0.919601	1.16648	0.912983	0.00689117
antigen 332, DBL-like protein	PF3D7_1149000.1-p1	EGSINEDIVK	1xTMT6plex [K10]; 1xTMT6plex [N-Term]; 1xPhospho [S3(100)]	1xPhospho [S1379(100)]	1.08709	1.13928	0.96682	0.00229352
conserved Plasmodium protein, unknown function	PF3D7_1462900.1-p1	FTSNDDEEQR	1xTMT6plex [N-Term]; 1xPhospho [S3(100)]	1xPhospho [S131(100)]	0.772512	1.09887	1.06253	0.0109661
V-type K+-independent H+-translocating inorganic pyrophosphatase	PF3D7_1235200.1-p1	VMLPLHENSSTIR	1xOxidation [M2]; 1xTMT6plex [N-Term]; 2xPhospho [S9(100); S10(100)]	2xPhospho [S10(100); S11(100)]	1.12079	1.07468	1.48007	0.0107623
antigen 332, DBL-like protein	PF3D7_1149000.1-p1	EEGSASEK	1xTMT6plex [K8]; 1xTMT6plex [N-Term]; 2xPhospho [S4(100); S6(100)]	2xPhospho [S1138(100); S1140(100)]; 2xPhospho [S2283(100); S2285(100)]	0.660883	0.987998	0.670842	0.018757
VPS13 domain-containing protein, putative	PF3D7_1346400.1-p1	GNDNINGNHSDR	1xTMT6plex [N-Term]; 1xPhospho [S10(100)]	1xPhospho [S3940(100)]	0.771509	0.940131	0.783854	0.004229
transformer-2 protein homolog beta, putative	PF3D7_1002400.1-p1	STSVSNSER	1xTMT6plex [N-Term]; 2xPhospho [S5(100); S7(100)]	2xPhospho [S228(100); S230(100)]	1.17174	0.829077	0.924497	0.010787
conserved Plasmodium protein, unknown function	PF3D7_0604500.1-p1	STSNCDEETR	1xCarbamidomethyl [C5]; 1xTMT6plex [N-Term]; 1xPhospho [S3(100)]	1xPhospho [S1701(100)]	1.11851	0.91756	1.01922	0.00322875
casein kinase 1	PF3D7_1136500.2-p1	FDQTADQEGR	1xTMT6plex [N-Term]; 1xPhospho [T4(100)]	PF3D7_1136500.2-p1 1xPhospho [T313(100)]	0.962738	1.09075	0.947471	0.00205622
heat shock protein 70	PF3D7_0818900.1-p1	GRLSQDEIDR	1xTMT6plex [N-Term]; 1xPhospho [S4(100)]	1xPhospho [S524(100)]	0.994569	0.936947	0.989041	0.000355305
conserved Plasmodium protein, unknown function	PF3D7_0317300.1-p1	SHFSGDNEYIQDQLSNR	1xTMT6plex [N-Term]; 3xPhospho [S1(100); S4(100); S15(100)]	3xPhospho [S565(100); S568(100); S579(100)]	1.00073	0.995356	1.091	0.00090773
eukaryotic translation initiation factor 3 subunit B, putative	PF3D7_0517700.1-p1	VRVSDNELSDK	1xTMT6plex [K11]; 1xTMT6plex [N-Term]; 2xPhospho [S4(100); S9(100)]	2xPhospho [S5(100); S10(100)]	0.666146	1.12499	0.610039	0.0391073
conserved Plasmodium protein, unknown function	PF3D7_0822900.1-p1	SNIYNNSSSHK	1xTMT6plex [K11]; 1xTMT6plex [N-Term]; 2xPhospho [S8(100); S9(100)]	2xPhospho [S1003(100); S1004(100)]	0.938745	1.04875	1.16482	0.00383637
conserved Plasmodium protein, unknown function	PF3D7_0108300.1-p1	SFSNDNVNNMCNVDK	1xCarbamidomethyl [C11]; 1xTMT6plex [K15]; 1xTMT6plex [N-Term]; 1xPhospho [S1(100)]	1xPhospho [S1006(100)]	1.08777	1.01127	0.559005	0.0329706
histone chaperone ASF1, putative	PF3D7_1224500.1-p1	SEVNVTK	1xAcetyl [N-Term]; 1xTMT6plex [K7]; 1xTMT6plex [N-Term]; 1xPhospho [S1(100)]	1xAcetyl [N-Term]; 1xPhospho [S2(100)]	1.23582	1.06196	1.33476	0.00430813
conserved Plasmodium protein, unknown function	PF3D7_0606600.1-p1	EDDVDSHDREGSLNK	1xTMT6plex [K15]; 1xTMT6plex [N-Term]; 2xPhospho [S6(100); S12(100)]	2xPhospho [S1569(100); S1575(100)]	0.904394	0.898985	1.01941	0.00173752
pre-mRNA splicing factor, putative	PF3D7_0311100.1-p1	GTSTEQTPYFGDK	1xTMT6plex [K13]; 1xTMT6plex [N-Term]; 1xPhospho [T/S/Y]		1.24862	1.1818	0.832164	0.0138075
oocyst rupture protein 1, putative	PF3D7_1146600.1-p1	GANSNDSQR	1xTMT6plex [N-Term]; 2xPhospho [S4(100); S7(100)]	2xPhospho [S1051(100); S1054(100)]	1.0451	0.845913	0.934941	0.00371936
transformer-2 protein homolog beta, putative	PF3D7_1002400.1-p1	EAHSESEEPVHK	1xTMT6plex [N-Term]; 2xPhospho [S4(100); S6(100)]	2xPhospho [S8(100); S10(100)]	0.909269	0.720292	0.961149	0.00710613
SET domain protein, putative	PF3D7_0629700.1-p1	VDSMNNTFNR	1xOxidation [M4]; 1xTMT6plex [N-Term]; 1xPhospho [S3(100)]	1xPhospho [S3712(100)]	1.03433	0.89707	0.983334	0.0016956
RNA-binding protein, putative	PF3D7_1004400.1-p1	SREEMIGIIGR	1xTMT6plex [N-Term]; 1xPhospho [S1(100)]	1xPhospho [S66(100)]	0.890504	0.939346	0.882345	0.000387292
erythrocyte membrane protein 3	PF3D7_0201900.1-p1	DDELSDNESSDNEK	1xTMT6plex [K14]; 1xTMT6plex [N-Term]; 2xPhospho [S5(100); S10(99.5)]	2xPhospho [S2422(100); S2427(99.5)]	0.952574	1.08051	0.852562	0.00467057
Plasmodium exported protein, unknown function	PF3D7_0113200.1-p1	HESLHSYNIK	1xTMT6plex [K10]; 1xTMT6plex [N-Term]; 2xPhospho [S3(100); S6(100)]	2xPhospho [S393(100); S396(100)]	1.12731	1.07949	1.0656	0.000293517
eukaryotic translation initiation factor 3 subunit A, putative	PF3D7_1212700.1-p1	HETSEENTK	1xTMT6plex [K9]; 1xTMT6plex [N-Term]; 1xPhospho [T3(99.7)]	1xPhospho [T1284(99.7)]	0.848271	0.831673	1.01124	0.00405382
CRAL/TRIO domain-containing protein, putative	PF3D7_0626400.1-p1	HIGSDNFK	1xTMT6plex [K8]; 1xTMT6plex [N-Term]; 1xPhospho [S4(100)]	1xPhospho [S439(100)]; 1xPhospho [S882(100)]; 1xPhospho [S1333(100)]; 1xPhospho [S1792(100)]; 1xPhospho [S2259(100)]; 1xPhospho [S2734(100)]; 1xPhospho [S3217(100)]; 1xPhospho [S3716(100)]	1.01974	1.3021	1.07834	0.00571245
AP2 domain transcription factor, putative	PF3D7_1107800.1-p1	SCNYSDENILNK	1xCarbamidomethyl [C2]; 1xTMT6plex [K12]; 1xTMT6plex [N-Term]; 1xPhospho [S5(100)]	1xPhospho [S889(100)]	1.11992	0.804804	1.07312	0.00951398
rhoptry-associated protein 1	PF3D7_1410400.1-p1	SASVAGIVGADEEAPPAPK	1xTMT6plex [N-Term]; 1xPhospho [S]		1.01716	1.19305	0.953883	0.00457029
telomere repeat-binding zinc finger protein	PF3D7_1209300.1-p1	HTNSNSENYYENK	1xTMT6plex [K13]; 1xTMT6plex [N-Term]; 2xPhospho [S4(100); S6(100)]	2xPhospho [S542(100); S544(100)]	0.743526	1.00407	0.990325	0.00849365
ethanolamine kinase	PF3D7_1124600.1-p1	EIDESEKEITQQR	1xTMT6plex [K7]; 1xTMT6plex [N-Term]; 1xPhospho [S5(100)]	1xPhospho [S11(100)]	1.05711	1.4588	0.831262	0.026002
transcription elongation factor SPT5, putative	PF3D7_0610900.1-p1	HFSIDSTNNQR	1xTMT6plex [N-Term]; 2xPhospho [S3(100); S/T]	2xPhospho [S989(100); S/T]	1.11446	1.00057	1.00303	0.00130333
conserved Plasmodium protein, unknown function	PF3D7_1207000.1-p1	NYANNSNEK	1xTMT6plex [K9]; 1xTMT6plex [N-Term]; 1xPhospho [S6(100)]	1xPhospho [S2078(100)]	1.07493	1.09405	1.06606	5.86541e-05
dynein-related AAA-type ATPase, putative	PF3D7_1434500.1-p1	IDYENDSDVR	1xTMT6plex [N-Term]; 1xPhospho [S7(100)]	1xPhospho [S1867(100)]	0.988058	1.07073	0.934263	0.00157859
GTP-binding nuclear protein RAN/TC4	PF3D7_1117700.1-p1	MDSQEYIPQYK	1xAcetyl [N-Term]; 1xTMT6plex [K11]; 1xTMT6plex [N-Term]; 1xPhospho [S3(100)]	1xAcetyl [N-Term]; 1xPhospho [S3(100)]	1.15391	0.828186	1.2745	0.014746
alpha/beta-hydrolase, putative	PF3D7_1328500.1-p1	YTSTSSLNK	1xTMT6plex [K9]; 1xTMT6plex [N-Term]; 1xPhospho [S6(99.8)]	1xPhospho [S260(99.8)]	1.19303	1.01908	0.907872	0.00630624
conserved Plasmodium protein, unknown function	PF3D7_0526800.1-p1	YTENYINTSELQSR	1xTMT6plex [N-Term]; 1xPhospho [S9(100)]	1xPhospho [S266(100)]	1.07097	0.868013	1.00512	0.00369005
V-type proton ATPase subunit a, putative	PF3D7_0806800.1-p1	NVEELESLKSAGDTNNMYK	1xTMT6plex [N-Term]; 2xPhospho [S7(100); S10(100)]	2xPhospho [S253(100); S256(100)]	1.46694	0.849038	0.842939	0.0365384
protein SEY1, putative	PF3D7_1416100.1-p1	NDDANLSKDENYNNK	2xTMT6plex [K8; K15]; 1xTMT6plex [N-Term]; 1xPhospho [S7(100)]	1xPhospho [S649(100)]	0.988368	1.1587	1.16906	0.00279685
inner membrane complex protein 1c, putative	PF3D7_1003600.1-p1	RLSSEEIKPAGCCSAACT	3xCarbamidomethyl [C12; C13; C17]; 1xTMT6plex [N-Term]; 2xPhospho [S3(100); S4(100)]	2xPhospho [S266(100); S267(100)]	0.876387	1.16828	1.0096	0.00679771
multidrug resistance-associated protein 1	PF3D7_0112200.1-p1	NASSSSSGIK	2xPhospho [S3(99.4); S]; 1xTMT6plex [K10]; 1xTMT6plex [N-Term]	2xPhospho [S255(99.4); S]	1.0377	1.04723	1.07276	9.88644e-05
nucleoside transporter 4	PF3D7_0103200.1-p1	NKSSENIQSNNVSMISK	2xTMT6plex [K2; K17]; 1xTMT6plex [N-Term]; 1xPhospho [S3(99.6)]	1xPhospho [S231(99.6)]	1.03065	0.979316	1.11899	0.00152603
DNA polymerase alpha catalytic subunit A	PF3D7_0411900.1-p1	NIHSDAEK	1xTMT6plex [K8]; 1xTMT6plex [N-Term]; 1xPhospho [S4(100)]	1xPhospho [S1155(100)]	1.10425	0.95388	1.58329	0.0235829
conserved Plasmodium protein, unknown function	PF3D7_0611800.1-p1	MNSNDDNMESHK	2xOxidation [M1; M8]; 1xTMT6plex [K12]; 1xTMT6plex [N-Term]; 1xPhospho [S3(100)]	1xPhospho [S2929(100)]	0.893774	1.56793	0.798136	0.0462746
serine/arginine-rich splicing factor 4	PF3D7_1022400.1-p1	NESSSDVLSK	1xTMT6plex [K10]; 1xTMT6plex [N-Term]; 1xPhospho [S5(100)]	1xPhospho [S306(100)]	1.11845	0.942547	0.98011	0.00277236
conserved Plasmodium protein, unknown function	PF3D7_1211200.1-p1	LDENESNVECTK	1xCarbamidomethyl [C10]; 1xTMT6plex [K12]; 1xTMT6plex [N-Term]; 1xPhospho [S6(100)]	1xPhospho [S1053(100)]	1.09253	1.02941	0.826555	0.00659848
serine/arginine-rich splicing factor 4	PF3D7_1022400.1-p1	YSNESGLSDRDRSR	1xTMT6plex [N-Term]; 2xPhospho [S8(100); S13(100)]	2xPhospho [S213(100); S218(100)]	1.26438	0.930295	1.07993	0.00774388
conserved Plasmodium protein, unknown function	PF3D7_0317300.1-p1	YFSDSEITK	1xTMT6plex [K9]; 1xTMT6plex [N-Term]; 1xPhospho [S3(100)]	1xPhospho [S2978(100)]	0.793911	0.895972	0.985059	0.00381371
potassium channel K1	PF3D7_1227200.1-p1	NNIHSNENIIIK	1xTMT6plex [K12]; 1xTMT6plex [N-Term]; 1xPhospho [S5(100)]	1xPhospho [S456(100)]	1.12658	1.00683	0.847533	0.00655113
RNA-binding protein, putative	PF3D7_0812500.1-p1	RTSQNSSINNK	1xTMT6plex [K11]; 1xTMT6plex [N-Term]; 3xPhospho [S3(99.5); S6(100); S7(100)]	3xPhospho [S568(99.5); S571(100); S572(100)]	0.938848	1.07825	1.03468	0.00163417
HAD superfamily protein, putative	PF3D7_0303200.1-p1	YMNVSDSS	1xTMT6plex [N-Term]; 1xPhospho [S/Y]		0.94666	1.09619	0.922027	0.00301803
nuclear polyadenylated RNA-binding protein NAB2, putative	PF3D7_0623100.1-p1	QHDEYSKSNR	1xTMT6plex [K7]; 1xTMT6plex [N-Term]; 2xPhospho [S6(100); S8(100)]	2xPhospho [S106(100); S108(100)]	0.737296	1.29031	0.911842	0.0266456
cdc2-related protein kinase 1	PF3D7_0417800.1-p1	YVHSPSPK	1xTMT6plex [K8]; 1xTMT6plex [N-Term]; 2xPhospho [S4(100); S6(100)]	2xPhospho [S94(100); S96(100)]	0.757167	1.42182	1.6078	0.0393839
conserved Plasmodium protein, unknown function	PF3D7_1466800.1-p1	NDAYKYSTDSDDIER	1xTMT6plex [K5]; 1xTMT6plex [N-Term]; 2xPhospho [S7(99.3); S10(99.3)]	2xPhospho [S622(99.3); S625(99.3)]	1.14091	0.901072	0.623193	0.0271998
sentrin-specific protease 2, putative	PF3D7_0801700.1-p1	IYNVQNYSDAQNEDK	1xTMT6plex [K15]; 1xTMT6plex [N-Term]; 1xPhospho [Y/S]		0.945803	1.18022	0.770492	0.0147775
profilin	PF3D7_0932200.1-p1	ELAESSQ	1xTMT6plex [N-Term]; 2xPhospho [S5(100); S6(100)]	2xPhospho [S169(100); S170(100)]	0.971782	1.22398	1.04282	0.00480248
RuvB-like helicase 3	PF3D7_1362200.1-p1	ELHEKNSENSSTSN	1xTMT6plex [K5]; 1xTMT6plex [N-Term]; 3xPhospho [S7(100); S10(99.1); S/T]	3xPhospho [S476(100); S479(99.1); S/T]	1.01368	1.22686	1.03684	0.0037995
serpentine receptor, putative	PF3D7_1215900.1-p1	NSIEDIS	1xTMT6plex [N-Term]; 1xPhospho [S2(100)]	1xPhospho [S650(100)]	0.613407	0.875233	1.03396	0.0206079
nucleoside transporter 1	PF3D7_1347200.1-p1	STGKESSKAYADIESR	1xAcetyl [N-Term]; 2xTMT6plex [K4; K8]; 1xTMT6plex [N-Term]; 2xPhospho [S/T/Y]	1xAcetyl [N-Term]	1.07343	1.18042	0.833928	0.00975956
conserved Plasmodium membrane protein, unknown function	PF3D7_0804500.1-p1	EDQCVCVGNYNDDNMGEKQSSEIDNK	2xCarbamidomethyl [C4; C6]; 2xTMT6plex [K18; K26]; 1xTMT6plex [N-Term]; 2xPhospho [S20(100); S21(100)]	2xPhospho [S1859(100); S1860(100)]	0.864432	0.957077	1.1234	0.00590357
periodic tryptophan protein 2, putative	PF3D7_0802300.1-p1	DDENISSDNEK	1xTMT6plex [K11]; 1xTMT6plex [N-Term]; 2xPhospho [S6(100); S7(100)]	2xPhospho [S299(100); S300(100)]	0.668568	1.02315	0.663739	0.0222118
Plasmodium exported protein (PHISTc), unknown function	PF3D7_0801000.1-p1	SNFDERSQIVEQR	1xTMT6plex [N-Term]; 1xPhospho [S7(100)]	1xPhospho [S525(100)]	1.15975	0.974669	1.09474	0.00252694
AP2 domain transcription factor, putative	PF3D7_1107800.1-p1	LECSSASDINK	1xCarbamidomethyl [C3]; 1xTMT6plex [K11]; 1xTMT6plex [N-Term]; 1xPhospho [S5(100)]	1xPhospho [S1039(100)]	0.993297	0.685412	1.32264	0.0321963
major facilitator superfamily domain-containing protein, putative	PF3D7_1440800.1-p1	HDEDSEGNTK	1xTMT6plex [K10]; 1xTMT6plex [N-Term]; 1xPhospho [S5(100)]	1xPhospho [S271(100)]	1.06304	1.51769	0.955233	0.0207203
phosphatidylinositol-4-phosphate 5-kinase	PF3D7_0110600.1-p1	SFSESTNTR	1xTMT6plex [N-Term]; 1xPhospho [S3(100)]	1xPhospho [S406(100)]	0.889811	1.16009	0.950691	0.00663097
pre-mRNA-splicing regulator, putative	PF3D7_1230800.1-p1	NYDDEEYEDFSR	1xTMT6plex [N-Term]; 1xPhospho [S11(100)]	1xPhospho [S553(100)]	1.24027	0.991186	1.19478	0.00446617
RNA pseudouridylate synthase, putative	PF3D7_0511500.1-p1	HASMDSSK	1xOxidation [M4]; 1xTMT6plex [K8]; 1xTMT6plex [N-Term]; 1xPhospho [S3(100)]	1xPhospho [S7547(100)]	1.04674	1.06888	0.828361	0.00606109
RNA-binding protein, putative	PF3D7_0716000.1-p1	FDSPPHSCDEEDNIK	1xCarbamidomethyl [C8]; 1xTMT6plex [N-Term]; 2xPhospho [S3(100); S7(100)]	2xPhospho [S487(100); S491(100)]	0.768764	0.571873	1.02874	0.0269334
conserved Plasmodium membrane protein, unknown function	PF3D7_1021700.1-p1	NNEETETSDYYIEHNENK	1xTMT6plex [K18]; 1xTMT6plex [N-Term]; 2xPhospho [T5(100); T/S/Y]	2xPhospho [T5116(100); T/S/Y]	0.781709	0.953189	0.903394	0.00333725
ubiquitin carboxyl-terminal hydrolase 1, putative	PF3D7_0104300.1-p1	YEHQGSSVK	1xTMT6plex [K9]; 1xTMT6plex [N-Term]; 1xPhospho [S6(100)]	1xPhospho [S2831(100)]	1.15378	0.887393	1.03578	0.00559842
coatomer subunit gamma, putative	PF3D7_1145100.1-p1	QISNEYEEK	1xTMT6plex [K9]; 1xTMT6plex [N-Term]; 1xPhospho [S3(100)]	1xPhospho [S664(100)]	0.944341	0.841426	0.760293	0.0039143
heat shock protein 110	PF3D7_0708800.1-p1	NNETNSPNK	1xTMT6plex [K9]; 1xTMT6plex [N-Term]; 1xPhospho [S6(100)]	1xPhospho [S589(100)]	0.756806	1.2924	0.956443	0.0234758
DNA-directed RNA polymerase II subunit RPB1	PF3D7_0318200.1-p1	NEDSISINSSNNEQVK	1xTMT6plex [N-Term]; 2xPhospho [S6(100); S9(99.2)]	2xPhospho [S1661(100); S1664(99.2)]	0.819001	0.774059	0.85405	0.000804482
major facilitator superfamily-related transporter, putative	PF3D7_0914700.1-p1	ASDVSKENISQLK	1xAcetyl [N-Term]; 2xTMT6plex [K6; K13]; 1xTMT6plex [N-Term]; 1xPhospho [S5(100)]	1xAcetyl [N-Term]; 1xPhospho [S6(100)]	1.24902	1.10162	1.08939	0.00199495
small heat shock protein, putative	PF3D7_1304500.1-p1	SLTDYDINR	1xTMT6plex [N-Term]; 1xPhospho [S1(100)]	1xPhospho [S71(100)]	1.11563	0.741026	1.04647	0.0138503
Cg7 protein	PF3D7_0709400.1-p1	NELNESVIKENDELR	1xTMT6plex [N-Term]; 1xPhospho [S6(100)]	1xPhospho [S964(100)]	0.941912	0.995408	0.98396	0.000278829
glycogen synthase kinase 3	PF3D7_0312400.1-p1	SVSYICSR	1xCarbamidomethyl [C6]; 1xTMT6plex [N-Term]; 1xPhospho [Y4(100)]	1xPhospho [Y229(100)]	1.24829	0.818508	1.03374	0.0141062
conserved Plasmodium protein, unknown function	PF3D7_0922800.1-p1	RGTDSNYVVDENTQGR	1xTMT6plex [N-Term]; 1xPhospho [T3(100)]	1xPhospho [T3047(100)]	1.17545	1.39748	1.02428	0.00807102
RNA pseudouridylate synthase, putative	PF3D7_0511500.1-p1	TSVGLNSPTSNR	1xTMT6plex [N-Term]; 1xPhospho [S7(100)]	1xPhospho [S6836(100)]	0.9871	0.899299	1.06296	0.00230556
glideosome-associated protein 45	PF3D7_1222700.1-p1	SNSDIYSESQK	1xTMT6plex [N-Term]; 1xPhospho [S3(99.7)]	1xPhospho [S103(99.7)]	1.00404	0.676818	0.692066	0.0176906
conserved Plasmodium protein, unknown function	PF3D7_1241200.1-p1	SSTHMNSSPR	1xOxidation [M5]; 1xTMT6plex [N-Term]; 1xPhospho [S/T]		0.856564	0.525626	0.942108	0.0258309
Hsc70-interacting protein	PF3D7_0527500.1-p1	SASDESTEEK	1xTMT6plex [K10]; 1xTMT6plex [N-Term]; 2xPhospho [S3(100); S6(100)]	2xPhospho [S55(100); S58(100)]	1.03338	1.20249	0.98605	0.0037207
tetratricopeptide repeat protein, putative	PF3D7_0921600.1-p1	YNSDTENK	1xTMT6plex [K8]; 1xTMT6plex [N-Term]; 1xPhospho [S3(100)]	1xPhospho [S129(100)]	0.930777	1.03884	0.818416	0.00465579
exported lipase 2	PF3D7_1001600.1-p1	SASAHSIMSDTEK	1xOxidation [M8]; 1xTMT6plex [K13]; 1xTMT6plex [N-Term]; 2xPhospho [S3(99.5); S6(100)]	2xPhospho [S315(99.5); S318(100)]	0.992602	1.13197	0.951408	0.00282702
major facilitator superfamily-related transporter, putative	PF3D7_0614300.1-p1	NISSGKSIDDSTDNSK	2xTMT6plex [K6; K16]; 1xTMT6plex [N-Term]; 2xPhospho [S3(99.5); S7(100)]	2xPhospho [S431(99.5); S435(100)]	1.23821	1.15753	1.12386	0.000835128
nucleolar protein 5, putative	PF3D7_1008800.1-p1	LSLSHSLNR	1xTMT6plex [N-Term]; 2xPhospho [S4(100); S6(100)]	2xPhospho [S146(100); S148(100)]	1.03887	0.867895	0.756777	0.0084309
glideosome-associated connector	PF3D7_1361800.1-p1	LATESDCQR	1xCarbamidomethyl [C7]; 1xTMT6plex [N-Term]; 2xPhospho [T3(100); S5(100)]	2xPhospho [T564(100); S566(100)]	1.23112	1.01406	1.10401	0.00316571
Plasmodium exported protein (hyp15), unknown function	PF3D7_0221200.1-p1	HTLTNSSLR	1xTMT6plex [N-Term]; 2xPhospho [T2(100); S7(99.5)]	2xPhospho [T60(100); S65(99.5)]	1.07699	0.886313	0.96408	0.0032025
EMP1-trafficking protein	PF3D7_0730900.1-p1	DANSGSELK	1xTMT6plex [K9]; 1xTMT6plex [N-Term]; 1xPhospho [S4(100)]	1xPhospho [S1815(100)]	1.11531	0.994696	0.994294	0.00151125
knob-associated histidine-rich protein	PF3D7_0202000.1-p1	VDSTSADNKSTNAATPGAK	2xTMT6plex [K9; K19]; 1xTMT6plex [N-Term]; 2xPhospho [S3(100); S10(100)]	2xPhospho [S494(100); S501(100)]	0.866311	1.07561	1.15755	0.0069704
AP2 domain transcription factor, putative	PF3D7_1107800.1-p1	GNSNSSDGSITYAK	1xTMT6plex [K14]; 1xTMT6plex [N-Term]; 3xPhospho [S5(100); S6(100); S9(100)]	3xPhospho [S1603(100); S1604(100); S1607(100)]	0.989135	1.02888	1.00832	0.000129375
conserved Plasmodium protein, unknown function	PF3D7_0706500.1-p1	KESASDIDTIK	2xTMT6plex [K1; K11]; 1xTMT6plex [N-Term]; 1xPhospho [S5(100)]	1xPhospho [S652(100)]	0.769586	1.1445	1.00057	0.0123981
conserved protein, unknown function	PF3D7_1417700.1-p1	KDNNSDDQTVCSQTDAVDK	1xCarbamidomethyl [C11]; 2xTMT6plex [K1; K19]; 1xTMT6plex [N-Term]; 2xPhospho [S5(100); T/S]	2xPhospho [S125(100); T/S]	1.06735	0.950898	1.01425	0.00110698
RNA (uracil-5-)methyltransferase, putative	PF3D7_1133800.1-p1	THENNTNDEDVK	1xTMT6plex [K12]; 1xTMT6plex [N-Term]; 1xPhospho [T6(100)]	1xPhospho [T225(100)]	0.918147	0.845351	0.787209	0.00197873
conserved Plasmodium protein, unknown function	PF3D7_1353300.1-p1	DYTYNNSSIR	1xTMT6plex [N-Term]; 1xPhospho [S7(99.7)]	1xPhospho [S1754(99.7)]	1.1829	1.00146	0.96755	0.00402422
conserved Plasmodium protein, unknown function	PF3D7_1207000.1-p1	RSSSSNVNIR	1xTMT6plex [N-Term]; 2xPhospho [S2(100); S]	2xPhospho [S581(100); S]	0.975426	0.733361	1.04821	0.0105544
multidrug resistance-associated protein 1	PF3D7_0112200.1-p1	SNSTYNYNSSHIHEK	1xTMT6plex [K15]; 1xTMT6plex [N-Term]; 1xPhospho [S3(99.6)]	1xPhospho [S613(99.6)]	1.05945	0.791966	0.752454	0.0121177
Plasmodium exported protein (PHISTc), unknown function	PF3D7_0801000.1-p1	TYNNSNVTSSSNR	1xTMT6plex [N-Term]; 1xPhospho [S/T/Y]		1.16898	0.949598	0.805426	0.0115564
conserved Plasmodium protein, unknown function	PF3D7_1210600.1-p1	DVCEQSSMHEK	1xCarbamidomethyl [C3]; 1xOxidation [M8]; 1xTMT6plex [K11]; 1xTMT6plex [N-Term]; 1xPhospho [S]		0.675215	1.08102	1.10384	0.0206686
HECT-like E3 ubiquitin ligase, putative	PF3D7_0826100.1-p1	GNTNNLDPSASSLESADK	1xTMT6plex [K18]; 1xTMT6plex [N-Term]; 1xPhospho [S/T]		1.31275	1.1687	0.843998	0.0152825
ubiquitin-like protein, putative	PF3D7_0922100.1-p1	YPGSINHEFLR	1xTMT6plex [N-Term]; 1xPhospho [S4(100)]	1xPhospho [S931(100)]	0.903143	1.01814	0.912173	0.00152444
rhomboid protease ROM10	PF3D7_0618600.1-p1	ASNNFNNDYSHDSNLLINK	1xTMT6plex [K19]; 1xTMT6plex [N-Term]; 1xPhospho [S2(100)]	1xPhospho [S8(100)]	0.934148	1.20331	1.34109	0.0104545
conserved Plasmodium protein, unknown function	PF3D7_0710200.1-p1	NNTLNEENNLR	1xTMT6plex [N-Term]; 1xPhospho [T3(100)]	1xPhospho [T2832(100)]	1.42942	1.2749	1.14509	0.00407712
cell division cycle protein 48 homologue, putative	PF3D7_0619400.1-p1	SVSQADLIK	1xTMT6plex [K9]; 1xTMT6plex [N-Term]; 1xPhospho [S3(100)]	1xPhospho [S775(100)]	0.664324	0.783576	0.887328	0.00678097
rhomboid protease ROM1	PF3D7_1114100.1-p1	TPDYYQSQSSFVQR	1xTMT6plex [N-Term]; 2xPhospho [S9(100); S10(100)]	2xPhospho [S31(100); S32(100)]	1.03436	1.05561	1.10286	0.000361679
splicing factor 3B subunit 2, putative	PF3D7_1461600.1-p1	SYFEDSESDDNDEEDEHR	1xTMT6plex [N-Term]; 1xPhospho [S8(99.2)]	1xPhospho [S116(99.2)]	1.47745	1.26765	1.00757	0.0115985
ribonuclease, putative	PF3D7_0615400.1-p1	ESISTDNTK	1xTMT6plex [K9]; 1xTMT6plex [N-Term]; 2xPhospho [S4(100); T5(100)]	2xPhospho [S922(100); T923(100)]	1.15873	1.18532	0.828447	0.0115773
ATP-dependent RNA helicase DDX23, putative	PF3D7_0518500.1-p1	NSYEDIHPNNTK	1xTMT6plex [K12]; 1xTMT6plex [N-Term]; 1xPhospho [S2(100)]	1xPhospho [S251(100)]	0.923558	0.910552	0.934031	5.41597e-05
conserved Plasmodium protein, unknown function	PF3D7_1407200.1-p1	KDTSDISHDEDDLVVINR	1xTMT6plex [N-Term]; 2xPhospho [T/S]		1.14371	0.761467	1.06225	0.0135305
conserved Plasmodium protein, unknown function	PF3D7_1324600.1-p1	DIHTADMCSSDLDNIK	1xCarbamidomethyl [C8]; 1xOxidation [M7]; 1xTMT6plex [K16]; 1xTMT6plex [N-Term]; 2xPhospho [S9(100); S10(100)]	2xPhospho [S1140(100); S1141(100)]	0.65444	1.51907	1.15831	0.0473763
conserved Plasmodium membrane protein, unknown function	PF3D7_0703900.1-p1	MASSVENEEK	1xOxidation [M1]; 1xTMT6plex [K10]; 1xTMT6plex [N-Term]; 2xPhospho [S3(100); S4(100)]	2xPhospho [S2839(100); S2840(100)]	0.783253	1.3813	1.03738	0.025362
conserved Plasmodium protein, unknown function	PF3D7_1308400.1-p1	NDVDNQNSVR	1xTMT6plex [N-Term]; 1xPhospho [S8(100)]	1xPhospho [S3026(100)]	1.10004	1.14685	0.962616	0.00265979
FHA domain-containing protein, putative	PF3D7_1307800.1-p1	INTSNDAEDDNNECVK	1xCarbamidomethyl [C14]; 1xTMT6plex [K16]; 1xTMT6plex [N-Term]; 2xPhospho [T3(100); S4(100)]	2xPhospho [T9(100); S10(100)]	0.813592	1.51487	1.12771	0.02962
chromatin remodeling protein	PF3D7_1104200.1-p1	SSNDVNEEK	1xTMT6plex [K9]; 1xTMT6plex [N-Term]; 1xPhospho [S2(100)]	1xPhospho [S12(100)]	1.01034	1.35639	0.878844	0.0168916
RNA pseudouridylate synthase, putative	PF3D7_0511500.1-p1	SSSSNTIDMK	1xTMT6plex [K10]; 1xTMT6plex [N-Term]; 2xPhospho [S3(99.7); T6(100)]	2xPhospho [S8400(99.7); T8403(100)]	1.2767	1.11189	1.22148	0.00161592
GBP130 protein	PF3D7_1016300.1-p1	ILTNTDPNDEVER	1xTMT6plex [N-Term]; 1xPhospho [T3(100)]	1xPhospho [T257(100)]; 1xPhospho [T611(100)]; 1xPhospho [T1015(100)]; 1xPhospho [T1468(100)]; 1xPhospho [T1971(100)]; 1xPhospho [T2524(100)]; 1xPhospho [T3127(100)]; 1xPhospho [T3780(100)]; 1xPhospho [T4483(100)]; 1xPhospho [T5286(100)]	1.50442	1.17911	0.900539	0.0206749
DnaJ protein, putative	PF3D7_1473200.1-p1	SEISGNSENAR	1xTMT6plex [N-Term]; 2xPhospho [S4(100); S7(100)]	2xPhospho [S136(100); S139(100)]	1.02183	0.871145	0.824016	0.00431067
Plasmodium exported protein, unknown function	PF3D7_0702500.1-p1	KEHSTHDLPAGR	1xTMT6plex [N-Term]; 1xPhospho [S/T]		1.28893	0.763684	0.805291	0.0299163
nucleosome assembly protein	PF3D7_0919000.1-p1	RDRSENSVENTDPK	1xTMT6plex [K14]; 1xTMT6plex [N-Term]; 2xPhospho [S4(100); S7(100)]	2xPhospho [S6(100); S9(100)]	0.934499	1.2453	1.08018	0.00675677
VAC14 domain-containing protein, putative	PF3D7_1225700.1-p1	NVSDDIETDDDNNK	1xTMT6plex [K14]; 1xTMT6plex [N-Term]; 2xPhospho [S3(100); T8(100)]	2xPhospho [S126(100); T131(100)]	0.94895	1.05453	0.816149	0.00534081
SET domain protein, putative	PF3D7_0629700.1-p1	ICTTEEVNDDEK	1xCarbamidomethyl [C2]; 1xTMT6plex [K12]; 1xTMT6plex [N-Term]; 2xPhospho [T3(100); T4(100)]	2xPhospho [T537(100); T538(100)]	1.45953	0.979105	1.01387	0.0175884
gamma-tubulin complex component, putative	PF3D7_0933500.1-p1	AEDSSVHIIR	1xTMT6plex [N-Term]; 1xPhospho [S]		0.93752	0.850162	0.827049	0.00148636
non-SERCA-type Ca2+ -transporting P-ATPase	PF3D7_1211900.1-p1	NDDNNSIVK	1xTMT6plex [K9]; 1xTMT6plex [N-Term]; 1xPhospho [S6(100)]	1xPhospho [S103(100)]	0.83236	1.07639	0.960163	0.00538658
heat shock protein 86 family protein	PF3D7_0708500.1-p1	IYDGDESEDDEGHDNK	1xTMT6plex [N-Term]; 1xPhospho [S7(100)]	1xPhospho [S116(100)]	0.925364	0.823169	0.927507	0.0014863
diacylglycerol kinase, putative	PF3D7_0930500.1-p1	STISNEDEISQK	1xTMT6plex [K12]; 1xTMT6plex [N-Term]; 2xPhospho [S4(100); S10(100)]	2xPhospho [S85(100); S91(100)]	0.923636	0.966818	0.97568	0.000283008
conserved Plasmodium protein, unknown function	PF3D7_0923400.1-p1	STDTVDNYK	1xTMT6plex [K9]; 1xTMT6plex [N-Term]; 2xPhospho [T4(100); S/T/Y]	2xPhospho [S323(100); T326(100)]	1.03355	0.983977	0.99701	0.000217936
60S ribosomal protein L23	PF3D7_1323400.1-p1	LSGEHDALEVANK	1xTMT6plex [K13]; 1xTMT6plex [N-Term]; 1xPhospho [S2(100)]	1xPhospho [S175(100)]	0.887173	0.826227	1.12349	0.00906521
major facilitator superfamily-related transporter, putative	PF3D7_1129900.1-p1	VTYGDDASSK	1xTMT6plex [K10]; 1xTMT6plex [N-Term]; 1xPhospho [S8(99.8)]	1xPhospho [S607(99.8)]	1.06132	1.04953	0.910791	0.00229475
histone deacetylase complex subunit SAP18, putative	PF3D7_0711400.1-p1	EISEDFFASNSR	1xTMT6plex [N-Term]; 2xPhospho [S3(100); S]	2xPhospho [S409(100); S]	0.649969	1.06732	0.915983	0.0187714
protein kinase, putative	PF3D7_0926100.1-p1	YISNSSDLTK	1xTMT6plex [K10]; 1xTMT6plex [N-Term]; 2xPhospho [S5(100); S6(100)]	2xPhospho [S2741(100); S2742(100)]	1.01996	1.04103	1.16274	0.00171044
V-type proton ATPase subunit a, putative	PF3D7_0806800.1-p1	NVEELESLKSAGDTNNMYK	1xOxidation [M17]; 1xTMT6plex [N-Term]; 2xPhospho [S7(100); S10(100)]	2xPhospho [S253(100); S256(100)]	1.14181	0.894817	0.620983	0.0276406
trophozoite exported protein 1	PF3D7_0603400.1-p1	RSLECNPNEAK	1xCarbamidomethyl [C5]; 1xTMT6plex [K11]; 1xTMT6plex [N-Term]; 1xPhospho [S2(100)]	1xPhospho [S326(100)]	1.01162	0.978469	0.838761	0.0031404
conserved Plasmodium membrane protein, unknown function	PF3D7_0726400.1-p1	NIELPSYSSNEDLIYK	1xTMT6plex [K16]; 1xTMT6plex [N-Term]; 2xPhospho [S8(100); S9(100)]	2xPhospho [S2153(100); S2154(100)]	0.977041	0.851774	0.855543	0.00210744
RNA-binding protein, putative	PF3D7_0812500.1-p1	RSIEGSTK	1xTMT6plex [K8]; 1xTMT6plex [N-Term]; 2xPhospho [S2(100); S/T]	2xPhospho [S498(100); S/T]	0.79981	1.07956	0.951386	0.0072621
conserved Plasmodium protein, unknown function	PF3D7_0724100.1-p1	NAHSSHSQNNK	1xTMT6plex [K11]; 1xTMT6plex [N-Term]; 2xPhospho [S4(100); S7(100)]	2xPhospho [S438(100); S441(100)]	0.871072	0.865584	1.50814	0.0367526
DNA repair protein RAD50, putative	PF3D7_0605800.1-p1	DCYSSDQTPQK	1xCarbamidomethyl [C2]; 1xTMT6plex [K11]; 1xTMT6plex [N-Term]; 2xPhospho [S5(99.5); T8(100)]	2xPhospho [S1371(99.5); T1374(100)]	0.831626	0.98113	0.87618	0.0024357
basal complex transmembrane protein 1	PF3D7_0611600.1-p1	TSQNENINHSLNDQTYK	1xTMT6plex [K17]; 1xTMT6plex [N-Term]; 2xPhospho [S10(100); T/S/Y]	2xPhospho [S421(100); T/S/Y]	0.947812	1.11036	1.33643	0.00977186
conserved Plasmodium protein, unknown function	PF3D7_1227600.1-p1	NSETSQSTQLTHK	1xTMT6plex [K13]; 1xTMT6plex [N-Term]; 2xPhospho [S2(100); T/S]	2xPhospho [S41(100); T/S]	0.935906	1.14815	1.20997	0.00566469
conserved Plasmodium protein, unknown function	PF3D7_1423700.1-p1	DMGNPSNNQHAMNNVYR	1xTMT6plex [N-Term]; 1xPhospho [S6(100)]	1xPhospho [S299(100)]	0.842681	0.686347	0.999011	0.0112785
conserved Plasmodium protein, unknown function	PF3D7_1026000.1-p1	VQDGSADEK	1xTMT6plex [K9]; 1xTMT6plex [N-Term]; 1xPhospho [S5(100)]	1xPhospho [S250(100)]	1.17063	1.09891	1.00608	0.00189755
tripartite motif protein, putative	PF3D7_1307900.1-p1	NDLASSVNDSIENENK	1xTMT6plex [K16]; 1xTMT6plex [N-Term]; 2xPhospho [S5(99.1); S6(100)]	2xPhospho [S39(99.1); S40(100)]	0.893872	1.13834	0.829679	0.00957659
proteasome activator 28 subunit beta, putative	PF3D7_0907700.1-p1	GNNSSDFDER	1xTMT6plex [N-Term]; 1xPhospho [S5(100)]	1xPhospho [S93(100)]	1.04869	1.08952	1.0433	0.000189233
conserved protein, unknown function	PF3D7_0510100.1-p1	NYSDMSISNNYDFK	1xTMT6plex [K14]; 1xTMT6plex [N-Term]; 2xPhospho [S3(100); S6(100)]	2xPhospho [S2068(100); S2071(100)]	0.725101	1.04607	0.761704	0.0141309
conserved Plasmodium protein, unknown function	PF3D7_0305500.1-p1	SHEDIMGSNQNK	1xOxidation [M6]; 1xTMT6plex [K12]; 1xTMT6plex [N-Term]; 1xPhospho [S8(100)]	1xPhospho [S413(100)]	0.706551	0.781546	0.819938	0.00186773
eukaryotic translation initiation factor 3 subunit D, putative	PF3D7_1007900.1-p1	LYCTHEDSN	1xCarbamidomethyl [C3]; 1xTMT6plex [N-Term]; 1xPhospho [S8(100)]	1xPhospho [S542(100)]	1.19421	1.05505	1.12298	0.00127484
RNA-binding protein, putative	PF3D7_1110400.1-p1	NDSSSNMR	1xOxidation [M7]; 1xTMT6plex [N-Term]; 1xPhospho [S4(99.2)]	1xPhospho [S813(99)]	1.29219	0.845702	1.02196	0.0148578
transcription elongation factor SPT6, putative	PF3D7_1406200.1-p1	DSNDEDDSYDHSSINENK	1xTMT6plex [K18]; 1xTMT6plex [N-Term]; 2xPhospho [S12(99.1); S13(100)]	2xPhospho [S403(99.1); S404(100)]	1.132	1.02356	1.05463	0.000906593
serine esterase, putative	PF3D7_1116100.1-p1	SESIFSGNR	1xTMT6plex [N-Term]; 1xPhospho [S3(100)]	1xPhospho [S12(100)]	0.991736	1.09951	1.08777	0.00103612
conserved Plasmodium membrane protein, unknown function	PF3D7_0930800.1-p1	STSYSSQDIEYSNK	1xTMT6plex [K14]; 1xTMT6plex [N-Term]; 2xPhospho [S3(99.4); S5(99.4)]	2xPhospho [S2282(99.4); S2284(99.4)]	1.19992	0.804891	1.22028	0.0154501
karyopherin alpha	PF3D7_0812400.1-p1	SNEYVTQLNSTR	1xTMT6plex [N-Term]; 2xPhospho [S1(100); S10(99.6)]	2xPhospho [S102(100); S111(99.6)]	0.894742	1.43894	1.01956	0.0210023
merozoite surface protein 4	PF3D7_0207000.1-p1	EASEQGEESHK	1xTMT6plex [K11]; 1xTMT6plex [N-Term]; 1xPhospho [S3(100)]	1xPhospho [S85(100)]	1.09355	1.01501	1.11484	0.00079728
conserved Plasmodium protein, unknown function	PF3D7_1361200.1-p1	NMSIDDNTIR	1xTMT6plex [N-Term]; 1xPhospho [S3(100)]	1xPhospho [S820(100)]	0.895582	1.03082	0.927495	0.00183567
conserved Plasmodium protein, unknown function	PF3D7_1122500.1-p1	TNNSSENLR	1xTMT6plex [N-Term]; 1xPhospho [S4(100)]	1xPhospho [S1637(100)]	1.17933	1.07221	0.912867	0.00534314
rhoptry protein ROP14	PF3D7_0613300.1-p1	EQIHNNQSPQK	1xTMT6plex [K11]; 1xTMT6plex [N-Term]; 1xPhospho [S8(100)]	1xPhospho [S468(100)]	1.14607	1.1508	1.05562	0.000767028
protein phosphatase PPM2	PF3D7_1138500.1-p1	YSVPTQEDEEESDTR	1xTMT6plex [N-Term]; 1xPhospho [S12(100)]	1xPhospho [S149(100)]	0.788945	1.23832	1.05171	0.015749
conserved Plasmodium protein, unknown function	PF3D7_1445700.1-p1	RNDTLEEDLK	1xTMT6plex [K10]; 1xTMT6plex [N-Term]; 1xPhospho [T4(100)]	1xPhospho [T266(100)]	1.10757	0.969894	1.10475	0.00182919
conserved Plasmodium protein, unknown function	PF3D7_1227600.1-p1	DVLNTYGIDYLSEENNNK	1xTMT6plex [K18]; 1xTMT6plex [N-Term]; 1xPhospho [Y/S/T]		0.84824	1.03657	0.738117	0.00978728
dynamin-like protein, putative	PF3D7_1218500.1-p1	TDSYENHMDLDK	1xOxidation [M8]; 1xTMT6plex [K12]; 1xTMT6plex [N-Term]; 1xPhospho [S3(99.6)]	1xPhospho [S502(99.6)]	0.874196	1.20292	0.82641	0.014625
protein phosphatase, putative	PF3D7_0615900.1-p1	SNSCNIR	1xCarbamidomethyl [C4]; 1xTMT6plex [N-Term]; 1xPhospho [S3(100)]	1xPhospho [S1063(100)]	0.860038	0.972148	0.787811	0.00374939
conserved Plasmodium protein, unknown function	PF3D7_1362700.1-p1	DTHSDNNMK	1xOxidation [M8]; 1xTMT6plex [K9]; 1xTMT6plex [N-Term]; 1xPhospho [S4(100)]	1xPhospho [S798(100)]	0.87432	0.871737	0.874186	9.24337e-07
bromodomain protein, putative	PF3D7_1234100.1-p1	NVDEVLSNDNTK	1xTMT6plex [K12]; 1xTMT6plex [N-Term]; 1xPhospho [S7(100)]	1xPhospho [S425(100)]	0.895911	0.929787	1.3764	0.0203991
translation-enhancing factor	PF3D7_0202400.1-p1	TEKDEEGTDYEEDTDDSDKDEETK	3xTMT6plex [K3; K19; K24]; 1xTMT6plex [N-Term]; 2xPhospho [T8(100); S17(100)]	2xPhospho [T534(100); S543(100)]	1.35102	1.45856	0.929213	0.0163887
coatomer subunit delta	PF3D7_1134800.1-p1	ERSDHTYIETDK	1xTMT6plex [K12]; 1xTMT6plex [N-Term]; 2xPhospho [S3(100); T6(100)]	2xPhospho [S44(100); T47(100)]	1.30822	1.12461	1.37892	0.00353897
regulator of chromosome condensation, putative	PF3D7_0418600.1-p1	NNDDNNSTCAVR	1xCarbamidomethyl [C9]; 1xTMT6plex [N-Term]; 1xPhospho [S7(100)]	1xPhospho [S1701(100)]	0.962015	1.12775	0.886812	0.00510605
DnaJ protein, putative	PF3D7_1473200.1-p1	AEQSENSGK	1xTMT6plex [K9]; 1xTMT6plex [N-Term]; 1xPhospho [S4(100)]	1xPhospho [S115(100)]	0.987961	0.939292	1.10135	0.00225402
plasmepsin I	PF3D7_1407900.1-p1	NESAVNSSTFNNNMK	1xOxidation [M14]; 1xTMT6plex [K15]; 1xTMT6plex [N-Term]; 2xPhospho [S3(100); S7(100)]	2xPhospho [S18(100); S22(100)]	0.960141	0.715928	0.911707	0.00740693
zinc finger protein, putative	PF3D7_0615600.1-p1	SVHSDDQK	1xTMT6plex [K8]; 1xTMT6plex [N-Term]; 1xPhospho [S4(100)]	1xPhospho [S2054(100)]; 1xPhospho [S4112(100)]; 1xPhospho [S6178(100)]	0.987216	0.748789	0.678155	0.0132322
splicing factor U2AF large subunit, putative	PF3D7_1468800.1-p1	SISSDEEHYSK	1xTMT6plex [K11]; 1xTMT6plex [N-Term]; 2xPhospho [S3(100); S4(100)]	2xPhospho [S335(100); S336(100)]	1.04874	0.859762	0.885155	0.00401935
conserved Plasmodium protein, unknown function	PF3D7_1225200.1-p1	NESNTNDR	1xTMT6plex [N-Term]; 1xPhospho [S3(100)]	1xPhospho [S478(100)]	1.1446	1.00054	1.06613	0.00150989
RNA-binding protein, putative	PF3D7_1004400.1-p1	SMSMIDRDNTYDER	1xTMT6plex [N-Term]; 2xPhospho [S3(99.3); T10(100)]	2xPhospho [S601(99.3); T608(100)]	0.896127	1.04705	0.981388	0.00200246
RNA-binding protein, putative	PF3D7_1004400.1-p1	YEKSDNTSHGNK	2xTMT6plex [K3; K12]; 1xTMT6plex [N-Term]; 2xPhospho [S4(100); T7(100)]	2xPhospho [S34(100); T37(100)]	0.876568	0.92386	0.920632	0.000282735
nuclear polyadenylated RNA-binding protein NAB2, putative	PF3D7_0623100.1-p1	SVSSSSSTR	1xTMT6plex [N-Term]; 2xPhospho [S3(100); S4(100)]	2xPhospho [S177(100); S178(100)]	1.07668	0.959973	0.922354	0.0022112
conserved Plasmodium protein, unknown function	PF3D7_0212500.1-p1	SVSHYEETK	1xTMT6plex [K9]; 1xTMT6plex [N-Term]; 1xPhospho [S1(100)]	1xPhospho [S3628(100)]	1.04656	1.07264	0.945681	0.00143271
N-acetyltransferase, GNAT family, putative	PF3D7_1437000.1-p1	TTCSDIHER	1xCarbamidomethyl [C3]; 1xTMT6plex [N-Term]; 2xPhospho [T2(100); S4(100)]	2xPhospho [T150(100); S152(100)]	0.981144	0.897245	0.965827	0.000739471
pre-mRNA-processing factor 40, putative	PF3D7_1316500.1-p1	TIENASS	1xTMT6plex [N-Term]; 1xPhospho [S6(99.6)]	1xPhospho [S905(99.6)]	1.17528	0.852395	0.82841	0.0135214
conserved Plasmodium protein, unknown function	PF3D7_0609700.1-p1	NDSIVLHGSNTEEGNK	1xTMT6plex [K16]; 1xTMT6plex [N-Term]; 3xPhospho [S3(100); S9(100); T11(100)]	3xPhospho [S1707(100); S1713(100); T1715(100)]	0.786939	0.968137	0.886865	0.00352172
conserved Plasmodium protein, unknown function	PF3D7_1362700.1-p1	SSNTNENVK	1xTMT6plex [K9]; 1xTMT6plex [N-Term]; 1xPhospho [S2(99.7)]	1xPhospho [S1618(100)]	0.877346	1.06595	1.06844	0.00395056
ubiquitin-like protein, putative	PF3D7_0922100.1-p1	DDVSEICDNEK	1xCarbamidomethyl [C7]; 1xTMT6plex [N-Term]; 1xPhospho [S4(100)]	1xPhospho [S616(100)]	0.999503	0.620344	0.751125	0.0192261
Voldacs domain-containing protein, putative	PF3D7_1333800.1-p1	NSTDNDLIFR	1xTMT6plex [N-Term]; 1xPhospho [S2(100)]	1xPhospho [S181(100)]	0.854797	0.961914	0.846749	0.00174351
conserved Plasmodium protein, unknown function	PF3D7_1237900.1-p1	QDDDYISER	1xTMT6plex [N-Term]; 1xPhospho [S7(100)]	1xPhospho [S485(100)]; 1xPhospho [S976(100)]; 1xPhospho [S1480(100)]; 1xPhospho [S2023(100)]; 1xPhospho [S2720(100)]	0.771442	1.00461	0.79652	0.0073445
conserved protein, unknown function	PF3D7_0819500.1-p1	NNSSSENENTLSSK	1xTMT6plex [K14]; 1xTMT6plex [N-Term]; 3xPhospho [S3(100); S4(100); S5(100)]	3xPhospho [S28(100); S29(100); S30(100)]	0.991557	1.00976	0.750902	0.00816671
conserved Plasmodium protein, unknown function	PF3D7_1036900.1-p1	LEDNNNNNSNK	1xTMT6plex [K11]; 1xTMT6plex [N-Term]; 1xPhospho [S9(100)]	1xPhospho [S392(100)]	1.22134	1.02116	0.739649	0.0191871
ATP-dependent RNA helicase DDX60, putative	PF3D7_0903400.1-p1	VLFDSSSEREDDEK	1xTMT6plex [N-Term]; 2xPhospho [S7(99.6); S]	2xPhospho [S825(99.6); S]	1.02039	0.648391	0.872327	0.015908
conserved Plasmodium membrane protein, unknown function	PF3D7_0305300.1-p1	NSNINDEFSETQLR	1xTMT6plex [N-Term]; 2xPhospho [S2(100); S9(100)]	2xPhospho [S24(100); S31(100)]	0.731133	0.894338	1.01911	0.00882795
single-strand telomeric DNA-binding protein GBP2, putative	PF3D7_1006800.1-p1	SMENNSPSK	1xTMT6plex [K9]; 1xTMT6plex [N-Term]; 1xPhospho [S1(100)]	1xPhospho [S2(100)]	1.14965	0.828896	1.08949	0.00913778
Plasmodium exported protein, unknown function	PF3D7_0501000.1-p1	NPNNSNYPDR	1xTMT6plex [N-Term]; 1xPhospho [S5(100)]	1xPhospho [S105(100)]	1.28599	0.900458	0.86307	0.0172278
conserved Plasmodium protein, unknown function	PF3D7_1460500.1-p1	SSSDISLER	1xTMT6plex [N-Term]; 2xPhospho [S3(100); S6(100)]	2xPhospho [S17(100); S20(100)]	0.924584	1.05595	0.996187	0.00146138
conserved Plasmodium protein, unknown function	PF3D7_1327300.1-p1	ESSLHNDDNNIK	1xTMT6plex [K12]; 1xTMT6plex [N-Term]; 1xPhospho [S]		1.13374	0.808089	0.776856	0.0154883
conserved Plasmodium protein, unknown function	PF3D7_0526500.1-p1	QDSCFTNIDNNPK	1xCarbamidomethyl [C4]; 1xTMT6plex [K13]; 1xTMT6plex [N-Term]; 2xPhospho [S3(100); T6(100)]	2xPhospho [S1212(100); T1215(100)]	1.0522	0.961765	0.99603	0.000689558
eukaryotic translation initation factor 4 gamma	PF3D7_1312900.1-p1	NNSVTGNIK	1xTMT6plex [K9]; 1xTMT6plex [N-Term]; 1xPhospho [S3(100)]	1xPhospho [S174(100)]	1.09394	1.09971	1.28173	0.00282054
conserved Plasmodium protein, unknown function	PF3D7_1344700.1-p1	DYSSSDDNK	1xTMT6plex [K9]; 1xTMT6plex [N-Term]; 2xPhospho [S3(100); S4(99.6)]	2xPhospho [S1188(100); S1189(99.6)]	0.878405	1.20891	0.84252	0.0139592
conserved Plasmodium protein, unknown function	PF3D7_1441500.1-p1	RESFIDNDDGNCR	1xCarbamidomethyl [C12]; 1xTMT6plex [N-Term]; 1xPhospho [S3(100)]	1xPhospho [S259(100)]	1.10265	1.04345	0.960662	0.00157721
actin I	PF3D7_1246200.1-p1	TSEQSSDIEK	1xTMT6plex [K10]; 1xTMT6plex [N-Term]; 2xPhospho [S2(100); S/T]	2xPhospho [S231(100); S/T]	0.803661	1.0545	1.07723	0.0079285
gametocytogenesis-implicated protein	PF3D7_0935600.1-p1	LHSSIETTPR	1xTMT6plex [N-Term]; 1xPhospho [S4(99.4)]	1xPhospho [S348(99.4)]	0.858206	1.0246	0.814299	0.00503694
histone H3	PF3D7_0610400.1-p1	SAPISAGIK	1xTMT6plex [K9]; 1xTMT6plex [N-Term]; 2xPhospho [S1(100); S5(100)]	2xPhospho [S29(100); S33(100)]	1.6192	1.01233	1.15131	0.0205421
U3 small nucleolar RNA-associated protein 4, putative	PF3D7_1333600.1-p1	GTCENDSSSETEEK	1xCarbamidomethyl [C3]; 1xTMT6plex [K14]; 1xTMT6plex [N-Term]; 1xPhospho [S7(99.6)]	1xPhospho [S1105(99.6)]	0.99727	0.810654	0.814058	0.00493819
conserved Plasmodium protein, unknown function	PF3D7_1142100.1-p1	QEDQSSIYSSR	1xTMT6plex [N-Term]; 2xPhospho [S9(99.5); S/Y]	2xPhospho [S1733(99.5); S/Y]	1.2208	1.14094	0.976547	0.00414931
heat shock protein 90	PF3D7_0708400.1-p1	SGDEMIGLK	1xTMT6plex [K9]; 1xTMT6plex [N-Term]; 1xPhospho [S1(100)]	1xPhospho [S489(100)]	1.04873	1.13556	0.791176	0.0106959
casein kinase 2, alpha subunit	PF3D7_1108400.1-p1	SVSSINK	1xAcetyl [N-Term]; 1xTMT6plex [K7]; 1xTMT6plex [N-Term]; 2xPhospho [S1(100); S4(100)]	1xAcetyl [N-Term]; 2xPhospho [S2(100); S5(100)]	0.800157	1.02529	1.01873	0.00603328
CPSF (cleavage and polyadenylation specific factor), subunit A, putative	PF3D7_0317700.1-p1	EMSTDDQDDVPLINK	1xTMT6plex [K15]; 1xTMT6plex [N-Term]; 2xPhospho [S3(100); T4(100)]	2xPhospho [S323(100); T324(100)]	1.09439	1.35401	1.04397	0.00673924
conserved Plasmodium protein, unknown function	PF3D7_1322200.1-p1	NASNNSYHNINSEK	1xTMT6plex [K14]; 1xTMT6plex [N-Term]; 2xPhospho [S3(100); S6(100)]	2xPhospho [S3308(100); S3311(100)]	1.21351	0.755656	0.772472	0.0258631
conserved Plasmodium protein, unknown function	PF3D7_1451200.1-p1	VITESNNELENK	1xTMT6plex [K12]; 1xTMT6plex [N-Term]; 1xPhospho [S5(100)]	1xPhospho [S334(100)]	1.15113	0.880558	0.696571	0.0204275
CPSF (cleavage and polyadenylation specific factor), subunit A, putative	PF3D7_0317700.1-p1	FLESDNEINK	1xTMT6plex [K10]; 1xTMT6plex [N-Term]; 1xPhospho [S4(100)]	1xPhospho [S1740(100)]	1.1298	1.29018	1.50558	0.00685074
protein MAM3, putative	PF3D7_0932100.1-p1	DIYSSDNIK	1xTMT6plex [K9]; 1xTMT6plex [N-Term]; 2xPhospho [S4(100); S5(100)]	2xPhospho [S768(100); S769(100)]	0.915399	0.972168	0.931778	0.000322055
CSC1-like protein, putative	PF3D7_1250200.1-p1	NVNSDINTSIEK	1xTMT6plex [K12]; 1xTMT6plex [N-Term]; 1xPhospho [S4(100)]	1xPhospho [S391(100)]	1.16609	1.3365	0.959024	0.00882827
VPS13 domain-containing protein, putative	PF3D7_1346400.1-p1	FGSSDIENEDR	1xTMT6plex [N-Term]; 2xPhospho [S3(100); S4(100)]	2xPhospho [S1901(100); S1902(100)]	1.29011	1.28405	0.792417	0.0209169
leucine-rich repeat protein	PF3D7_0612200.1-p1	SESTDVTER	1xTMT6plex [N-Term]; 2xPhospho [S3(100); T4(100)]	2xPhospho [S1337(100); T1338(100)]	1.0636	0.931707	0.976566	0.00152407
conserved Plasmodium protein, unknown function	PF3D7_1239800.1-p1	SLEDHHDDIMEK	1xTMT6plex [K12]; 1xTMT6plex [N-Term]; 1xPhospho [S1(100)]	1xPhospho [S2743(100)]	1.09241	1.19541	0.952766	0.00421021
conserved Plasmodium protein, unknown function	PF3D7_1310400.1-p1	YDEDKLSEATDQEK	2xTMT6plex [K5; K14]; 1xTMT6plex [N-Term]; 2xPhospho [S7(100); T10(100)]	2xPhospho [S36(100); T39(100)]	1.50005	1.45405	1.0696	0.0101944
RNA pseudouridylate synthase, putative	PF3D7_0511500.1-p1	RLSDQPLSAK	1xTMT6plex [N-Term]; 2xPhospho [S3(100); S8(100)]	2xPhospho [S6877(100); S6882(100)]	0.966927	0.854658	0.878282	0.00143877
protein transport protein Sec24A	PF3D7_1361100.1-p1	NIYSSSSSGNNVVDSK	1xTMT6plex [K16]; 1xTMT6plex [N-Term]; 2xPhospho [S7(97.5); S8(97.5)]	2xPhospho [S491(97.5); S492(97.5)]	0.858843	1.45879	0.932313	0.0290949
conserved Plasmodium protein, unknown function	PF3D7_0522400.1-p1	DDVEHSINSNQIR	1xTMT6plex [N-Term]; 1xPhospho [S9(100)]	1xPhospho [S2836(100)]	0.854836	1.19444	0.969103	0.00968989
plasmepsin V	PF3D7_1323500.1-p1	SPIQEST	1xTMT6plex [N-Term]; 1xPhospho [S/T]		0.952801	1.0338	1.09731	0.00165078
cAMP-dependent protein kinase regulatory subunit	PF3D7_1223100.1-p1	TDSEILDGLDYSEMSK	1xTMT6plex [K16]; 1xTMT6plex [N-Term]; 1xPhospho [S3(99.6)]	1xPhospho [S83(99.6)]	0.965183	0.939326	0.87041	0.000933732
transformer-2 protein homolog beta, putative	PF3D7_1002400.1-p1	YRNSPDR	1xTMT6plex [N-Term]; 1xPhospho [S4(100)]	1xPhospho [S238(100)]	1.10574	0.834545	0.947367	0.00661099
conserved Plasmodium protein, unknown function	PF3D7_0212500.1-p1	SHVSSCSYR	1xCarbamidomethyl [C6]; 1xTMT6plex [N-Term]; 2xPhospho [S4(99.5); S7(100)]	2xPhospho [S3152(99.5); S3155(100)]	1.09416	0.853752	1.00365	0.00503872
conserved Plasmodium protein, unknown function	PF3D7_0522400.1-p1	NISFTHSDNR	1xTMT6plex [N-Term]; 2xPhospho [S3(100); S7(100)]	2xPhospho [S3144(100); S3148(100)]	1.19881	1.03163	0.907049	0.00646846
RNA polymerase I	PF3D7_0509400.1-p1	NQQSLDDNAK	1xTMT6plex [K10]; 1xTMT6plex [N-Term]; 1xPhospho [S4(100)]	1xPhospho [S1024(100)]	1.14331	1.0671	1.06309	0.000571541
serine/arginine-rich splicing factor 4	PF3D7_1022400.1-p1	TEENHDSKSVSNDR	1xTMT6plex [N-Term]; 2xPhospho [S7(100); S9(99.3)]	2xPhospho [S477(100); S479(99.3)]	0.921319	0.807553	0.919997	0.00181846
conserved Plasmodium protein, unknown function	PF3D7_1228400.1-p1	DGYISNDEK	1xTMT6plex [K9]; 1xTMT6plex [N-Term]; 1xPhospho [S5(100)]	1xPhospho [S852(100)]	0.85675	1.07135	0.803708	0.00797688
DNA-directed RNA polymerases I, II, and III subunit RPABC2, putative	PF3D7_0303300.1-p1	DNKSDYENSEANEDNIR	1xTMT6plex [N-Term]; 2xPhospho [S4(100); S9(100)]	2xPhospho [S50(100); S55(100)]	1.31957	0.75753	0.701156	0.0425613
nucleoporin NUP637, putative	PF3D7_0609000.1-p1	GESNQMNNTNIMNVNK	2xOxidation [M6; M12]; 1xTMT6plex [K16]; 1xTMT6plex [N-Term]; 1xPhospho [S3(100)]	1xPhospho [S5144(100)]	0.950856	0.839782	0.828764	0.00198824
RNA-binding protein, putative	PF3D7_0812500.1-p1	RTSQNSSINNK	1xTMT6plex [K11]; 1xTMT6plex [N-Term]; 2xPhospho [S3(99.6); S6(100)]	2xPhospho [S568(99.6); S571(100)]	0.875575	0.866224	1.11963	0.00747955
DNA topoisomerase 2	PF3D7_1433500.1-p1	TFDDNNNLTDNTPLINR	1xTMT6plex [N-Term]; 1xPhospho [T9(100)]	1xPhospho [T1308(100)]	0.983545	0.92168	1.02699	0.000975767
splicing factor 3B subunit 3, putative	PF3D7_1234800.1-p1	EEEQFTDNNK	1xTMT6plex [K10]; 1xTMT6plex [N-Term]; 1xPhospho [T6(100)]	1xPhospho [T932(100)]	0.941413	1.14964	0.900132	0.00594388
palmitoyltransferase DHHC3	PF3D7_1121000.1-p1	RSQNLDQDMEK	1xOxidation [M9]; 1xTMT6plex [K11]; 1xTMT6plex [N-Term]; 1xPhospho [S2(100)]	1xPhospho [S271(100)]	1.09354	1.18324	0.999497	0.0023512
AP2 domain transcription factor, putative	PF3D7_1239200.1-p1	NASQSSLHSNIIR	1xTMT6plex [N-Term]; 3xPhospho [S3(100); S9(100); S]	3xPhospho [S1845(100); S1851(100); S]	1.00156	1.03996	1.00815	0.000135937
conserved Plasmodium protein, unknown function	PF3D7_0606600.1-p1	EDDVDSHDREGSLNK	1xTMT6plex [K15]; 1xTMT6plex [N-Term]; 1xPhospho [S6(100)]	1xPhospho [S1569(100)]	0.932693	1.11102	1.11121	0.00318298
conserved Plasmodium protein, unknown function	PF3D7_0504800.1-p1	VLQQDSMEER	1xOxidation [M7]; 1xTMT6plex [N-Term]; 1xPhospho [S6(100)]	1xPhospho [S3491(100)]	0.873276	0.799603	0.90708	0.00135849
protein transport protein YIF1, putative	PF3D7_0820500.1-p1	DISNSSYNNR	1xTMT6plex [N-Term]; 2xPhospho [S3(100); S/Y]	2xPhospho [S151(100); S/Y]	0.866068	1.15119	0.726617	0.0181549
antigen 332, DBL-like protein	PF3D7_1149000.1-p1	QGSVTEEK	1xTMT6plex [K8]; 1xTMT6plex [N-Term]; 1xPhospho [S3(100)]	1xPhospho [S4691(100)]	0.984831	1.17479	1.21703	0.00400091
zinc finger protein, putative	PF3D7_0930400.1-p1	EFSDDEVCICQR	2xCarbamidomethyl [C8; C10]; 1xTMT6plex [N-Term]; 1xPhospho [S3(100)]	1xPhospho [S861(100)]	1.08099	0.788922	1.18637	0.0133441
transformer-2 protein homolog beta, putative	PF3D7_1002400.1-p1	STSVSNSER	1xTMT6plex [N-Term]; 3xPhospho [S3(99.5); S5(100); S7(100)]	3xPhospho [S226(99.5); S228(100); S230(100)]	1.05877	0.950459	0.868173	0.00329469
RNA-binding protein, putative	PF3D7_1110400.1-p1	GSHYSSR	1xTMT6plex [N-Term]; 1xPhospho [S5(100)]	1xPhospho [S1090(100)]	1.05864	0.794543	0.920287	0.00673712
double-strand break repair protein MRE11	PF3D7_0107800.1-p1	NDEMNNSDHPGEYLNYR	1xTMT6plex [N-Term]; 1xPhospho [S7(100)]	1xPhospho [S536(100)]	1.14499	0.924839	0.860572	0.00768308
14-3-3 protein	PF3D7_0818200.1-p1	EASNCAQEAYQK	1xCarbamidomethyl [C5]; 1xTMT6plex [K12]; 1xTMT6plex [N-Term]; 1xPhospho [S3(100)]	1xPhospho [S157(100)]	1.38404	1.07418	0.766442	0.0264251
SET domain protein, putative	PF3D7_0629700.1-p1	SNSSSTSTSNSSSK	1xPhospho [S3(99)]; 1xTMT6plex [K14]; 1xTMT6plex [N-Term]	1xPhospho [S915(99)]	0.945437	0.948394	1.16857	0.00519878
myosin F, putative	PF3D7_1329100.1-p1	QSNECISPR	1xCarbamidomethyl [C5]; 1xTMT6plex [N-Term]; 2xPhospho [S2(100); S7(100)]	2xPhospho [S1132(100); S1137(100)]	0.93915	1.13918	0.931142	0.00457011
60S ribosomal protein L27	PF3D7_1460700.1-p1	SLASDDVLK	1xTMT6plex [K9]; 1xTMT6plex [N-Term]; 2xPhospho [S1(100); S4(100)]	2xPhospho [S95(100); S98(100)]	0.721132	0.826376	0.780446	0.00153759
SNARE protein, putative	PF3D7_1324700.1-p1	SDFSRDMSNNENSK	1xAcetyl [N-Term]; 1xTMT6plex [K14]; 1xTMT6plex [N-Term]; 2xPhospho [S1(98); S]	1xAcetyl [N-Term]; 2xPhospho [S2(98); S]	1.56289	1.04222	0.894985	0.028857
heterochromatin protein 1	PF3D7_1220900.1-p1	SDEEDNESVK	1xTMT6plex [K10]; 1xTMT6plex [N-Term]; 2xPhospho [S1(100); S8(100)]	2xPhospho [S129(100); S136(100)]	0.829158	1.26408	0.966273	0.0154787
heat shock protein 90	PF3D7_0708400.1-p1	NADESKEENEDEEK	1xTMT6plex [N-Term]; 1xPhospho [S5(100)]	1xPhospho [S252(100)]	0.782259	1.02296	0.840051	0.0067012
cation transporting P-ATPase	PF3D7_0504000.1-p1	ANSFNSYHTTSNER	1xTMT6plex [N-Term]; 3xPhospho [S3(100); S6(100); T9(99.3)]	3xPhospho [S697(100); S700(100); T703(99.3)]	0.889352	0.816081	0.758216	0.00212788
regulator of chromosome condensation, putative	PF3D7_0711500.1-p1	SQDSYENHTYDK	1xTMT6plex [K12]; 1xTMT6plex [N-Term]; 2xPhospho [S4(100); T9(100)]	2xPhospho [S178(100); T183(100)]	0.782762	0.91023	0.756024	0.0033793
pre-mRNA splicing factor, putative	PF3D7_0403200.1-p1	SNSSSIYNDR	1xTMT6plex [N-Term]; 2xPhospho [S3(100); S4(100)]	2xPhospho [S360(100); S361(100)]	1.13103	0.798146	1.10467	0.0109779
myosin essential light chain ELC	PF3D7_1017500.1-p1	ASDMEEK	1xAcetyl [N-Term]; 1xTMT6plex [K7]; 1xTMT6plex [N-Term]; 1xPhospho [S2(100)]	1xAcetyl [N-Term]; 1xPhospho [S3(100)]	1.01715	1.02862	0.948254	0.000631746
conserved Plasmodium protein, unknown function	PF3D7_0821000.1-p1	STAYSENSDISNNK	1xTMT6plex [K14]; 1xTMT6plex [N-Term]; 3xPhospho [S5(100); S8(100); S11(100)]	3xPhospho [S33(100); S36(100); S39(100)]	0.802981	0.985564	0.812201	0.00465951
RNA-binding protein, putative	PF3D7_0716000.1-p1	NTSDISEMSDNSSTNTR	1xTMT6plex [N-Term]; 2xPhospho [S9(100); S12(99.2)]	2xPhospho [S226(100); S229(99.2)]	0.701289	1.04137	0.639987	0.0238272
major facilitator superfamily-related transporter, putative	PF3D7_0614300.1-p1	NSTDYSDHK	1xTMT6plex [K9]; 1xTMT6plex [N-Term]; 1xPhospho [S2(99.8)]	1xPhospho [S448(99.8)]	1.02301	0.916867	1.03472	0.00142616
Plasmodium exported protein (PHISTb), unknown function	PF3D7_0401800.1-p1	SASAASTTR	1xTMT6plex [N-Term]; 3xPhospho [S1(100); S3(100); S6(100)]	3xPhospho [S133(100); S135(100); S138(100)]; 3xPhospho [S274(100); S276(100); S279(100)]; 3xPhospho [S424(100); S426(100); S429(100)]; 3xPhospho [S610(100); S612(100); S615(100)]; 3xPhospho [S805(100); S807(100); S810(100)]; 3xPhospho [S1009(100); S1011(100); S1014(100)]	0.936087	1.04141	0.920725	0.00153777
conserved Plasmodium protein, unknown function	PF3D7_1241200.1-p1	SSTHMNSSPR	1xTMT6plex [N-Term]; 1xPhospho [S/T]		0.892092	0.629609	0.767337	0.00972611
conserved Plasmodium protein, unknown function	PF3D7_1459600.1-p1	SSSNNSQDTMK	1xTMT6plex [K11]; 1xTMT6plex [N-Term]; 2xPhospho [S6(100); S/T]	2xPhospho [S135(100); S/T]	1.13986	0.88143	1.07425	0.00560203
translation-enhancing factor	PF3D7_0202400.1-p1	DEEETEEDEKETEVEK	2xTMT6plex [K10; K16]; 1xTMT6plex [N-Term]; 1xPhospho [T5(100)]	1xPhospho [T563(100)]	1.08027	1.61498	0.763555	0.0434363
ubiquitin carboxyl-terminal hydrolase 1, putative	PF3D7_0104300.1-p1	NYDSDDDSNISNSK	1xTMT6plex [K14]; 1xTMT6plex [N-Term]; 3xPhospho [S4(100); S8(100); S11(100)]	3xPhospho [S2753(100); S2757(100); S2760(100)]	0.923237	0.943219	1.24506	0.00992511
ubiquitin carboxyl-terminal hydrolase, putative	PF3D7_0726500.1-p1	GYESDNCMGLENNQDAQYLK	1xCarbamidomethyl [C7]; 1xTMT6plex [K20]; 1xTMT6plex [N-Term]; 1xPhospho [S4(100)]	1xPhospho [S373(100)]	0.985754	0.62492	0.975252	0.0184
RNA pseudouridylate synthase, putative	PF3D7_0511500.1-p1	HASMDSSK	1xTMT6plex [K8]; 1xTMT6plex [N-Term]; 1xPhospho [S3(100)]	1xPhospho [S7547(100)]	1.01353	0.995035	0.920694	0.000843081
kelch domain-containing protein, putative	PF3D7_1468100.1-p1	NNSDDVNEDNKSLEDAEEEDTI	1xTMT6plex [N-Term]; 1xPhospho [S12(100)]	1xPhospho [S2548(100)]	1.32698	0.894979	0.98227	0.0149064
heterochromatin protein 1	PF3D7_1220900.1-p1	NHILAPTQEDDSIKSK	1xTMT6plex [N-Term]; 2xPhospho [S15(100); T/S]	2xPhospho [S92(100); T/S]	0.963175	0.816299	1.12224	0.00823901
conserved Plasmodium protein, unknown function	PF3D7_1352400.1-p1	EDKDDTGGGGGGGSR	1xTMT6plex [K3]; 1xTMT6plex [N-Term]; 1xPhospho [S14(100)]	1xPhospho [S189(100)]	0.867924	0.992489	0.909858	0.00156664
serine/threonine protein kinase, putative	PF3D7_1148000.1-p1	ASQSNSTK	1xTMT6plex [K8]; 1xTMT6plex [N-Term]; 1xPhospho [S2(100)]	1xPhospho [S314(100)]	1.10605	1.00732	0.992592	0.00118156
Cg7 protein	PF3D7_0709400.1-p1	NELNESVIK	1xTMT6plex [K9]; 1xTMT6plex [N-Term]; 1xPhospho [S6(100)]	1xPhospho [S964(100)]	1.25789	1.21657	0.795856	0.0178455
conserved Plasmodium protein, unknown function	PF3D7_1426800.1-p1	YSIMSDDYK	1xTMT6plex [K9]; 1xTMT6plex [N-Term]; 2xPhospho [S2(100); S5(100)]	2xPhospho [S272(100); S275(100)]	0.917312	0.637743	1.19519	0.0294577
kelch domain-containing protein, putative	PF3D7_1468100.1-p1	NSFSDEEEELMK	1xOxidation [M11]; 1xTMT6plex [K12]; 1xTMT6plex [N-Term]; 1xPhospho [S4(100)]	1xPhospho [S767(100)]	0.8978	1.03387	0.971346	0.00164734
conserved Plasmodium protein, unknown function	PF3D7_1225600.1-p1	VISEESHLDNTK	1xTMT6plex [K12]; 1xTMT6plex [N-Term]; 2xPhospho [S3(100); S6(100)]	2xPhospho [S282(100); S285(100)]	1.0829	1.12592	1.034	0.000602858
conserved Plasmodium protein, unknown function	PF3D7_1140400.1-p1	ATSETQNIK	1xAcetyl [N-Term]; 1xTMT6plex [K9]; 1xTMT6plex [N-Term]; 1xPhospho [T/S]	1xAcetyl [N-Term]	0.897686	0.964538	1.05127	0.00208928
Hsc70-interacting protein	PF3D7_0527500.1-p1	SASDESTEEK	1xTMT6plex [K10]; 1xTMT6plex [N-Term]; 1xPhospho [S/T]		0.989555	0.744021	0.858205	0.00667464
elongation factor 1-alpha	PF3D7_1357000.1-p1	SGDSALVSLEPK	1xTMT6plex [K12]; 1xTMT6plex [N-Term]; 2xPhospho [S4(99.6); S8(100)]	2xPhospho [S385(99.6); S389(100)]	1.05761	1.40984	1.31299	0.00687862
N-acetyltransferase, GNAT family, putative	PF3D7_1020700.1-p1	EINDSNDQK	1xTMT6plex [K9]; 1xTMT6plex [N-Term]; 1xPhospho [S5(100)]	1xPhospho [S774(100)]	0.941804	1.08137	0.932131	0.00238697
RNA-binding protein, putative	PF3D7_0812500.1-p1	TEHESYNR	1xTMT6plex [N-Term]; 1xPhospho [S5(100)]	1xPhospho [S581(100)]	1.14339	0.857166	1.08537	0.00713531
conserved Plasmodium protein, unknown function	PF3D7_1204100.1-p1	SLSDLSEER	1xTMT6plex [N-Term]; 2xPhospho [S3(100); S6(100)]	2xPhospho [S355(100); S358(100)]	0.851342	1.14275	1.05964	0.00717196
HECT-domain (ubiquitin-transferase), putative	PF3D7_0628100.1-p1	NEEYNTSYESQR	1xTMT6plex [N-Term]; 2xPhospho [S7(99.4); S10(100)]	2xPhospho [S180(99.4); S183(100)]	1.081	1.23586	1.10176	0.00180879
alpha/beta hydrolase fold domain containing protein, putative	PF3D7_1120400.1-p1	ASYSKDSDLGECIK	1xAcetyl [N-Term]; 1xCarbamidomethyl [C12]; 2xTMT6plex [K5; K14]; 1xTMT6plex [N-Term]; 2xPhospho [S4(98.4); S7(100)]	1xAcetyl [N-Term]; 2xPhospho [S5(98.4); S8(100)]	1.03235	0.910449	0.869843	0.00270164
nucleosome assembly protein	PF3D7_0919000.1-p1	SENSVENTDPK	1xTMT6plex [K11]; 1xTMT6plex [N-Term]; 2xPhospho [S1(100); S4(100)]	2xPhospho [S6(100); S9(100)]	0.81512	1.31953	0.906087	0.0226564
serine/threonine protein phosphatase 8, putative	PF3D7_1018200.1-p1	SNSSNEESFTK	1xTMT6plex [K11]; 1xTMT6plex [N-Term]; 2xPhospho [S1(99.8); S/T]	2xPhospho [S955(99.8); S/T]	1.1815	0.87683	1.01662	0.00729887
knob-associated histidine-rich protein	PF3D7_0202000.1-p1	VDSTSADNK	1xTMT6plex [K9]; 1xTMT6plex [N-Term]; 1xPhospho [S3(99.8)]	1xPhospho [S494(99.8)]	1.02361	0.94414	0.986696	0.00054308
RNA polymerase I	PF3D7_0509400.1-p1	ISHPVSNDEAR	1xTMT6plex [N-Term]; 1xPhospho [S6(100)]	1xPhospho [S1036(100)]	0.910919	0.862991	1.02425	0.00261732
nucleolar complex protein 2, putative	PF3D7_1340300.1-p1	NDEIPLIEKSDDSEGNDK	1xTMT6plex [N-Term]; 2xPhospho [S10(100); S13(100)]	2xPhospho [S216(100); S219(100)]	0.78348	1.0344	0.667766	0.0166328
rhomboid protease ROM4	PF3D7_0506900.1-p1	SCSINDDER	1xCarbamidomethyl [C2]; 1xTMT6plex [N-Term]; 1xPhospho [S3(100)]	1xPhospho [S182(100)]	0.998992	1.05086	1.02358	0.000213739
Plasmodium exported protein (PHISTc), unknown function	PF3D7_1016700.1-p1	YNSNSSTQK	1xTMT6plex [K9]; 1xTMT6plex [N-Term]; 2xPhospho [S3(100); S5(99.6)]	2xPhospho [S521(100); S523(99.6)]	0.960607	0.821446	0.836056	0.00255001
aminophospholipid-transporting P-ATPase	PF3D7_1219600.1-p1	TTEEIEYR	1xTMT6plex [N-Term]; 1xPhospho [T2(99.8)]	1xPhospho [T313(99.8)]	0.944636	0.845679	0.866323	0.00115638
conserved Plasmodium protein, unknown function	PF3D7_1451200.1-p1	HMNSFER	1xOxidation [M2]; 1xTMT6plex [N-Term]; 1xPhospho [S4(100)]	1xPhospho [S622(100)]	1.15774	0.812792	0.916081	0.0110967
conserved Plasmodium protein, unknown function	PF3D7_1429600.1-p1	NYNDMSTNNDGTPR	1xOxidation [M5]; 1xTMT6plex [N-Term]; 2xPhospho [S6(99.3); T12(100)]	2xPhospho [S181(99.3); T187(100)]	0.857897	0.913641	0.916751	0.000454992
Plasmodium exported protein (PHISTb), unknown function	PF3D7_0731300.1-p1	NVKDGNDSSSEELDNTNVPTSKPK	3xTMT6plex [K3; K22; K24]; 1xTMT6plex [N-Term]; 2xPhospho [S/T]		1.14568	0.945182	0.796173	0.010891
conserved Plasmodium protein, unknown function	PF3D7_1238500.1-p1	TISDNRSDNMSDYVQK	1xOxidation [M10]; 1xTMT6plex [K16]; 1xTMT6plex [N-Term]; 2xPhospho [S7(100); S11(100)]	2xPhospho [S966(100); S970(100)]	1.01499	0.886821	1.00909	0.00184846
early transcribed membrane protein 10.2	PF3D7_1033200.1-p1	SSSGTSTR	1xTMT6plex [N-Term]; 1xPhospho [S3(100)]	1xPhospho [S323(100)]	0.921803	1.08209	1.16642	0.00457712
centrin-3	PF3D7_1027700.1-p1	SESVSYTPR	1xTMT6plex [N-Term]; 2xPhospho [S3(100); T7(99.6)]	2xPhospho [S8(100); T12(100)]	0.92137	0.94661	0.935834	6.12036e-05
pre-mRNA-splicing helicase BRR2, putative	PF3D7_0422500.1-p1	LYNSDSQGEDANK	1xTMT6plex [N-Term]; 2xPhospho [S4(100); S6(100)]	2xPhospho [S570(100); S572(100)]	0.935003	0.650005	0.78008	0.0107425
merozoite surface protein 8	PF3D7_0502400.1-p1	GSAVTSNVGDTNNDAK	1xTMT6plex [K16]; 1xTMT6plex [N-Term]; 1xPhospho [S6(99.5)]	1xPhospho [S147(99.5)]	0.889021	1.11121	1.1472	0.00586932
conserved Plasmodium protein, unknown function	PF3D7_1138700.1-p1	GLLHEGSLSQEDHTNK	1xTMT6plex [K16]; 1xTMT6plex [N-Term]; 2xPhospho [S7(100); S9(100)]	2xPhospho [S1418(100); S1420(100)]	0.898959	1.09971	0.586285	0.0287659
nucleoside transporter 2	PF3D7_0824400.1-p1	SSSNNTNNMTSNEIGDHK	1xTMT6plex [K18]; 1xTMT6plex [N-Term]; 3xPhospho [T6(100); S11(100); S/T]	3xPhospho [T336(100); S341(100); S/T]	1.19489	0.801143	0.708109	0.0263188
zinc finger protein, putative	PF3D7_0420000.1-p1	NSFHDEEK	1xTMT6plex [K8]; 1xTMT6plex [N-Term]; 1xPhospho [S2(100)]	1xPhospho [S3132(100)]	1.61427	1.02257	1.07264	0.0226776
conserved Plasmodium protein, unknown function	PF3D7_1227600.1-p1	NDTFNSNSLGR	1xTMT6plex [N-Term]; 1xPhospho [S6(100)]	1xPhospho [S450(100)]	0.987287	0.94532	1.58157	0.0294103
zinc finger protein, putative	PF3D7_1433400.1-p1	YCSSQGTTPR	1xCarbamidomethyl [C2]; 1xTMT6plex [N-Term]; 2xPhospho [S3(100); S4(100)]	2xPhospho [S3455(100); S3456(100)]	1.02442	1.23351	0.691266	0.0248391
conserved protein, unknown function	PF3D7_1202600.1-p1	VENANCSDNEK	1xCarbamidomethyl [C6]; 1xTMT6plex [N-Term]; 1xPhospho [S7(100)]	1xPhospho [S315(100)]	0.737159	0.667652	0.974116	0.0134108
conserved Plasmodium protein, unknown function	PF3D7_1228400.1-p1	NVSSECDEK	1xCarbamidomethyl [C6]; 1xTMT6plex [K9]; 1xTMT6plex [N-Term]; 2xPhospho [S3(100); S4(100)]	2xPhospho [S101(100); S102(100)]	1.00037	0.837324	0.789277	0.00527964
ubiquitin-like protein, putative	PF3D7_0922100.1-p1	SIQMTSNNR	1xOxidation [M4]; 1xTMT6plex [N-Term]; 1xPhospho [S1(100)]	1xPhospho [S780(100)]	0.991812	0.926747	0.866092	0.00152585
conserved Plasmodium protein, unknown function	PF3D7_0212500.1-p1	MEYLESEKSSSDDRR	1xAcetyl [N-Term]; 1xOxidation [M1]; 1xTMT6plex [K8]; 1xTMT6plex [N-Term]; 3xPhospho [S6(98.6); S9(98.6); S10(98.6)]	1xAcetyl [N-Term]; 3xPhospho [S6(98.6); S9(98.6); S10(98.6)]	1.37918	1.08239	0.871094	0.0171452
protein transport protein SEC7, putative	PF3D7_1442900.1-p1	SFLTSENAAER	1xTMT6plex [N-Term]; 2xPhospho [S1(100); T/S]	2xPhospho [S969(100); T/S]	0.837562	1.06952	1.02018	0.00518692
CorA-like Mg2+ transporter protein, putative	PF3D7_1304200.1-p1	SFESFVLK	1xAcetyl [N-Term]; 1xTMT6plex [K8]; 1xTMT6plex [N-Term]; 1xPhospho [S1(100)]	1xAcetyl [N-Term]; 1xPhospho [S2(100)]	0.802826	1.02523	0.953077	0.00495641
histone-lysine N-methyltransferase, H3 lysine-4 specific	PF3D7_1221000.1-p1	EVIGSDTK	1xTMT6plex [K8]; 1xTMT6plex [N-Term]; 1xPhospho [S5(100)]	1xPhospho [S1966(100)]	0.917415	1.1201	1.13024	0.00428146
diacylglycerol kinase, putative	PF3D7_0930500.1-p1	MNDSEYISDHEK	1xOxidation [M1]; 1xTMT6plex [K12]; 1xTMT6plex [N-Term]; 2xPhospho [S4(100); S8(100)]	2xPhospho [S1130(100); S1134(100)]	0.829416	1.21647	1.01811	0.0117598
Plasmodium exported protein (PHISTc), unknown function	PF3D7_0801000.1-p1	SNSIPEGR	1xTMT6plex [N-Term]; 1xPhospho [S3(100)]	1xPhospho [S966(100)]	1.12659	1.07751	1.07545	0.000233749
conserved Plasmodium protein, unknown function	PF3D7_1366300.1-p1	NVSENIQEESITK	1xTMT6plex [K13]; 1xTMT6plex [N-Term]; 2xPhospho [S3(100); S10(99.6)]	2xPhospho [S408(100); S415(99.6)]	1.12652	1.19796	0.982633	0.00328327
guanylyl cyclase	PF3D7_1138400.1-p1	HISLNSR	1xTMT6plex [N-Term]; 2xPhospho [S3(100); S6(100)]	2xPhospho [S658(100); S661(100)]	0.781871	1.05067	0.706634	0.014882
conserved Plasmodium protein, unknown function	PF3D7_0307700.1-p1	RYSSFDQK	1xTMT6plex [K8]; 1xTMT6plex [N-Term]; 2xPhospho [S3(100); S4(100)]	2xPhospho [S709(100); S710(100)]	1.11854	1.09619	0.920006	0.00359106
serine/arginine-rich splicing factor 1	PF3D7_0517300.1-p1	SLSYQER	1xTMT6plex [N-Term]; 1xPhospho [S3(100)]	1xPhospho [S265(100)]	0.939902	0.841248	0.970712	0.00180703
zinc finger protein, putative	PF3D7_1205500.1-p1	VNLASNETIQNAPIR	1xTMT6plex [N-Term]; 2xPhospho [S5(100); T8(100)]	2xPhospho [S1539(100); T1542(100)]	1.09313	0.794055	1.13494	0.011164
cytosolic iron-sulfur protein assembly protein 1, putative	PF3D7_1209400.1-p1	SKENINNTDINK	2xTMT6plex [K2; K12]; 1xTMT6plex [N-Term]; 1xPhospho [S1(100)]	1xPhospho [S494(100)]	0.924898	1.0834	1.1326	0.00356337
conserved Plasmodium protein, unknown function	PF3D7_1227700.1-p1	NITIGSLADTEKR	1xTMT6plex [K12]; 1xTMT6plex [N-Term]; 3xPhospho [T3(100); S6(100); T10(100)]	3xPhospho [T678(100); S681(100); T685(100)]	0.705107	1.21297	0.816911	0.0273935
calcium-transporting ATPase	PF3D7_0106300.1-p1	EMKSNENTIISR	1xTMT6plex [N-Term]; 1xPhospho [S4(100)]	1xPhospho [S482(100)]	0.900001	0.654463	0.905037	0.0100224
nucleolar complex protein 4, putative	PF3D7_1317900.1-p1	LNISPNNSNNENVK	1xTMT6plex [K14]; 1xTMT6plex [N-Term]; 2xPhospho [S4(100); S8(100)]	2xPhospho [S616(100); S620(100)]	0.938198	1.0669	0.953353	0.00169152
60S ribosomal protein L10, putative	PF3D7_1414300.1-p1	MLSCAGADR	1xCarbamidomethyl [C4]; 1xTMT6plex [N-Term]; 1xPhospho [S3(100)]	1xPhospho [S104(100)]	1.09083	0.910053	1.18636	0.0057651
conserved Plasmodium protein, unknown function	PF3D7_0529400.1-p1	SYQNSYPYETQNEK	1xTMT6plex [K14]; 1xTMT6plex [N-Term]; 2xPhospho [S1(100); S5(100)]	2xPhospho [S907(100); S911(100)]	0.80015	0.915455	1.18705	0.0137602
potassium channel K1	PF3D7_1227200.1-p1	SWINSDDDHHNSDHK	1xTMT6plex [K15]; 1xTMT6plex [N-Term]; 2xPhospho [S5(100); S12(100)]	2xPhospho [S1368(100); S1375(100)]	1.34516	1.38884	0.960914	0.0119655
conserved Plasmodium protein, unknown function	PF3D7_1353300.1-p1	YLEHEQMNQSQR	1xTMT6plex [N-Term]; 1xPhospho [S10(100)]	1xPhospho [S908(100)]	0.846895	0.935559	0.915457	0.0008895
RNA-binding protein, putative	PF3D7_1330800.1-p1	ADDSNVDNKATESTAVDSEAK	2xTMT6plex [K9; K21]; 1xTMT6plex [N-Term]; 3xPhospho [S4(100); T11(100); S18(100)]	3xPhospho [T33(100); S40(100); S/T]	1.01329	1.35523	1.14086	0.00719487
AP2 domain transcription factor AP2-EXP	PF3D7_1466400.1-p1	GASSNNK	1xTMT6plex [K7]; 1xTMT6plex [N-Term]; 1xPhospho [S3(100)]	1xPhospho [S47(100)]	1.10889	0.8732	0.83616	0.00816468
nucleoporin NUP313, putative	PF3D7_1446500.1-p1	YDVYSDRR	1xTMT6plex [N-Term]; 1xPhospho [S5(100)]	1xPhospho [S2267(100)]	1.0897	1.03137	1.21868	0.00246198
antigen 332, DBL-like protein	PF3D7_1149000.1-p1	VVKEEGSASEK	2xTMT6plex [K3; K11]; 1xTMT6plex [N-Term]; 1xPhospho [S7(99.7)]	1xPhospho [S1149(99.7)]	1.18702	0.924421	1.0582	0.00510903
oxysterol-binding protein, putative	PF3D7_1131800.1-p1	TFSHQTSEQR	1xTMT6plex [N-Term]; 1xPhospho [S7(99.7)]	1xPhospho [S758(99.7)]	0.995867	0.731388	1.17693	0.0173937
ras-related protein Rab-2	PF3D7_1231100.1-p1	YGPNSQYSR	1xTMT6plex [N-Term]; 1xPhospho [S8(100)]	1xPhospho [S194(100)]	1.12129	0.959302	1.01149	0.00213822
conserved Plasmodium protein, unknown function	PF3D7_1215400.1-p1	VNESELDSSK	1xTMT6plex [K10]; 1xTMT6plex [N-Term]; 1xPhospho [S4(100)]	1xPhospho [S439(100)]	1.248	1.01711	1.0843	0.00375065
conserved Plasmodium protein, unknown function	PF3D7_1446700.1-p1	QNSDVLNQER	1xTMT6plex [N-Term]; 1xPhospho [S3(100)]	1xPhospho [S30(100)]	0.856838	0.888898	0.745447	0.0027292
splicing factor U2AF small subunit, putative	PF3D7_1119300.1-p1	EDNKSNADEKED	2xTMT6plex [K4; K10]; 1xTMT6plex [N-Term]; 1xPhospho [S5(100)]	1xPhospho [S287(100)]	1.07658	1.68358	1.0331	0.0264817
small subunit rRNA processing factor, putative	PF3D7_1207100.1-p1	EKHDSDDSDKENEVVNVFK	3xTMT6plex [K2; K10; K19]; 1xTMT6plex [N-Term]; 2xPhospho [S5(100); S8(100)]	2xPhospho [S708(100); S711(100)]	1.40058	1.65083	1.189	0.0087995
SET domain protein, putative	PF3D7_0629700.1-p1	SHMSPQK	1xOxidation [M3]; 1xTMT6plex [K7]; 1xTMT6plex [N-Term]; 1xPhospho [S4(100)]	1xPhospho [S3090(100)]	0.868204	1.00505	0.928462	0.00179306
26S protease regulatory subunit 10B, putative	PF3D7_1306400.1-p1	RFSQGTSADR	1xTMT6plex [N-Term]; 2xPhospho [S3(100); T6(99.1)]	2xPhospho [S248(100); T251(99.1)]	0.776313	1.01599	0.811113	0.00734188
splicing factor U2AF large subunit, putative	PF3D7_1468800.1-p1	TSSDEENR	1xTMT6plex [N-Term]; 1xPhospho [S3(100)]	1xPhospho [S585(100)]	1.17112	0.795444	0.811222	0.0171055
serine/threonine protein kinase, putative	PF3D7_1148000.1-p1	IDQSDENNLDTTEYGK	1xTMT6plex [N-Term]; 2xPhospho [T11(100); T12(100)]	2xPhospho [T669(100); T670(100)]	0.712081	1.1356	1.14022	0.0197145
conserved Plasmodium membrane protein, unknown function	PF3D7_0505700.1-p1	SHDITYNNNDVYDK	1xTMT6plex [K14]; 1xTMT6plex [N-Term]; 1xPhospho [S1(100)]	1xPhospho [S887(100)]	1.15725	0.864646	1.59419	0.0295612
multidrug resistance-associated protein 2	PF3D7_1229100.1-p1	SNNNNVVGESNNSLFQDR	1xTMT6plex [N-Term]; 1xPhospho [S]		0.92123	0.536284	1.20927	0.0448805
metacaspase-2	PF3D7_1438400.1-p1	NSSFDNIYTR	1xTMT6plex [N-Term]; 1xPhospho [S3(100)]	1xPhospho [S286(100)]	1.03336	0.79725	1.12717	0.00976528
SUZ domain-containing protein, putative	PF3D7_0218200.1-p1	VGINESGHMSNDNINK	1xTMT6plex [K16]; 1xTMT6plex [N-Term]; 1xPhospho [S10(100)]	1xPhospho [S51(100)]	1.01194	0.92202	0.973912	0.000722074
polyadenylate-binding protein-interacting protein 1, putative	PF3D7_1107300.1-p1	SSDEHMNEK	1xTMT6plex [K9]; 1xTMT6plex [N-Term]; 1xPhospho [S1(99.7)]	1xPhospho [S2298(99.7)]	0.874725	0.929498	1.01348	0.00184049
Plasmodium exported protein (PHISTb), unknown function	PF3D7_1401600.1-p1	DSTASGDSSTSR	1xTMT6plex [N-Term]; 1xPhospho [S9(99.2)]	1xPhospho [S418(99.2)]	0.777124	1.30821	0.951796	0.0230091
Plasmodium exported protein (PHISTb), unknown function	PF3D7_0401800.1-p1	LPSTGSTIR	1xTMT6plex [N-Term]; 1xPhospho [S6(100)]	1xPhospho [S279(100)]	0.930078	1.02603	1.04706	0.00129106
Plasmodium exported protein (PHISTb), unknown function	PF3D7_0401800.1-p1	RSPSTASTSTSLR	1xTMT6plex [N-Term]; 3xPhospho [S4(99.3); S7(100); T/S]	3xPhospho [S75(99.3); S78(100); T/S]	1.00896	0.908263	1.05759	0.00196054
cdc2-related protein kinase 1	PF3D7_0417800.1-p1	LNSQNNIQFHS	1xTMT6plex [N-Term]; 2xPhospho [S3(100); S11(100)]	2xPhospho [S691(100); S699(100)]	0.928238	1.29838	1.53496	0.0192564
protein kinase, putative	PF3D7_0926100.1-p1	IQTNESEDIR	1xTMT6plex [N-Term]; 2xPhospho [T3(100); S6(100)]	2xPhospho [T808(100); S811(100)]	0.849599	1.06318	1.02889	0.00453018
conserved Plasmodium membrane protein, unknown function	PF3D7_0704100.1-p1	GSYQSNDDIQK	1xTMT6plex [K11]; 1xTMT6plex [N-Term]; 2xPhospho [S2(100); S5(100)]	2xPhospho [S2744(100); S2747(100)]	0.810539	0.908044	1.0678	0.00645499
major facilitator superfamily-related transporter, putative	PF3D7_0914700.1-p1	ASDVSKENISQLK	2xTMT6plex [K6; K13]; 1xTMT6plex [N-Term]; 2xPhospho [S2(100); S5(100)]	2xPhospho [S3(100); S6(100)]	0.961933	1.45605	0.901556	0.0242813
major facilitator superfamily-related transporter, putative	PF3D7_1129900.1-p1	EDVSVSAEK	1xTMT6plex [K9]; 1xTMT6plex [N-Term]; 1xPhospho [S4(100)]	1xPhospho [S20(100)]	0.979339	1.01616	0.990515	0.000119877
patatin-like phospholipase, putative	PF3D7_0209100.1-p1	QVYSGSETQNAENEYSK	1xTMT6plex [K17]; 1xTMT6plex [N-Term]; 1xPhospho [S4(100)]	1xPhospho [S36(100)]	1.03837	0.839359	1.06075	0.00512117
ubiquitin-like protein, putative	PF3D7_0922100.1-p1	DYSVSHK	1xTMT6plex [K7]; 1xTMT6plex [N-Term]; 1xPhospho [S3(100)]	1xPhospho [S1073(100)]	0.976958	1.0673	0.972678	0.000939862
knob-associated histidine-rich protein	PF3D7_0202000.1-p1	YSSFSSVNK	1xTMT6plex [K9]; 1xTMT6plex [N-Term]; 3xPhospho [S2(100); S3(100); S/Y]	3xPhospho [S344(100); S345(100); S/Y]	0.888107	1.00645	1.10674	0.00396517
DNA/RNA-binding protein Alba 2	PF3D7_1346300.1-p1	SDTKLENEIR	1xTMT6plex [N-Term]; 1xPhospho [S1(100)]	1xPhospho [S7(100)]	0.820082	0.798032	0.769261	0.000341673
splicing factor U2AF small subunit, putative	PF3D7_1119300.1-p1	NRSDNEDDDDDEERSYK	1xTMT6plex [K17]; 1xTMT6plex [N-Term]; 2xPhospho [S3(100); S15(100)]	2xPhospho [S240(100); S252(100)]	1.10903	1.52731	0.91647	0.0224035
Plasmodium exported protein, unknown function	PF3D7_0402400.1-p1	DHISENVK	1xTMT6plex [K8]; 1xTMT6plex [N-Term]; 1xPhospho [S4(100)]	1xPhospho [S117(100)]	0.980994	0.937113	1.06194	0.00135175
conserved Plasmodium protein, unknown function	PF3D7_1366300.1-p1	NVSENIQEESITK	1xTMT6plex [K13]; 1xTMT6plex [N-Term]; 1xPhospho [S3(100)]	1xPhospho [S408(100)]	0.931524	1.18943	0.840441	0.0110238
chromodomain-helicase-DNA-binding protein 1 homolog, putative	PF3D7_1023900.1-p1	AQTDEKTEDENVK	2xTMT6plex [K6; K13]; 1xTMT6plex [N-Term]; 2xPhospho [T3(100); T7(100)]	2xPhospho [T2380(100); T2384(100)]	1.0765	1.17076	0.807387	0.0112398
conserved Plasmodium membrane protein, unknown function	PF3D7_1021700.1-p1	SDLTYEHENDETK	1xTMT6plex [K13]; 1xTMT6plex [N-Term]; 2xPhospho [S1(100); T4(100)]	2xPhospho [S4122(100); T4125(100)]	0.852606	1.02044	0.946926	0.00265957
glideosome-associated protein 45	PF3D7_1222700.1-p1	SNSDIYSESQK	1xTMT6plex [N-Term]; 2xPhospho [S3(100); S7(100)]	2xPhospho [S103(100); S107(100)]	0.481275	0.766297	0.800492	0.0212711
vacuole membrane protein 1, putative	PF3D7_1474600.1-p1	MDSYEAK	1xAcetyl [N-Term]; 1xTMT6plex [K7]; 1xTMT6plex [N-Term]; 1xPhospho [S3(100)]	1xAcetyl [N-Term]; 1xPhospho [S3(100)]	1.26552	0.834287	1.56641	0.0289198
splicing factor U2AF small subunit, putative	PF3D7_1119300.1-p1	KDDSDDDGRR	1xTMT6plex [K1]; 1xTMT6plex [N-Term]; 1xPhospho [S4(100)]	1xPhospho [S206(100)]	1.04052	1.20083	1.04044	0.00237883
histone-lysine N-methyltransferase, H3 lysine-4 specific	PF3D7_1221000.1-p1	IDGNISDNNK	1xTMT6plex [K10]; 1xTMT6plex [N-Term]; 1xPhospho [S6(100)]	1xPhospho [S497(100)]	1.09243	0.991579	0.965017	0.0014548
casein kinase II beta chain	PF3D7_1103700.1-p1	MENSDSNK	1xAcetyl [N-Term]; 1xOxidation [M1]; 1xTMT6plex [K8]; 1xTMT6plex [N-Term]; 2xPhospho [S4(100); S6(100)]	1xAcetyl [N-Term]; 2xPhospho [S4(100); S6(100)]	0.782803	1.22268	0.816493	0.0218419
VAC14 domain-containing protein, putative	PF3D7_1225700.1-p1	HENISNK	1xTMT6plex [K7]; 1xTMT6plex [N-Term]; 1xPhospho [S5(100)]	1xPhospho [S779(100)]	1.07222	1.12027	1.12847	0.0002511
conserved Plasmodium protein, unknown function	PF3D7_0907000.1-p1	SNDQDLK	1xAcetyl [N-Term]; 1xTMT6plex [K7]; 1xTMT6plex [N-Term]; 1xPhospho [S1(100)]	1xAcetyl [N-Term]; 1xPhospho [S2(100)]	1.1522	0.917506	0.813652	0.0106808
nucleoside transporter 2	PF3D7_0824400.1-p1	NDSNSVGIK	1xTMT6plex [K9]; 1xTMT6plex [N-Term]; 1xPhospho [S3(100)]	1xPhospho [S324(100)]	1.12611	1.05996	1.15319	0.000618297
conserved Plasmodium protein, unknown function	PF3D7_1308400.1-p1	EHFIETIPSQDSSR	1xTMT6plex [N-Term]; 2xPhospho [S/T]		0.904487	1.24279	0.813945	0.0170347
PRE-binding protein	PF3D7_1011800.1-p1	GSKNSDIEEAEEK	2xTMT6plex [K3; K13]; 1xTMT6plex [N-Term]; 2xPhospho [S2(100); S5(100)]	2xPhospho [S644(100); S647(100)]	0.806298	0.739721	0.832166	0.00120436
polyadenylate-binding protein-interacting protein 1, putative	PF3D7_1107300.1-p1	VSDYSNEKNNVR	1xTMT6plex [K8]; 1xTMT6plex [N-Term]; 2xPhospho [S2(100); S5(100)]	2xPhospho [S2060(100); S2063(100)]	0.956147	1.01747	0.94401	0.00054605
major facilitator superfamily-related transporter, putative	PF3D7_0914700.1-p1	ASDVSKENISQLK	1xAcetyl [N-Term]; 2xTMT6plex [K6; K13]; 1xTMT6plex [N-Term]; 3xPhospho [S2(100); S5(100); S10(100)]	1xAcetyl [N-Term]; 3xPhospho [S3(100); S6(100); S11(100)]	0.854483	0.971526	0.961537	0.00162141
conserved Plasmodium protein, unknown function	PF3D7_0504800.1-p1	SGNNLEHQLNSDENEK	1xTMT6plex [K16]; 1xTMT6plex [N-Term]; 2xPhospho [S1(100); S11(100)]	2xPhospho [S1127(100); S1137(100)]	0.831692	1.44605	1.01836	0.0263162
acid cluster protein 33 homologue, putative	PF3D7_1441600.1-p1	IASSSDEQHYEK	1xTMT6plex [K12]; 1xTMT6plex [N-Term]; 2xPhospho [S/Y]		0.782611	0.793122	1.14288	0.0166394
AP2 domain transcription factor, putative	PF3D7_1456000.1-p1	NSSSCDEK	1xCarbamidomethyl [C5]; 1xTMT6plex [K8]; 1xTMT6plex [N-Term]; 2xPhospho [S3(100); S4(100)]	2xPhospho [S268(100); S269(100)]	0.867699	1.06759	0.770003	0.00930059
conserved Plasmodium protein, unknown function	PF3D7_1207000.1-p1	ENSEIESDIEANK	1xTMT6plex [K13]; 1xTMT6plex [N-Term]; 2xPhospho [S3(100); S7(100)]	2xPhospho [S67(100); S71(100)]	0.912178	1.14983	0.804399	0.0112135
conserved Plasmodium protein, unknown function	PF3D7_0606000.1-p1	RQESVSK	1xTMT6plex [K7]; 1xTMT6plex [N-Term]; 1xPhospho [S4(100)]	1xPhospho [S542(100)]	1.08586	0.994617	1.12152	0.00125101
DnaJ protein, putative	PF3D7_0220100.1-p1	YDSSDEPENSK	1xTMT6plex [K11]; 1xTMT6plex [N-Term]; 2xPhospho [S3(100); S4(100)]	2xPhospho [S567(100); S568(100)]	1.03217	1.1043	0.945559	0.00198925
VAC14 domain-containing protein, putative	PF3D7_1225700.1-p1	SELVVSASKDSTNYK	2xTMT6plex [K9; K15]; 1xTMT6plex [N-Term]; 2xPhospho [S8(100); S/T/Y]	2xPhospho [S706(99.3); S/T/Y]	1.04812	1.14673	1.37505	0.00655516
conserved protein, unknown function	PF3D7_1459400.1-p1	EDDHSSSNVTNEVK	1xTMT6plex [K14]; 1xTMT6plex [N-Term]; 1xPhospho [S/T]		1.18128	0.610386	1.33809	0.0421058
VAC14 domain-containing protein, putative	PF3D7_1225700.1-p1	NKNSVSSVDINK	2xTMT6plex [K2; K12]; 1xTMT6plex [N-Term]; 2xPhospho [S4(100); S7(99.5)]	2xPhospho [S339(100); S342(99.5)]	0.910966	0.938174	1.06832	0.00248361
serine/threonine protein kinase, FIKK family	PF3D7_1039000.1-p1	RFDGDQENITSSFER	1xTMT6plex [N-Term]; 2xPhospho [T10(100); S]	2xPhospho [T353(100); S]	1.37686	1.05551	1.097	0.00727767
RING finger protein RNF1	PF3D7_0314700.1-p1	DSDTNRDSDTNR	1xTMT6plex [N-Term]; 1xPhospho [S8(100)]	1xPhospho [S1006(100)]	1.01723	1.01566	0.690708	0.0140041
bromodomain protein, putative	PF3D7_1234100.1-p1	NTSNNANVENK	1xTMT6plex [K11]; 1xTMT6plex [N-Term]; 1xPhospho [T/S]		0.780522	0.984372	0.906431	0.00441864
RNA-binding protein, putative	PF3D7_1110400.1-p1	SFRNSHDR	1xTMT6plex [N-Term]; 1xPhospho [S5(100)]	1xPhospho [S1345(100)]	1.27111	0.84699	1.02255	0.0135323
GPN-loop GTPase, putative	PF3D7_0917700.1-p1	IMATSDEDEK	1xTMT6plex [K10]; 1xTMT6plex [N-Term]; 2xPhospho [T4(100); S5(100)]	2xPhospho [T351(100); S352(100)]	1.34405	1.31033	1.08019	0.00440629
60S ribosomal protein L13-2, putative	PF3D7_0814000.1-p1	NRSEESLTK	1xTMT6plex [K9]; 1xTMT6plex [N-Term]; 2xPhospho [S3(100); S6(100)]	2xPhospho [S104(100); S107(100)]	1.07679	0.803389	0.90555	0.00729732
clathrin light chain, putative	PF3D7_1435500.1-p1	SNLSSPIKENR	1xTMT6plex [N-Term]; 2xPhospho [S4(100); S5(100)]	2xPhospho [S120(100); S121(100)]	1.16162	0.560392	0.774615	0.0419023
inner membrane complex protein 1c, putative	PF3D7_1003600.1-p1	SSNSFQK	1xTMT6plex [K7]; 1xTMT6plex [N-Term]; 1xPhospho [S4(100)]	1xPhospho [S10(100)]	0.993699	1.18138	0.995046	0.00346193
tetratricopeptide repeat protein, putative	PF3D7_0213500.1-p1	NQNSLQSTNTK	1xTMT6plex [K11]; 1xTMT6plex [N-Term]; 2xPhospho [S4(100); S7(100)]	2xPhospho [S225(100); S228(100)]	0.916399	1.03099	1.09784	0.00271278
ethanolamine kinase	PF3D7_1124600.1-p1	EIDESEKEITQQR	1xTMT6plex [N-Term]; 1xPhospho [S5(100)]	1xPhospho [S11(100)]	1.04272	1.15508	1.08266	0.00090315
conserved Plasmodium protein, unknown function	PF3D7_1361200.1-p1	ASPDTLHR	1xTMT6plex [N-Term]; 1xPhospho [S2(100)]	1xPhospho [S1774(100)]	0.909287	1.10935	0.869517	0.00588936
centrin-3	PF3D7_1027700.1-p1	AITNRPISSNR	1xTMT6plex [N-Term]; 1xPhospho [S/T]		1.06544	0.915376	0.912406	0.00273334
conserved Plasmodium protein, unknown function	PF3D7_0609700.1-p1	KSDVSDFTFNK	2xTMT6plex [K1; K11]; 1xTMT6plex [N-Term]; 2xPhospho [S2(100); S5(100)]	2xPhospho [S1100(100); S1103(100)]	1.38333	1.4044	0.688951	0.0387611
conserved Plasmodium protein, unknown function	PF3D7_1133200.1-p1	NISEEQDGEER	1xTMT6plex [N-Term]; 1xPhospho [S3(100)]	1xPhospho [S1147(100)]	0.799753	1.0172	1.04916	0.00665903
intron-binding protein aquarius, putative	PF3D7_1352700.1-p1	NSSQDTFDTNSSINEK	1xTMT6plex [K16]; 1xTMT6plex [N-Term]; 2xPhospho [S11(100); S12(100)]	2xPhospho [S31(100); S32(100)]	1.35274	1.37635	0.68559	0.0373669
conserved Plasmodium membrane protein, unknown function	PF3D7_0618000.1-p1	SHTIEGSMV	1xOxidation [M8]; 1xTMT6plex [N-Term]; 2xPhospho [T3(100); S7(100)]	2xPhospho [T789(100); S793(100)]	0.999632	0.986024	1.12624	0.00184728
conserved Plasmodium membrane protein, unknown function	PF3D7_1142300.1-p1	SYNYSSSNINK	1xTMT6plex [K11]; 1xTMT6plex [N-Term]; 2xPhospho [S5(100); S6(99.5)]	2xPhospho [S268(100); S269(99.5)]	1.22469	0.71473	1.55085	0.041059
conserved Plasmodium protein, unknown function	PF3D7_1241200.1-p1	LDQSNINSR	1xTMT6plex [N-Term]; 1xPhospho [S4(100)]	1xPhospho [S740(100)]	0.962315	0.887838	0.808625	0.00249746
heat shock protein 110	PF3D7_0708800.1-p1	ENSTKNENSANPEE	1xTMT6plex [K5]; 1xTMT6plex [N-Term]; 1xPhospho [S3(99.6)]	1xPhospho [S862(99.6)]	0.79113	1.03978	0.937024	0.00605745
vacuolar fusion protein MON1, putative	PF3D7_1352800.1-p1	SDQNVSQYEEVYNSYTDDDLEK	1xTMT6plex [K22]; 1xTMT6plex [N-Term]; 2xPhospho [S1(100); S6(98.9)]	2xPhospho [S91(100); S96(98.9)]	1.05793	0.90192	0.822006	0.00553529
protein SEY1, putative	PF3D7_1416100.1-p1	NTSHEDIK	1xTMT6plex [K8]; 1xTMT6plex [N-Term]; 1xPhospho [S3(100)]	1xPhospho [S436(100)]	1.04799	0.751324	0.845616	0.00970967
actin I	PF3D7_1246200.1-p1	GYGFSTSAEK	1xTMT6plex [K10]; 1xTMT6plex [N-Term]; 1xPhospho [S/T/Y]		1.02	0.943513	0.956831	0.000586736
conserved Plasmodium protein, unknown function	PF3D7_1241200.1-p1	GSINNDSYYR	1xTMT6plex [N-Term]; 2xPhospho [S2(100); S7(100)]	2xPhospho [S1434(100); S1439(100)]	0.968372	1.01233	0.987094	0.000165689
conserved Plasmodium protein, unknown function	PF3D7_0210900.1-p1	TGSFGSR	1xTMT6plex [N-Term]; 2xPhospho [S3(100); S6(100)]	2xPhospho [S111(100); S114(100)]	1.51491	0.956008	1.0102	0.0227211
conserved Plasmodium protein, unknown function	PF3D7_1122500.1-p1	DLSNTSNEMNDEIPK	1xOxidation [M9]; 1xTMT6plex [K15]; 1xTMT6plex [N-Term]; 2xPhospho [S3(99.5); T/S]	2xPhospho [S1459(99.5); T/S]	0.910694	0.881272	1.12252	0.00606243
zinc finger protein, putative	PF3D7_1008100.1-p1	SSSLCNNNIQNK	1xCarbamidomethyl [C5]; 1xTMT6plex [K12]; 1xTMT6plex [N-Term]; 1xPhospho [S]		1.14818	0.913851	1.04001	0.0042608
conserved protein, unknown function	PF3D7_0505400.1-p1	YIYPTAENVDHVLSK	1xTMT6plex [K15]; 1xTMT6plex [N-Term]; 2xPhospho [Y1(99.4); Y/T/S]	2xPhospho [Y253(99.4); Y/T/S]	1.36373	1.07579	1.11443	0.0057514
serine/arginine-rich splicing factor 4	PF3D7_1022400.1-p1	YSNESGLSDRDRSR	1xTMT6plex [N-Term]; 3xPhospho [S5(100); S8(100); S13(100)]	3xPhospho [S210(100); S213(100); S218(100)]	0.929567	1.12247	1.00253	0.00303645
conserved Plasmodium membrane protein, unknown function	PF3D7_0930800.1-p1	HISNFSEEK	1xTMT6plex [K9]; 1xTMT6plex [N-Term]; 2xPhospho [S3(100); S6(100)]	2xPhospho [S1400(100); S1403(100)]	1.12038	1.30098	1.30741	0.00242347
calcium-transporting ATPase	PF3D7_0106300.1-p1	EMKSNENTIISR	1xOxidation [M2]; 1xTMT6plex [N-Term]; 1xPhospho [S4(100)]	1xPhospho [S482(100)]	0.998528	0.56337	0.977662	0.0268957
transformer-2 protein homolog beta, putative	PF3D7_1002400.1-p1	YRNSPDRSPR	1xTMT6plex [N-Term]; 2xPhospho [S4(100); S8(100)]	2xPhospho [S238(100); S242(100)]	0.939794	0.999479	1.06086	0.0012192
regulator of chromosome condensation, putative	PF3D7_0418600.1-p1	GGESFSEENHIGK	1xTMT6plex [K13]; 1xTMT6plex [N-Term]; 1xPhospho [S4(100)]	1xPhospho [S1252(100)]	1.03011	0.946835	1.34773	0.0119303
phosducin-like protein 1, putative	PF3D7_0516400.1-p1	DNNSDNYDDEDELNK	1xTMT6plex [K15]; 1xTMT6plex [N-Term]; 1xPhospho [S4(100)]	1xPhospho [S267(100)]	0.980929	1.32519	1.19632	0.00731727
conserved Plasmodium protein, unknown function	PF3D7_1133200.1-p1	QSTQENNSTVGNK	1xTMT6plex [K13]; 1xTMT6plex [N-Term]; 1xPhospho [T3(99.7)]	1xPhospho [T63(99.7)]	1.20625	1.00426	1.18926	0.00324191
plasmepsin IV	PF3D7_1407800.1-p1	NASAFDR	1xTMT6plex [N-Term]; 1xPhospho [S3(100)]	1xPhospho [S19(100)]	1.35387	0.991496	1.22239	0.00783815
conserved protein, unknown function	PF3D7_0630600.1-p1	GNSFSNDEK	1xTMT6plex [K9]; 1xTMT6plex [N-Term]; 2xPhospho [S3(100); S5(100)]	2xPhospho [S499(100); S501(100)]	1.04465	0.822865	0.819782	0.00683666
SNARE protein, putative	PF3D7_1324700.1-p1	SDFSRDMSNNENSK	1xAcetyl [N-Term]; 1xOxidation [M7]; 1xTMT6plex [K14]; 1xTMT6plex [N-Term]; 2xPhospho [S1(98.6); S4(98.6)]	1xAcetyl [N-Term]; 2xPhospho [S2(98.6); S5(98.6)]	1.2421	1.30528	1.12948	0.00175494
conserved Plasmodium protein, unknown function	PF3D7_1139800.1-p1	NISDDETYSNCSAMHPR	1xCarbamidomethyl [C11]; 1xOxidation [M14]; 1xTMT6plex [N-Term]; 3xPhospho [S3(100); T/S/Y]	3xPhospho [S518(100); T/S/Y]	0.707161	0.732335	0.98967	0.0122006
conserved Plasmodium protein, unknown function	PF3D7_1122500.1-p1	NLNDISDDNKTSTR	1xTMT6plex [K10]; 1xTMT6plex [N-Term]; 2xPhospho [S6(100); T11(100)]	2xPhospho [S1172(100); T1177(100)]	0.987737	1.18983	1.10679	0.00285752
pre-mRNA-processing factor 40, putative	PF3D7_1316500.1-p1	TIENASS	1xTMT6plex [N-Term]; 2xPhospho [S6(100); S7(100)]	2xPhospho [S905(100); S906(100)]	1.07215	0.798876	0.938212	0.00702336
Plasmodium exported protein, unknown function	PF3D7_1353100.1-p1	RYGSGSHDHEEEVVEA	1xTMT6plex [N-Term]; 1xPhospho [S4(100)]	1xPhospho [S273(100)]	1.11758	0.958197	1.03003	0.00197578
kelch protein K13	PF3D7_1343700.1-p1	DFLPSNLSR	1xTMT6plex [N-Term]; 2xPhospho [S5(100); S8(100)]	2xPhospho [S97(100); S100(100)]	0.868286	1.22928	0.879506	0.0139631
translocation protein SEC62, putative	PF3D7_1438100.1-p1	EACFDKSDN	1xCarbamidomethyl [C3]; 1xTMT6plex [K6]; 1xTMT6plex [N-Term]; 1xPhospho [S7(100)]	1xPhospho [S375(100)]	1.02683	1.06255	1.08831	0.000283139
conserved Plasmodium protein, unknown function	PF3D7_1459600.1-p1	SSSNNSQDTMK	1xOxidation [M10]; 1xTMT6plex [K11]; 1xTMT6plex [N-Term]; 1xPhospho [S6(100)]	1xPhospho [S135(100)]	0.968665	0.851233	0.925956	0.00140278
conserved Plasmodium protein, unknown function	PF3D7_0905800.1-p1	NVHSQNYTR	1xTMT6plex [N-Term]; 1xPhospho [S4(100)]	1xPhospho [S666(100)]	1.07345	1.12385	0.792134	0.0105565
conserved Plasmodium protein, unknown function	PF3D7_1466800.1-p1	YSTDSDDIER	1xTMT6plex [N-Term]; 1xPhospho [S5(100)]	1xPhospho [S625(100)]	1.05578	0.933816	0.850063	0.00395795
multidrug resistance protein 2	PF3D7_1447900.1-p1	SSQEFSDASNHIK	1xTMT6plex [N-Term]; 2xPhospho [S6(100); S9(100)]	2xPhospho [S976(100); S979(100)]	1.20154	0.932953	1.37372	0.011815
conserved Plasmodium protein, unknown function	PF3D7_1308400.1-p1	SSSNNYFNDSLYK	1xTMT6plex [K13]; 1xTMT6plex [N-Term]; 1xPhospho [S/Y]		0.74025	0.826337	0.706158	0.00222053
conserved Plasmodium protein, unknown function	PF3D7_1138000.1-p1	LDSDIESPR	1xTMT6plex [N-Term]; 2xPhospho [S3(100); S7(100)]	2xPhospho [S109(100); S113(100)]	0.826994	0.95411	0.65297	0.0113754
40S ribosomal protein S26	PF3D7_0217800.1-p1	HVNPSQL	1xTMT6plex [N-Term]; 1xPhospho [S5(100)]	1xPhospho [S105(100)]	1.0296	1.00502	1.07407	0.000380099
phosphatidylinositol 4-kinase, putative	PF3D7_0419900.1-p1	DVNSSSSTTSR	1xTMT6plex [N-Term]; 2xPhospho [S4(99.4); S/T]	2xPhospho [S1609(99.4); S/T]	1.23818	0.812459	1.0701	0.0138691
transformer-2 protein homolog beta, putative	PF3D7_1002400.1-p1	NARSSDNERGPSR	1xTMT6plex [N-Term]; 2xPhospho [S4(100); S5(100)]	2xPhospho [S200(100); S201(100)]	1.19715	0.958287	1.19282	0.00496143
Plasmodium exported protein (PHISTc), unknown function	PF3D7_0801000.1-p1	DNYASEQEYFDR	1xTMT6plex [N-Term]; 1xPhospho [S5(100)]	1xPhospho [S307(100)]	0.891599	1.0062	0.967322	0.00123901
splicing factor 3B subunit 1, putative	PF3D7_0308900.1-p1	YDYTLSPQR	1xTMT6plex [N-Term]; 1xPhospho [S6(100)]	1xPhospho [S135(100)]	0.98375	1.18438	1.10462	0.00284578
polyadenylate-binding protein-interacting protein 1, putative	PF3D7_1107300.1-p1	AESVTSEK	1xTMT6plex [K8]; 1xTMT6plex [N-Term]; 1xPhospho [S3(100)]	1xPhospho [S1879(100)]	1.02088	1.00086	0.95887	0.000337993
single-strand telomeric DNA-binding protein GBP2, putative	PF3D7_1006800.1-p1	SMENNSPSK	1xOxidation [M2]; 1xTMT6plex [K9]; 1xTMT6plex [N-Term]; 1xPhospho [S1(100)]	1xPhospho [S2(100)]	0.877406	0.986407	1.02829	0.00216892
pre-mRNA-splicing factor CWF18, putative	PF3D7_1451500.1-p1	LDVMDDESD	1xOxidation [M4]; 1xTMT6plex [N-Term]; 1xPhospho [S8(100)]	1xPhospho [S146(100)]	0.917841	0.60694	0.842681	0.0137937
conserved Plasmodium membrane protein, unknown function	PF3D7_0704100.1-p1	NLESNIQR	1xTMT6plex [N-Term]; 1xPhospho [S4(100)]	1xPhospho [S2875(100)]	1.0614	0.942848	1.30101	0.00901872
RNA-binding protein, putative	PF3D7_1004400.1-p1	SMSMIDRDNTYDER	1xTMT6plex [N-Term]; 3xPhospho [S1(100); S3(100); T10(100)]	3xPhospho [S599(100); S601(100); T608(100)]	0.945769	0.977603	1.0292	0.000609494
RNA-binding protein musashi, putative	PF3D7_0916700.1-p1	SSHTLDNK	1xTMT6plex [K8]; 1xTMT6plex [N-Term]; 1xPhospho [T4(100)]	1xPhospho [T203(100)]	0.924719	1.17856	0.949007	0.00625847
conserved Plasmodium protein, unknown function	PF3D7_1210600.1-p1	MQSESNAQ	1xTMT6plex [N-Term]; 1xPhospho [S3(100)]	1xPhospho [S1060(100)]	0.986947	1.06193	0.796796	0.00684894
transcription elongation factor SPT5, putative	PF3D7_0610900.1-p1	NIFSDDESDVDKEMIK	2xTMT6plex [K12; K16]; 1xTMT6plex [N-Term]; 2xPhospho [S4(100); S8(100)]	2xPhospho [S16(100); S20(100)]	1.41372	1.30374	2.33239	0.0355427
peroxiredoxin	PF3D7_1027300.1-p1	GSVSSSNK	1xTMT6plex [K8]; 1xTMT6plex [N-Term]; 1xPhospho [S2(100)]	1xPhospho [S327(100)]	0.94046	0.797973	1.19884	0.0140565
conserved Plasmodium protein, unknown function	PF3D7_1466800.1-p1	NDAYKYSTDSDDIER	1xTMT6plex [N-Term]; 2xPhospho [S7(99.2); S10(100)]	2xPhospho [S622(99.2); S625(100)]	1.10102	1.03968	0.885067	0.00403354
conserved Plasmodium membrane protein, unknown function	PF3D7_0618000.1-p1	NISQITIKTNDDEK	1xTMT6plex [N-Term]; 3xPhospho [S3(100); T6(100); T9(100)]	3xPhospho [S444(100); T447(100); T450(100)]	1.1136	0.956478	1.10101	0.00226628
RNA-binding protein, putative	PF3D7_0812500.1-p1	RSESNSTFK	1xTMT6plex [K9]; 1xTMT6plex [N-Term]; 2xPhospho [S2(100); S4(100)]	2xPhospho [S550(100); S552(100)]	0.955076	0.851048	0.86024	0.00139663
nuclear polyadenylated RNA-binding protein NAB2, putative	PF3D7_0623100.1-p1	QHDEYSK	1xTMT6plex [K7]; 1xTMT6plex [N-Term]; 1xPhospho [S6(100)]	1xPhospho [S106(100)]	1.06069	1.09577	1.07126	9.32005e-05
conserved Plasmodium protein, unknown function	PF3D7_0822900.1-p1	SNIYNNSSSHK	1xTMT6plex [K11]; 1xTMT6plex [N-Term]; 1xPhospho [S9(99.6)]	1xPhospho [S1004(99.6)]	0.899109	0.886199	1.04647	0.0029529
histone-lysine N-methyltransferase, H3 lysine-4 specific	PF3D7_1221000.1-p1	SFEVNANR	1xTMT6plex [N-Term]; 1xPhospho [S1(100)]	1xPhospho [S420(100)]	1.00872	0.968584	1.1366	0.00237366
exosome complex component RRP45, putative	PF3D7_1364500.1-p1	DISEQHDNSQESSDDASTIR	1xTMT6plex [N-Term]; 2xPhospho [S9(100); S/T]	2xPhospho [S445(100); S/T]	0.688779	0.908447	1.03829	0.0132139
conserved Plasmodium protein, unknown function	PF3D7_1031300.1-p1	SKNSSTDDINSVDK	2xTMT6plex [K2; K14]; 1xTMT6plex [N-Term]; 2xPhospho [S4(99.4); S5(100)]	2xPhospho [S753(99.4); S754(100)]	1.10553	0.968349	0.981172	0.00184028
protein transport protein SEC7, putative	PF3D7_1442900.1-p1	SNISDNLCK	1xCarbamidomethyl [C8]; 1xTMT6plex [K9]; 1xTMT6plex [N-Term]; 1xPhospho [S4(100)]	1xPhospho [S186(100)]	1.0487	0.99625	0.942206	0.000951894
large subunit rRNA methyltransferase, putative	PF3D7_1354300.1-p1	DDLEIDHYEDTSSETEK	1xTMT6plex [N-Term]; 2xPhospho [T11(99.4); S/T/Y]	2xPhospho [T525(99.4); S/T/Y]	0.80561	0.637429	0.873162	0.00814016
RNA-binding protein, putative	PF3D7_0812500.1-p1	TSQNSSINNK	1xTMT6plex [K10]; 1xTMT6plex [N-Term]; 2xPhospho [S5(100); S6(100)]	2xPhospho [S571(100); S572(100)]	0.985556	1.03203	1.02112	0.000191858
conserved Plasmodium protein, unknown function	PF3D7_1441100.1-p1	GSDDEGFD	1xTMT6plex [N-Term]; 1xPhospho [S2(100)]	1xPhospho [S221(100)]	0.969898	0.889595	1.10918	0.00417586
RNA-binding protein, putative	PF3D7_0812500.1-p1	NYSPTDMIK	1xTMT6plex [K9]; 1xTMT6plex [N-Term]; 1xPhospho [S3(100)]	1xPhospho [S414(100)]	0.988815	1.02049	1.37145	0.011631
60S ribosomal protein L27	PF3D7_1460700.1-p1	SLASDDVLK	1xTMT6plex [N-Term]; 2xPhospho [S1(100); S4(100)]	2xPhospho [S95(100); S98(100)]	0.746006	0.381028	0.620357	0.0321577
calcyclin-binding protein, putative	PF3D7_0933200.1-p1	MNSDECDGEK	1xCarbamidomethyl [C6]; 1xTMT6plex [K10]; 1xTMT6plex [N-Term]; 1xPhospho [S3(100)]	1xPhospho [S116(100)]	1.0006	1.17889	0.698895	0.0206579
zinc finger protein, putative	PF3D7_0315600.1-p1	SFNEQENHR	1xTMT6plex [N-Term]; 1xPhospho [S1(100)]	1xPhospho [S116(100)]	0.688185	0.820669	0.66374	0.00450067
conserved Plasmodium protein, unknown function	PF3D7_0407800.1-p1	SLTHANSR	1xTMT6plex [N-Term]; 1xPhospho [S7(100)]	1xPhospho [S1567(100)]	0.927164	0.753881	1.22843	0.0198305
rhoptry neck protein 2	PF3D7_1452000.1-p1	DGYLSESER	1xTMT6plex [N-Term]; 2xPhospho [S5(100); S7(100)]	2xPhospho [S827(100); S829(100)]	0.76389	0.880882	0.791436	0.00188566
histone acetyltransferase GCN5	PF3D7_0823300.1-p1	MNSINFNEENK	1xOxidation [M1]; 1xTMT6plex [K11]; 1xTMT6plex [N-Term]; 1xPhospho [S3(100)]	1xPhospho [S410(100)]	1.15232	1.09814	0.907046	0.00495865
casein kinase II beta chain	PF3D7_1103700.1-p1	MENSDSNKDLQDSK	1xAcetyl [N-Term]; 2xTMT6plex [K8; K14]; 1xTMT6plex [N-Term]; 1xPhospho [S]	1xAcetyl [N-Term]	0.734962	1.17495	0.805301	0.0219849
serine/threonine protein kinase, putative	PF3D7_1148000.1-p1	SLNTSTISDANNTDLGK	1xTMT6plex [K17]; 1xTMT6plex [N-Term]; 1xPhospho [S1(99.3)]	1xPhospho [S283(99.3)]	1.0814	1.04958	1.06612	7.42927e-05
Cg7 protein	PF3D7_0709400.1-p1	NELNESVIKENDELR	1xTMT6plex [K9]; 1xTMT6plex [N-Term]; 1xPhospho [S6(100)]	1xPhospho [S964(100)]	1.39792	1.08992	1.54185	0.00970464
serine/arginine-rich splicing factor 12	PF3D7_0503300.1-p1	YNHSNDDYSDETR	1xTMT6plex [N-Term]; 1xPhospho [S4(100)]	1xPhospho [S230(100)]	1.0999	0.903705	0.848003	0.00639704
conserved Plasmodium protein, unknown function	PF3D7_1207000.1-p1	RSSSSNVNIR	1xTMT6plex [N-Term]; 1xPhospho [S3(99.6)]	1xPhospho [S582(99.6)]	1.08502	1.13768	1.0342	0.000756266
calponin homology domain-containing protein, putative	PF3D7_1447800.1-p1	NEFSDQGSHDSSIQQTNLQLLK	1xTMT6plex [K22]; 1xTMT6plex [N-Term]; 3xPhospho [S4(100); S8(99.2); S/T]	3xPhospho [S1955(100); S1959(99.2); S/T]	1.30815	1.31597	0.904271	0.0130992
PRE-binding protein	PF3D7_1011800.1-p1	EQEKQSNEN	1xTMT6plex [K4]; 1xTMT6plex [N-Term]; 1xPhospho [S6(100)]	1xPhospho [S1136(100)]	0.726858	1.1331	1.02358	0.0155684
merozoite surface protein 7	PF3D7_1335100.1-p1	AQSETDTQSK	1xTMT6plex [K10]; 1xTMT6plex [N-Term]; 1xPhospho [S3(100)]	1xPhospho [S177(100)]	1.23083	1.13473	1.21566	0.00062366
replication protein A1, large subunit	PF3D7_0409600.1-p1	DDMGSNQESR	1xTMT6plex [N-Term]; 1xPhospho [S5(100)]	1xPhospho [S629(100)]	0.958648	0.92849	1.016	0.000702605
RNA-binding protein, putative	PF3D7_1004400.1-p1	SDNTSHGNK	1xTMT6plex [K9]; 1xTMT6plex [N-Term]; 1xPhospho [S5(100)]	1xPhospho [S38(100)]	1.07877	1.01205	0.947495	0.00139738
conserved Plasmodium protein, unknown function	PF3D7_1467600.1-p1	NASSENEK	1xTMT6plex [K8]; 1xTMT6plex [N-Term]; 2xPhospho [S3(100); S4(100)]	2xPhospho [S1515(100); S1516(100)]	0.565939	0.691818	0.739973	0.00601559
ATP-dependent RNA helicase DDX60, putative	PF3D7_0903400.1-p1	VLFDSSSER	1xTMT6plex [N-Term]; 2xPhospho [S5(99.8); S]	2xPhospho [S823(99.8); S]	0.71563	0.975894	0.919331	0.00814623
conserved Plasmodium protein, unknown function	PF3D7_1227700.1-p1	STLENNSLEK	1xTMT6plex [K10]; 1xTMT6plex [N-Term]; 2xPhospho [T2(99.6); S7(100)]	2xPhospho [T587(99.6); S592(100)]	1.29468	0.91433	1.14828	0.00965454
RNA-binding protein, putative	PF3D7_0812500.1-p1	DRSLDHEK	1xTMT6plex [K8]; 1xTMT6plex [N-Term]; 1xPhospho [S3(100)]	1xPhospho [S851(100)]	0.910064	1.0915	0.993456	0.00274703
conserved Plasmodium protein, unknown function	PF3D7_0822900.1-p1	SYSSTTNEEQEK	1xTMT6plex [K12]; 1xTMT6plex [N-Term]; 3xPhospho [S3(100); S4(100); T5(100)]	3xPhospho [S627(100); S628(100); T629(100)]	1.26425	1.47168	1.197	0.00395242
conserved Plasmodium protein, unknown function	PF3D7_1344700.1-p1	YSVDNFNEREEDQR	1xTMT6plex [N-Term]; 1xPhospho [S2(100)]	1xPhospho [S96(100)]	1.33333	0.894499	0.870771	0.0205491
Plasmodium exported protein (PHISTb), unknown function	PF3D7_0401800.1-p1	SASAASTTR	1xTMT6plex [N-Term]; 4xPhospho [S1(100); S3(100); S6(100); T7(100)]	4xPhospho [S133(100); S135(100); S138(100); T139(100)]; 4xPhospho [S274(100); S276(100); S279(100); T280(100)]; 4xPhospho [S424(100); S426(100); S429(100); T430(100)]; 4xPhospho [S610(100); S612(100); S615(100); T616(100)]; 4xPhospho [S805(100); S807(100); S810(100); T811(100)]; 4xPhospho [S1009(100); S1011(100); S1014(100); T1015(100)]	0.894726	1.18051	1.02166	0.00635235
Plasmodium exported protein (PHISTb), unknown function	PF3D7_0401800.1-p1	SASTASTAR	1xTMT6plex [N-Term]; 3xPhospho [S3(100); S6(100); T7(100)]	3xPhospho [S162(100); S165(100); T166(100)]	1.00375	1.05045	1.07293	0.000381747
[truncated: 294 more rows]

## Sheet: Supp data 2.2
Protein kinase PfPK2 mediated signalling is critical for host erythrocyte invasion by malaria parasite
[truncated: 129 more rows]

[truncated: 2 more sheets: Supp data 2.3, Supp data 2.4]
